# Supplementary material for: Fixed Allele Differences Associated With the Centromere Reveal Chromosome Morphology and Rearrangements in a Reptile (Varanus acanthurus BOULENGER)
Source: Mol Biol Evol. 2023 Jun 5;40(6):msad124. doi: 10.1093/molbev/msad124 (PMC10257493; doi:10.1093/molbev/msad124)
Supplement: msad124_Supplementary_Data [file msad124_supplementary_data.zip]

Archive with 7 entries (7 files):
- Supplementary Figures.pdf
- Supplementary Table 1.xlsx
- Supplementary Table 2.xlsx
- Supplementary Table 3.xlsx
- Supplementary Table 4.xlsx
- Supplementary Table 5.xlsx
- Supplementary Table 6.xlsx
