# Supplementary material for: Fixed Allele Differences Associated With the Centromere Reveal Chromosome Morphology and Rearrangements in a Reptile (Varanus acanthurus BOULENGER)
Source: Mol Biol Evol. 2023 Jun 5;40(6):msad124. doi: 10.1093/molbev/msad124 (PMC10257493; doi:10.1093/molbev/msad124)
Supplement: msad124_Supplementary_Data [file msad124_supplementary_data.zip › Supplementary Table 1.xlsx]

## Sheet: Supp_Table_1
	Alignment of V. komodoensis chromsome pool 6/7 scaffolds with V. acanthurus
	Species_komodoensis	Starting position	Ending position	Species_acanthurus	Starting position	Ending position
	scaffold24	4393	16214	scaf_178	5511790	5523472
	scaffold24	16404	26007	scaf_178	5523473	5533141
	scaffold24	25670	42025	scaf_178	5532622	5548892
	scaffold24	42274	63356	scaf_178	5548891	5569681
	scaffold24	63329	67794	scaf_178	5570034	5574450
	scaffold24	68201	78040	scaf_178	5574449	5584202
	scaffold24	79842	80547	scaf_178	5584637	5585343
	scaffold24	80880	81772	scaf_178	5586191	5587090
	scaffold24	82075	89392	scaf_178	5587097	5594415
	scaffold24	90276	91662	scaf_178	5595280	5596655
	scaffold24	91969	112557	scaf_178	5596945	5617569
	scaffold24	112553	127313	scaf_178	5617660	5632281
	scaffold24	127318	134318	scaf_178	5632459	5639450
	scaffold24	134448	138451	scaf_178	5639530	5643502
	scaffold24	138431	143378	scaf_178	5643589	5648565
	scaffold24	143431	147248	scaf_178	5648563	5652329
	scaffold24	147268	155227	scaf_178	5652581	5660548
	scaffold24	155327	157311	scaf_178	5660551	5662498
	scaffold24	157412	159391	scaf_178	5662567	5664530
	scaffold24	159393	163872	scaf_178	5664869	5669346
	scaffold24	163964	164494	scaf_178	5669344	5669882
	scaffold24	165450	170637	scaf_178	5675065	5680204
	scaffold24	172935	179743	scaf_178	5684656	5691480
	scaffold24	179865	185394	scaf_178	5691482	5696934
	scaffold24	185393	186309	scaf_178	5697440	5698351
	scaffold24	186487	191152	scaf_178	5698363	5702930
	scaffold24	193290	196997	scaf_178	5704402	5708069
	scaffold24	196997	198350	scaf_178	5710226	5711578
	scaffold24	198400	206710	scaf_178	5712075	5720232
	scaffold24	207895	219458	scaf_178	5720234	5731722
	scaffold24	226008	232375	scaf_178	5731703	5738023
	scaffold24	232515	253355	scaf_178	5738025	5758839
	scaffold24	253888	258149	scaf_178	5759104	5763371
	scaffold24	261584	267110	scaf_178	5765416	5770948
	scaffold24	267211	273589	scaf_178	5780432	5774088
	scaffold24	273592	276073	scaf_178	5773932	5771465
	scaffold24	276174	285386	scaf_178	5784049	5793183
	scaffold24	285490	287605	scaf_178	5792939	5795023
	scaffold24	288013	293271	scaf_178	5795019	5800240
	scaffold24	293265	297087	scaf_178	5800580	5804469
	scaffold24	297695	303815	scaf_178	5804940	5811158
	scaffold24	303931	317012	scaf_178	5811693	5824686
	scaffold24	317306	321508	scaf_178	5824686	5828858
	scaffold24	321547	324870	scaf_178	5831859	5835112
	scaffold24	325510	329055	scaf_178	5835126	5838672
	scaffold24	332154	346363	scaf_178	5841982	5856028
	scaffold24	346390	352607	scaf_178	5856583	5862744
	scaffold24	352776	358166	scaf_178	5869025	5863611
	scaffold24	359300	366961	scaf_178	5883583	5891024
	scaffold24	367573	371474	scaf_178	5891023	5894871
	scaffold24	374777	377064	scaf_178	5925926	5928182
	scaffold24	379430	379971	scaf_178	5928182	5928723
	scaffold24	379966	387869	scaf_178	5929188	5937050
	scaffold24	387851	392902	scaf_178	5937548	5942620
	scaffold24	392888	393553	scaf_178	5945099	5945745
	scaffold24	397097	403768	scaf_178	5949069	5955632
	scaffold24	403770	406049	scaf_178	5955743	5958031
	scaffold24	410667	420032	scaf_178	5961524	5970850
	scaffold24	420616	421232	scaf_178	5974532	5975163
	scaffold24	424519	429376	scaf_178	5975624	5980407
	scaffold24	429535	442493	scaf_178	5980410	5993239
	scaffold24	442668	456572	scaf_178	5993273	6007091
	scaffold24	456682	458049	scaf_178	6007088	6008467
	scaffold24	459842	463543	scaf_178	6008465	6012129
	scaffold24	463641	466582	scaf_178	6015191	6018106
	scaffold24	467171	474098	scaf_178	6021516	6028399
	scaffold24	476216	478271	scaf_178	6028434	6030500
	scaffold24	478470	483551	scaf_178	6030500	6035606
	scaffold24	483554	485824	scaf_178	6035737	6037999
	scaffold24	485828	487846	scaf_178	6040855	6042843
	scaffold24	490602	512589	scaf_178	6043251	6065142
	scaffold24	512876	513599	scaf_178	6065145	6065857
	scaffold24	513617	514933	scaf_178	6066494	6067832
	scaffold24	515271	527491	scaf_178	6067838	6080008
	scaffold24	529579	530444	scaf_178	6080270	6081123
	scaffold24	530440	540863	scaf_178	6081509	6091910
	scaffold24	544290	547681	scaf_178	6093015	6096429
	scaffold24	547678	548528	scaf_178	6099989	6100823
	scaffold24	548512	553532	scaf_178	6102327	6107323
	scaffold24	554778	571405	scaf_178	6107281	6123796
	scaffold24	571404	578230	scaf_178	6123839	6130594
	scaffold24	578192	583203	scaf_178	6131001	6136044
	scaffold24	583432	586227	scaf_178	6136048	6138735
	scaffold24	587641	592545	scaf_178	6139254	6144134
	scaffold24	592545	600786	scaf_178	6144305	6152374
	scaffold24	603753	609566	scaf_178	6152384	6158203
	scaffold24	609648	617725	scaf_178	6160834	6168932
	scaffold24	617851	619557	scaf_178	6168932	6170599
	scaffold24	619556	621673	scaf_178	6170942	6173044
	scaffold24	621657	625574	scaf_178	6178497	6182392
	scaffold24	625805	628057	scaf_178	6182409	6184666
	scaffold24	629928	638015	scaf_178	6184663	6192659
	scaffold24	637957	661590	scaf_178	6192660	6216229
	scaffold24	661590	666711	scaf_178	6216329	6221400
	scaffold24	666830	673547	scaf_178	6221400	6228077
	scaffold24	679359	684027	scaf_178	6238382	6243039
	scaffold24	684294	687686	scaf_178	6246082	6249459
	scaffold24	688013	698453	scaf_178	6249458	6259841
	scaffold24	698438	704749	scaf_178	6260415	6266608
	scaffold24	704862	709658	scaf_178	6266608	6271391
	scaffold24	710029	728398	scaf_178	6271393	6289817
	scaffold24	728642	736945	scaf_178	6289825	6298103
	scaffold24	737537	750674	scaf_178	6307875	6320956
	scaffold24	750676	765928	scaf_178	6321202	6336449
	scaffold24	766104	775918	scaf_178	6336467	6346231
	scaffold24	776123	781500	scaf_178	6346230	6351551
	scaffold24	781529	782659	scaf_178	6351793	6352929
	scaffold24	784589	789391	scaf_178	6352925	6357672
	scaffold24	789388	793794	scaf_178	6357885	6362273
	scaffold24	793964	811928	scaf_178	6362296	6380169
	scaffold24	815487	820383	scaf_178	6380165	6385007
	scaffold24	820890	825619	scaf_178	6387880	6392595
	scaffold24	826328	829362	scaf_178	6392593	6395629
	scaffold24	829465	832146	scaf_178	6395628	6398342
	scaffold24	832934	837158	scaf_178	6398339	6402488
	scaffold24	837155	851733	scaf_178	6402710	6417275
	scaffold24	851738	891856	scaf_178	6417448	6457643
	scaffold24	891971	899690	scaf_178	6458312	6465868
	scaffold24	901359	907614	scaf_178	6466778	6473049
	scaffold24	908190	911474	scaf_178	6473250	6476531
	scaffold24	913633	916168	scaf_178	6476538	6479086
	scaffold24	916557	922970	scaf_178	6479110	6485505
	scaffold24	922969	924105	scaf_178	6485971	6487150
	scaffold24	924108	925486	scaf_178	6487290	6488651
	scaffold24	925893	926994	scaf_178	6488655	6489763
	scaffold24	926990	939633	scaf_178	6490006	6502590
	scaffold24	939474	942169	scaf_178	6502691	6505351
	scaffold24	943213	946714	scaf_178	6505359	6508842
	scaffold24	946943	954035	scaf_178	6508846	6515923
	scaffold24	954027	954992	scaf_178	6520105	6521069
	scaffold24	955338	960502	scaf_178	6521015	6526160
	scaffold24	960506	967715	scaf_178	6531270	6538417
	scaffold24	968026	973177	scaf_178	6538418	6543524
	scaffold24	973376	988586	scaf_178	6544830	6559774
	scaffold24	988583	991838	scaf_178	6559919	6563143
	scaffold24	991835	997039	scaf_178	6563605	6568734
	scaffold24	998584	1003987	scaf_178	6569203	6574587
	scaffold24	1003983	1006051	scaf_178	6574965	6577034
	scaffold24	1006254	1006890	scaf_178	6577037	6577674
	scaffold24	1006894	1009728	scaf_178	6577909	6580714
	scaffold24	1009726	1010519	scaf_178	6581879	6582661
	scaffold24	1011027	1016720	scaf_178	6582681	6588314
	scaffold24	1017952	1020353	scaf_178	6588312	6590740
	scaffold24	1020367	1020900	scaf_178	6590908	6591464
	scaffold24	1021025	1022806	scaf_178	6591803	6593562
	scaffold24	1022963	1024442	scaf_178	6594181	6595643
	scaffold24	1024438	1029300	scaf_178	6595869	6600682
	scaffold24	1029336	1057023	scaf_178	6600634	6628177
	scaffold24	1057107	1058538	scaf_178	6628944	6630383
	scaffold24	1058524	1072192	scaf_178	6635624	6649135
	scaffold24	1072176	1076062	scaf_178	6649251	6653039
	scaffold24	1076076	1082764	scaf_178	6653447	6660097
	scaffold24	1083200	1098233	scaf_178	6661647	6676664
	scaffold24	1099664	1102208	scaf_178	6677323	6679826
	scaffold24	1102815	1108880	scaf_178	6679823	6685903
	scaffold24	1109044	1109699	scaf_178	6685899	6686541
	scaffold24	1109959	1116603	scaf_178	6686537	6693147
	scaffold24	1117584	1122679	scaf_178	6693623	6698697
	scaffold24	1124038	1129564	scaf_178	6702639	6708229
	scaffold24	1129565	1132064	scaf_178	6708464	6710954
	scaffold24	1132067	1140771	scaf_178	6714644	6723295
	scaffold24	1140902	1150056	scaf_178	6723302	6732248
	scaffold24	1150057	1152061	scaf_178	6732651	6734642
	scaffold24	1152057	1158601	scaf_178	6734846	6741261
	scaffold24	1173738	1179599	scaf_178	6757351	6763183
	scaffold24	1180113	1187664	scaf_178	6764319	6771776
	scaffold24	1187665	1189341	scaf_178	6772014	6773734
	scaffold24	1189342	1190531	scaf_178	6774031	6775223
	scaffold24	1190536	1199823	scaf_178	6796223	6805510
	scaffold24	1201270	1202566	scaf_178	6806393	6807709
	scaffold24	1202705	1204989	scaf_178	6807713	6809944
	scaffold24	1205116	1208184	scaf_178	6809944	6812990
	scaffold24	1208626	1211989	scaf_178	6812987	6816360
	scaffold24	1212105	1245467	scaf_178	6816321	6849465
	scaffold24	1245704	1250681	scaf_178	6849467	6854431
	scaffold24	1250678	1275861	scaf_178	6855067	6880125
	scaffold24	1275871	1278961	scaf_178	6881935	6884994
	scaffold24	1278961	1280723	scaf_178	6885185	6886933
	scaffold24	1280782	1299885	scaf_178	6887219	6906261
	scaffold24	1299894	1302007	scaf_178	6906409	6908489
	scaffold24	1302009	1305260	scaf_178	6908651	6911887
	scaffold24	1305407	1307806	scaf_178	6911902	6914232
	scaffold24	1307790	1313377	scaf_178	6919909	6925477
	scaffold24	1313377	1315705	scaf_178	6926975	6929277
	scaffold24	1315704	1316867	scaf_178	6929770	6930910
	scaffold24	1316963	1339270	scaf_178	6930910	6953165
	scaffold24	1339475	1340335	scaf_178	6953161	6953977
	scaffold24	1340688	1353100	scaf_178	6953975	6966319
	scaffold24	1353096	1354254	scaf_178	6966722	6967874
	scaffold24	1354250	1356730	scaf_178	6968111	6970652
	scaffold24	1357357	1359981	scaf_178	6971297	6973890
	scaffold24	1359976	1365097	scaf_178	6974037	6979141
	scaffold24	1365389	1378031	scaf_178	6978975	6991617
	scaffold24	1378153	1380092	scaf_178	6991619	6993559
	scaffold24	1380017	1383806	scaf_178	6993580	6997400
	scaffold24	1383811	1412124	scaf_178	6997579	7025699
	scaffold24	1412403	1426206	scaf_178	7025710	7039469
	scaffold24	1426249	1431088	scaf_178	7039729	7044635
	scaffold24	1431088	1445013	scaf_178	7045753	7059594
	scaffold24	1445023	1455611	scaf_178	7059941	7070527
	scaffold24	1455715	1458197	scaf_178	7070534	7073003
	scaffold24	1459755	1475669	scaf_178	7073684	7089461
	scaffold24	1475693	1478752	scaf_178	7090085	7093044
	scaffold24	1478888	1496490	scaf_178	7093045	7110481
	scaffold24	1496616	1498780	scaf_178	7110498	7112674
	scaffold24	1499115	1515802	scaf_178	7112741	7129272
	scaffold24	1515803	1519291	scaf_178	7130032	7133529
	scaffold24	1519492	1521865	scaf_178	7133537	7135920
	scaffold24	1523329	1528036	scaf_178	7136004	7140688
	scaffold24	1528040	1533381	scaf_178	7143771	7149041
	scaffold24	1533389	1536541	scaf_178	7149651	7152776
	scaffold24	1537535	1540248	scaf_178	7157273	7160009
	scaffold24	1540378	1545033	scaf_178	7160011	7164652
	scaffold24	1545047	1555179	scaf_178	7164810	7174885
	scaffold24	1555575	1557274	scaf_178	7174891	7176541
	scaffold24	1557375	1563319	scaf_178	7176578	7182435
	scaffold24	1563319	1567135	scaf_178	7182549	7186337
	scaffold24	1567131	1590429	scaf_178	7186561	7209911
	scaffold24	1590553	1603126	scaf_178	7209911	7222376
	scaffold24	1603125	1606391	scaf_178	7223533	7226738
	scaffold24	1606391	1612830	scaf_178	7226902	7233333
	scaffold24	1612835	1615123	scaf_178	7236226	7238557
	scaffold24	1615118	1617478	scaf_178	7239859	7242192
	scaffold24	1617769	1627578	scaf_178	7242196	7252043
	scaffold24	1627892	1629964	scaf_178	7252046	7254150
	scaffold24	1630068	1635895	scaf_178	7254227	7260114
	scaffold24	1638675	1641921	scaf_178	7260117	7263320
	scaffold24	1641969	1652466	scaf_178	7263318	7273628
	scaffold24	1658307	1660550	scaf_178	7284130	7286376
	scaffold24	1660549	1664377	scaf_178	7286869	7290687
	scaffold24	1664617	1685808	scaf_178	7290660	7311594
	scaffold24	1686577	1696577	scaf_178	7311634	7321653
	scaffold24	1696842	1697436	scaf_178	7322703	7323244
	scaffold24	1697431	1699685	scaf_178	7325882	7328172
	scaffold24	1699887	1713815	scaf_178	7328192	7342081
	scaffold24	1713815	1720815	scaf_178	7342199	7349135
	scaffold24	1720811	1729171	scaf_178	7354482	7362862
	scaffold24	1729167	1747297	scaf_178	7363512	7381562
	scaffold24	1747624	1757639	scaf_178	7381564	7391520
	scaffold24	1757645	1774651	scaf_178	7391923	7408842
	scaffold24	1776000	1776804	scaf_178	7408869	7409674
	scaffold24	1779453	1781048	scaf_178	7409669	7411273
	scaffold24	1781048	1786729	scaf_178	7411698	7417344
	scaffold24	1787695	1796401	scaf_178	7417337	7426003
	scaffold24	1796841	1806953	scaf_178	7425998	7436087
	scaffold24	1807054	1808823	scaf_178	7436157	7437925
	scaffold24	1808928	1817299	scaf_178	7437883	7446207
	scaffold24	1817300	1831965	scaf_178	7445818	7460391
	scaffold24	1832215	1835984	scaf_178	7460387	7464131
	scaffold24	1835986	1842683	scaf_178	7464089	7470714
	scaffold24	1842784	1857386	scaf_178	7473844	7488454
	scaffold24	1858151	1859105	scaf_178	7488455	7489408
	scaffold24	1859228	1862367	scaf_178	7489408	7492532
	scaffold24	1862365	1863670	scaf_178	7493684	7495004
	scaffold24	1863672	1865124	scaf_178	7495714	7497164
	scaffold24	1865623	1872136	scaf_178	7497162	7503579
	scaffold24	1872501	1887279	scaf_178	7503587	7518328
	scaffold24	1887284	1890523	scaf_178	7518564	7521818
	scaffold24	1890790	1896195	scaf_178	7521838	7527261
	scaffold24	1896653	1905491	scaf_178	7527662	7536597
	scaffold24	1905475	1908100	scaf_178	7536875	7539477
	scaffold24	1908086	1922710	scaf_178	7540081	7554597
	scaffold24	1922709	1925863	scaf_178	7554804	7557927
	scaffold24	1927443	1930861	scaf_178	7558328	7561733
	scaffold24	1930861	1933950	scaf_178	7561907	7564897
	scaffold24	1934447	1959982	scaf_178	7564901	7590362
	scaffold24	1959981	1964923	scaf_178	7591317	7596249
	scaffold24	1965312	1967301	scaf_178	7596255	7598239
	scaffold24	1967301	1983199	scaf_178	7598343	7614167
	scaffold24	1983853	1994685	scaf_178	7614568	7625396
	scaffold24	1994683	1996810	scaf_178	7625654	7627754
	scaffold24	1996810	1998369	scaf_178	7627843	7629378
	scaffold24	1999985	2001184	scaf_178	7632097	7633296
	scaffold24	2002013	2003573	scaf_178	7633942	7635483
	scaffold24	2003559	2007186	scaf_178	7640689	7644302
	scaffold24	2007211	2018728	scaf_178	7644970	7656513
	scaffold24	2018808	2029671	scaf_178	7656503	7667345
	scaffold24	2029671	2032088	scaf_178	7667456	7669894
	scaffold24	2032088	2036184	scaf_178	7670064	7674138
	scaffold24	2036419	2054617	scaf_178	7674139	7692313
	scaffold24	2055241	2058218	scaf_178	7692316	7695294
	scaffold24	2058224	2059489	scaf_178	7695444	7696717
	scaffold24	2062779	2086220	scaf_178	7696728	7720093
	scaffold24	2086263	2095409	scaf_178	7720495	7729701
	scaffold24	2095804	2098969	scaf_178	7729691	7732811
	scaffold24	2101266	2106813	scaf_178	7732969	7738506
	scaffold24	2107271	2133933	scaf_178	7738502	7765162
	scaffold24	2133928	2149637	scaf_178	7766380	7782119
	scaffold24	2149633	2172356	scaf_178	7782800	7805469
	scaffold24	2172406	2173736	scaf_178	7805951	7807304
	scaffold24	2175984	2181050	scaf_178	7807326	7812374
	scaffold24	2181046	2197548	scaf_178	7812727	7829251
	scaffold24	2197656	2208289	scaf_178	7829258	7839845
	scaffold24	2208443	2209266	scaf_178	7840589	7841411
	scaffold24	2209262	2214642	scaf_178	7841493	7846865
	scaffold24	2214653	2222806	scaf_178	7847320	7855466
	scaffold24	2222805	2223920	scaf_178	7856496	7857608
	scaffold24	2228782	2231160	scaf_178	7858376	7860652
	scaffold24	2233375	2238233	scaf_178	7860649	7865457
	scaffold24	2238495	2294142	scaf_178	7865451	7921057
	scaffold24	2294344	2296501	scaf_178	7921132	7923297
	scaffold24	2296754	2306243	scaf_178	7928965	7938378
	scaffold24	2306439	2321419	scaf_178	7938376	7953304
	scaffold24	2323442	2341162	scaf_178	7953315	7970854
	scaffold24	2341146	2345348	scaf_178	7971087	7975236
	scaffold24	2345342	2354196	scaf_178	7980413	7989203
	scaffold24	2355782	2357346	scaf_178	7989199	7990802
	scaffold24	2357343	2389752	scaf_178	7990863	8023057
	scaffold24	2390647	2394279	scaf_178	8023059	8026687
	scaffold24	2394281	2396504	scaf_178	8027333	8029549
	scaffold24	2396501	2411691	scaf_178	8029784	8044859
	scaffold24	2411766	2431340	scaf_178	8044853	8064204
	scaffold24	2432084	2433920	scaf_178	8064214	8066019
	scaffold24	2436298	2450719	scaf_178	8068105	8082490
	scaffold24	2451134	2475443	scaf_178	8083088	8107308
	scaffold24	2475296	2482016	scaf_178	8107715	8114390
	scaffold24	2482206	2507104	scaf_178	8114843	8139686
	scaffold24	2507876	2509728	scaf_178	8139685	8141542
	scaffold24	2510459	2515414	scaf_178	8141539	8146428
	scaffold24	2515414	2528768	scaf_178	8146524	8159855
	scaffold24	2528772	2529860	scaf_178	8160087	8161178
	scaffold24	2530638	2545825	scaf_178	8161706	8176827
	scaffold24	2550938	2556236	scaf_178	8177037	8182296
	scaffold24	2556361	2562060	scaf_178	8182298	8187910
	scaffold24	2562060	2566802	scaf_178	8188035	8192796
	scaffold24	2567004	2573180	scaf_178	8192797	8198972
	scaffold24	2573284	2577947	scaf_178	8203342	8207984
	scaffold24	2578048	2580862	scaf_178	8208057	8210845
	scaffold24	2580773	2586143	scaf_178	8210855	8216183
	scaffold24	2586244	2601152	scaf_178	8216251	8231087
	scaffold24	2601202	2613914	scaf_178	8231224	8243844
	scaffold24	2613916	2630300	scaf_178	8245196	8261511
	scaffold24	2631273	2642932	scaf_178	8261510	8273152
	scaffold24	2642930	2645667	scaf_178	8273633	8276369
	scaffold24	2645782	2649135	scaf_178	8276891	8280204
	scaffold24	2649144	2650589	scaf_178	8282640	8284076
	scaffold24	2650586	2668375	scaf_178	8284280	8302003
	scaffold24	2668375	2674218	scaf_178	8302111	8307894
	scaffold24	2674215	2688122	scaf_178	8308235	8322166
	scaffold24	2688122	2692874	scaf_178	8322851	8327608
	scaffold24	2692917	2699867	scaf_178	8328246	8335204
	scaffold24	2700155	2713807	scaf_178	8335217	8348757
	scaffold24	2713806	2743766	scaf_178	8349252	8378989
	scaffold24	2744366	2753974	scaf_178	8379125	8388715
	scaffold24	2755535	2757302	scaf_178	8388723	8390504
	scaffold24	2757544	2762054	scaf_178	8390503	8395037
	scaffold24	2762306	2766094	scaf_178	8395043	8398811
	scaffold24	2766090	2767858	scaf_178	8399601	8401327
	scaffold24	2767867	2772670	scaf_178	8401471	8406276
	scaffold24	2772655	2796853	scaf_178	8407855	8431960
	scaffold24	2796846	2802493	scaf_178	8432352	8437988
	scaffold24	2802527	2804938	scaf_178	8438125	8440519
	scaffold24	2804943	2806538	scaf_178	8440632	8442187
	scaffold24	2806759	2811484	scaf_178	8442207	8446901
	scaffold24	2811943	2812793	scaf_178	8446897	8447750
	scaffold24	2814131	2814904	scaf_178	8450751	8451520
	scaffold24	2815279	2820815	scaf_178	8451518	8457111
	scaffold24	2820815	2822699	scaf_178	8458043	8459921
	scaffold24	2823249	2839597	scaf_178	8463101	8479365
	scaffold24	2840936	2860365	scaf_178	8484795	8504165
	scaffold24	2860357	2861343	scaf_178	8505344	8506332
	scaffold24	2862907	2863592	scaf_178	8506331	8507008
	scaffold24	2863894	2867498	scaf_178	8507063	8510691
	scaffold24	2867747	2868847	scaf_178	8510692	8511784
	scaffold24	2869859	2871613	scaf_178	8512443	8514194
	scaffold24	2871731	2873456	scaf_178	8514192	8515935
	scaffold24	2873565	2889355	scaf_178	8515944	8531744
	scaffold24	2889494	2893604	scaf_178	8531746	8535811
	scaffold24	2893851	2905983	scaf_178	8535809	8547882
	scaffold24	2907970	2910902	scaf_178	8548564	8551464
	scaffold24	2910898	2911888	scaf_178	8552088	8553080
	scaffold24	2911973	2915239	scaf_178	8553078	8556345
	scaffold24	2915256	2918098	scaf_178	8556658	8559504
	scaffold24	2918093	2930996	scaf_178	8559615	8572484
	scaffold24	2931332	2944016	scaf_178	8572475	8585010
	scaffold24	2945224	2948672	scaf_178	8585010	8588481
	scaffold24	2948796	2955343	scaf_178	8588481	8594975
	scaffold24	2955350	2963985	scaf_178	8595475	8604137
	scaffold24	2964133	2965071	scaf_178	8604168	8605106
	scaffold24	2965067	2966354	scaf_178	8605326	8606653
	scaffold24	2966353	2967829	scaf_178	8607316	8608813
	scaffold24	2968629	2976326	scaf_178	8609187	8616868
	scaffold24	2976617	2977282	scaf_178	8616877	8617543
	scaffold24	2977292	2984520	scaf_178	8617918	8625069
	scaffold24	2986042	2988322	scaf_178	8625449	8627709
	scaffold24	2988398	2992503	scaf_178	8627840	8631915
	scaffold24	2992591	2994763	scaf_178	8631915	8634096
	scaffold24	2994761	2995608	scaf_178	8634606	8635453
	scaffold24	2998717	3007539	scaf_178	8635549	8644377
	scaffold24	3007516	3013622	scaf_178	8644778	8650892
	scaffold24	3013616	3017769	scaf_178	8650981	8655097
	scaffold24	3018827	3024198	scaf_178	8655093	8660475
	scaffold24	3024220	3031665	scaf_178	8665694	8672972
	scaffold24	3031657	3033588	scaf_178	8673219	8675125
	scaffold24	3033948	3034957	scaf_178	8675126	8676127
	scaffold24	3034956	3038583	scaf_178	8676630	8680257
	scaffold24	3038843	3045993	scaf_178	8680660	8687729
	scaffold24	3046129	3047753	scaf_178	8687728	8689332
	scaffold24	3049903	3054796	scaf_178	8689327	8694255
	scaffold24	3060449	3061471	scaf_178	8697352	8698372
	scaffold24	3061466	3064170	scaf_178	8698984	8701693
	scaffold24	3064168	3079598	scaf_178	8704878	8720208
	scaffold24	3079757	3089456	scaf_178	8720216	8729948
	scaffold24	3089460	3090830	scaf_178	8730073	8731430
	scaffold24	3090931	3102300	scaf_178	8732062	8743344
	scaffold24	3102604	3111918	scaf_178	8743344	8752679
	scaffold24	3111901	3114216	scaf_178	8753321	8755634
	scaffold24	3114217	3117315	scaf_178	8756413	8759541
	scaffold24	3118061	3118593	scaf_178	8762934	8763466
	scaffold24	3119079	3137176	scaf_178	8763491	8781445
	scaffold24	3137168	3142089	scaf_178	8781747	8786676
	scaffold24	3142806	3160679	scaf_178	8786673	8804342
	scaffold24	3161381	3192541	scaf_178	8804341	8835441
	scaffold24	3194736	3209812	scaf_178	8835446	8850530
	scaffold24	3209919	3212532	scaf_178	8850530	8853087
	scaffold24	3212772	3215930	scaf_178	8853094	8856210
	scaffold24	3216586	3221729	scaf_178	8856226	8861281
	scaffold24	3221732	3232958	scaf_178	8861726	8872866
	scaffold24	3232958	3237801	scaf_178	8872971	8877765
	scaffold24	3238667	3242899	scaf_178	8877764	8881952
	scaffold24	3243193	3246661	scaf_178	8881950	8885367
	scaffold24	3246811	3254436	scaf_178	8885365	8892912
	scaffold24	3255847	3272472	scaf_178	8893137	8909771
	scaffold24	3273776	3275219	scaf_178	8909799	8911238
	scaffold24	3275228	3287855	scaf_178	8911471	8924084
	scaffold24	3288089	3300727	scaf_178	8924082	8936779
	scaffold24	3300873	3303926	scaf_178	8936780	8939826
	scaffold24	3304575	3305594	scaf_178	8943030	8944063
	scaffold24	3305596	3309426	scaf_178	8944272	8948119
	scaffold24	3309601	3312350	scaf_178	8948114	8950876
	scaffold24	3313737	3318868	scaf_178	8954051	8959221
	scaffold24	3318998	3321575	scaf_178	8959224	8961787
	scaffold24	3321579	3327711	scaf_178	8961882	8968027
	scaffold24	3329170	3354063	scaf_178	8968024	8992964
	scaffold24	3354047	3364811	scaf_178	8993525	9004257
	scaffold24	3365063	3365864	scaf_178	9004259	9005059
	scaffold24	3365922	3368560	scaf_178	9008060	9010678
	scaffold24	3368134	3368660	scaf_178	5585063	5584537
	scaffold24	3369626	3374772	scaf_178	9015106	9020202
	scaffold24	3374590	3383641	scaf_178	9021981	9030933
	scaffold24	3383743	3384945	scaf_178	9030933	9032135
	scaffold24	3385046	3389425	scaf_178	9032136	9036487
	scaffold24	3389528	3390976	scaf_178	9036517	9037950
	scaffold24	3391084	3391976	scaf_178	9038807	9037946
	scaffold24	3391547	3397772	scaf_178	9038907	9045147
	scaffold24	3398087	3404353	scaf_178	9045219	9051433
	scaffold24	3405301	3415652	scaf_178	9052011	9062298
	scaffold24	3415850	3417905	scaf_178	9062299	9064323
	scaffold24	3417912	3421848	scaf_178	9064418	9068280
	scaffold24	3422159	3422773	scaf_178	9068430	9069040
	scaffold24	3423289	3426399	scaf_178	9069482	9072594
	scaffold24	3426482	3438352	scaf_178	9072588	9084347
	scaffold24	3438512	3439547	scaf_178	9084283	9085310
	scaffold24	3439569	3440410	scaf_178	9086038	9086877
	scaffold24	3441169	3443891	scaf_178	9086878	9089577
	scaffold24	3443992	3458411	scaf_178	9093931	9108298
	scaffold24	3458547	3460372	scaf_178	9108330	9110168
	scaffold24	3460365	3467983	scaf_178	9110410	9118035
	scaffold24	3471503	3488510	scaf_178	9118214	9135153
	scaffold24	3488628	3503510	scaf_178	9135108	9149949
	scaffold24	3503699	3515780	scaf_178	9149949	9162037
	scaffold24	3515911	3528999	scaf_178	9162038	9175068
	scaffold24	3528997	3531006	scaf_178	9176107	9178096
	scaffold24	3530998	3536857	scaf_178	9178338	9184130
	scaffold24	3536865	3539542	scaf_178	9190606	9193296
	scaffold24	3540806	3559293	scaf_178	9193316	9211741
	scaffold24	3559279	3584042	scaf_178	9212429	9237020
	scaffold24	3584058	3589533	scaf_178	9238147	9243635
	scaffold24	3589828	3603249	scaf_178	9243636	9256883
	scaffold24	3603250	3609446	scaf_178	9257019	9263170
	scaffold24	3609857	3617862	scaf_178	9264143	9272123
	scaffold24	3619388	3622597	scaf_178	9272122	9275334
	scaffold24	3622780	3634324	scaf_178	9275366	9286857
	scaffold24	3634425	3635853	scaf_178	9291843	9293279
	scaffold24	3635940	3639923	scaf_178	9294319	9298265
	scaffold24	3639925	3652372	scaf_178	9298536	9310899
	scaffold24	3655318	3658502	scaf_178	9310950	9314110
	scaffold24	3658603	3662016	scaf_178	9314180	9317590
	scaffold24	3662031	3663105	scaf_178	9320790	9321867
	scaffold24	3663102	3676259	scaf_178	9322461	9335705
	scaffold24	3679783	3687543	scaf_178	9339157	9346963
	scaffold24	3687542	3688077	scaf_178	9350243	9350777
	scaffold24	3688076	3694636	scaf_178	9351934	9358459
	scaffold24	3695115	3699745	scaf_178	9359900	9364549
	scaffold24	3699890	3702709	scaf_178	9364553	9367321
	scaffold24	3702714	3717159	scaf_178	9370571	9384841
	scaffold24	3717158	3723991	scaf_178	9385018	9391799
	scaffold24	3723988	3739931	scaf_178	9392148	9408079
	scaffold24	3739971	3742788	scaf_178	9408219	9411024
	scaffold24	3743213	3752619	scaf_178	9411023	9420287
	scaffold24	3752887	3768431	scaf_178	9420285	9435515
	scaffold24	3768433	3769726	scaf_178	9435881	9437173
	scaffold24	3770778	3779502	scaf_178	9437167	9445813
	scaffold24	3781245	3789985	scaf_178	9445811	9454533
	scaffold24	3789983	3810492	scaf_178	9455019	9475289
	scaffold24	3812979	3814918	scaf_178	9475290	9477236
	scaffold24	3814902	3816183	scaf_178	9477830	9479010
	scaffold24	3816304	3823119	scaf_178	9479354	9486146
	scaffold24	3823101	3829649	scaf_178	9486384	9492847
	scaffold24	3829631	3832007	scaf_178	9494196	9496518
	scaffold24	3832249	3838981	scaf_178	9496514	9503230
	scaffold24	3838981	3851204	scaf_178	9504089	9516174
	scaffold24	3852713	3856736	scaf_178	9516169	9520165
	scaffold24	3857652	3860367	scaf_178	9520344	9523085
	scaffold24	3860365	3862548	scaf_178	9523908	9526046
	scaffold24	3862544	3874265	scaf_178	9526539	9538224
	scaffold24	3874263	3888248	scaf_178	9538718	9552471
	scaffold24	3888294	3910262	scaf_178	9553430	9575207
	scaffold24	3910257	3918868	scaf_178	9578671	9587291
	scaffold24	3918866	3923815	scaf_178	9590711	9595660
	scaffold24	3923820	3924916	scaf_178	9596048	9597181
	scaffold24	3925017	3931666	scaf_178	9597182	9603838
	scaffold24	3933199	3944185	scaf_178	9603846	9614842
	scaffold24	3944185	3959466	scaf_178	9614947	9630313
	scaffold24	3959451	3960126	scaf_178	9630702	9631355
	scaffold24	3960259	3963360	scaf_178	9631459	9634578
	scaffold24	3963360	3968587	scaf_178	9634783	9640008
	scaffold24	3968588	3973027	scaf_178	9640173	9644634
	scaffold24	3973027	3975615	scaf_178	9644972	9647523
	scaffold24	3975813	3980504	scaf_178	9648029	9652690
	scaffold24	3980500	3996535	scaf_178	9652977	9669034
	scaffold24	3996640	3997820	scaf_178	9669596	9670765
	scaffold24	3998044	4000144	scaf_178	9670767	9672866
	scaffold24	4000297	4009776	scaf_178	9672868	9682361
	scaffold24	4009772	4016839	scaf_178	9682727	9689757
	scaffold24	4016872	4022633	scaf_178	9689942	9695654
	scaffold24	4024655	4045495	scaf_178	9701005	9721606
	scaffold24	4045494	4049579	scaf_178	9722004	9726031
	scaffold24	4049589	4060159	scaf_178	9726413	9736855
	scaffold24	4061573	4062177	scaf_178	9736843	9737430
	scaffold24	4062165	4070007	scaf_178	9737927	9745770
	scaffold24	4072323	4073951	scaf_178	9745772	9747376
	scaffold24	4073958	4077047	scaf_178	9747580	9750582
	scaffold24	4077551	4082374	scaf_178	9750581	9755365
	scaffold24	4082374	4083879	scaf_178	9755515	9757009
	scaffold24	4083882	4086892	scaf_178	9757392	9760377
	scaffold24	4087148	4103778	scaf_178	9760374	9777048
	scaffold24	4103879	4108202	scaf_178	9777066	9781390
	scaffold24	4108217	4131766	scaf_178	9781504	9804938
	scaffold24	4131772	4135062	scaf_178	9805054	9808313
	scaffold24	4135298	4138720	scaf_178	9808714	9812135
	scaffold24	4138821	4143376	scaf_178	9815857	9820377
	scaffold24	4144074	4149488	scaf_178	9820384	9825791
	scaffold24	4149487	4159587	scaf_178	9826492	9836538
	scaffold24	4159785	4162383	scaf_178	9836536	9839145
	scaffold24	4162380	4164021	scaf_178	9839372	9841017
	scaffold24	4164202	4173492	scaf_178	9863840	9873125
	scaffold24	4173667	4177294	scaf_178	9873142	9876738
	scaffold24	4177715	4186443	scaf_178	9876771	9885387
	scaffold24	4189410	4192357	scaf_178	9885392	9888305
	scaffold24	4192788	4197795	scaf_178	9888700	9893684
	scaffold24	4198667	4201602	scaf_178	9893681	9896661
	scaffold24	4201917	4207167	scaf_178	9897080	9902331
	scaffold24	4207169	4215819	scaf_178	9902428	9910989
	scaffold24	4216965	4227252	scaf_178	9910988	9921194
	scaffold24	4227265	4231936	scaf_178	9921561	9926257
	scaffold24	4231774	4234773	scaf_178	9926448	9929475
	scaffold24	4234791	4238512	scaf_178	9929710	9933416
	scaffold24	4238613	4241572	scaf_178	9936637	9939597
	scaffold24	4241710	4260675	scaf_178	9939608	9958385
	scaffold24	4260671	4274713	scaf_178	9958437	9972430
	scaffold24	4274712	4306608	scaf_178	9973341	10005270
	scaffold24	4306592	4309096	scaf_178	10005495	10007971
	scaffold24	4309134	4312160	scaf_178	10007666	10010699
	scaffold24	4312428	4318338	scaf_178	10010990	10016867
	scaffold24	4318339	4329649	scaf_178	10016996	10028302
	scaffold24	4329876	4331865	scaf_178	10028305	10030282
	scaffold24	4332356	4334768	scaf_178	10031328	10033740
	scaffold24	4334774	4343544	scaf_178	10034480	10043358
	scaffold24	4343556	4349442	scaf_178	10049020	10054883
	scaffold24	4349427	4361315	scaf_178	10055076	10066862
	scaffold24	4361319	4367210	scaf_178	10067316	10073220
	scaffold24	4367191	4368681	scaf_178	10073816	10075265
	scaffold24	4368955	4370354	scaf_178	10752221	10750820
	scaffold24	4370305	4379699	scaf_178	10076433	10085738
	scaffold24	4379930	4385482	scaf_178	10086997	10092515
	scaffold24	4385463	4422962	scaf_178	10093390	10130725
	scaffold24	4423444	4436150	scaf_178	10135890	10148395
	scaffold24	4436387	4442969	scaf_178	10148398	10154827
	scaffold24	4442970	4444613	scaf_178	10155549	10157191
	scaffold24	4444607	4447311	scaf_178	10157410	10160122
	scaffold24	4447308	4448800	scaf_178	10160421	10161917
	scaffold24	4448988	4454871	scaf_178	10161913	10167684
	scaffold24	4454867	4456956	scaf_178	10197595	10199683
	scaffold24	4456922	4459203	scaf_178	10199741	10202076
	scaffold24	4459619	4461376	scaf_178	10202090	10203840
	scaffold24	4462282	4480797	scaf_178	10204738	10223240
	scaffold24	4480793	4512749	scaf_178	10223593	10255423
	scaffold24	4513563	4536359	scaf_178	10255418	10278074
	scaffold24	4539400	4557251	scaf_178	10283263	10301124
	scaffold24	4557255	4560124	scaf_178	10302854	10305704
	scaffold24	4560247	4561059	scaf_178	10305901	10306697
	scaffold24	4561269	4565407	scaf_178	10306697	10310754
	scaffold24	4565870	4568384	scaf_178	10311171	10313715
	scaffold24	4568500	4575128	scaf_178	10313714	10320391
	scaffold24	4575125	4576855	scaf_178	10320638	10322368
	scaffold24	4576856	4578925	scaf_178	10322565	10324632
	scaffold24	4579124	4582465	scaf_178	10324632	10327969
	scaffold24	4582884	4583685	scaf_178	10327964	10328756
	scaffold24	4583800	4590095	scaf_178	10328755	10335083
	scaffold24	4590674	4594589	scaf_178	10338114	10342008
	scaffold24	4594699	4597619	scaf_178	10342010	10344893
	scaffold24	4597751	4610591	scaf_178	10344893	10357819
	scaffold24	4610590	4615647	scaf_178	10358311	10363360
	scaffold24	4615884	4627412	scaf_178	10363370	10374862
	scaffold24	4627411	4637613	scaf_178	10375060	10385026
	scaffold24	4637931	4640297	scaf_178	10385030	10387408
	scaffold24	4640297	4641152	scaf_178	10387528	10388387
	scaffold24	4641276	4641915	scaf_178	10388389	10389028
	scaffold24	4642161	4651443	scaf_178	10389022	10398192
	scaffold24	4652323	4653799	scaf_178	10398225	10399709
	scaffold24	4653814	4654773	scaf_178	10399821	10400747
	scaffold24	4655755	4658976	scaf_178	10401360	10404533
	scaffold24	4658974	4667944	scaf_178	10404764	10413618
	scaffold24	4667941	4680408	scaf_178	10413839	10426316
	scaffold24	4680831	4688345	scaf_178	10426316	10433822
	scaffold24	4688341	4691709	scaf_178	10434177	10437498
	scaffold24	4691683	4695802	scaf_178	10437976	10442084
	scaffold24	4695808	4698205	scaf_178	10442357	10444731
	scaffold24	4698205	4704153	scaf_178	10445224	10451154
	scaffold24	4704249	4706118	scaf_178	10451156	10453081
	scaffold24	4706117	4711281	scaf_178	10453318	10458472
	scaffold24	4711503	4714420	scaf_178	10458471	10461354
	scaffold24	4715085	4719532	scaf_178	10461937	10466366
	scaffold24	4719797	4724507	scaf_178	10466365	10470970
	scaffold24	4724725	4733328	scaf_178	10546927	10538377
	scaffold24	4733325	4735585	scaf_178	10537886	10535620
	scaffold24	4735585	4738104	scaf_178	10535493	10532937
	scaffold24	4739109	4744028	scaf_178	10532938	10528026
	scaffold24	4744023	4746315	scaf_178	10527966	10525670
	scaffold24	4746310	4750908	scaf_178	10525414	10520813
	scaffold24	4750899	4782355	scaf_178	10520118	10488802
	scaffold24	4782456	4792201	scaf_178	10488808	10479094
	scaffold24	4829318	4833096	scaf_178	10551260	10555036
	scaffold24	4834857	4838838	scaf_178	10555036	10558994
	scaffold24	4838943	4843253	scaf_178	10558994	10563270
	scaffold24	4844132	4860127	scaf_178	10563269	10579228
	scaffold24	4860129	4879924	scaf_178	10579806	10599556
	scaffold24	4880882	4883851	scaf_178	10599555	10602532
	scaffold24	4884087	4892970	scaf_178	10602528	10611424
	scaffold24	4892795	4899560	scaf_178	10616027	10622729
	scaffold24	4899686	4901313	scaf_178	10622902	10624505
	scaffold24	4901311	4904502	scaf_178	10624616	10627855
	scaffold24	4904501	4917619	scaf_178	10628071	10641012
	scaffold24	4917602	4925021	scaf_178	10641337	10648735
	scaffold24	4925014	4927742	scaf_178	10649389	10652136
	scaffold24	4927742	4931284	scaf_178	10652304	10655784
	scaffold24	4932140	4937758	scaf_178	10655783	10661422
	scaffold24	4937758	4944828	scaf_178	10661558	10668563
	scaffold24	4944812	4946483	scaf_178	10668928	10670600
	scaffold24	4948621	4951844	scaf_178	10670605	10673783
	scaffold24	4951843	4952759	scaf_178	10675828	10676757
	scaffold24	4953462	4959099	scaf_178	10677815	10683414
	scaffold24	4959241	4960693	scaf_178	10683416	10684863
	scaffold24	4960715	4962313	scaf_178	10685014	10686602
	scaffold24	4962421	4967423	scaf_178	10687728	10692757
	scaffold24	4967499	4968923	scaf_178	10692892	10694310
	scaffold24	4969190	4971784	scaf_178	10694310	10696917
	scaffold24	4986395	4988018	scaf_178	10731219	10732837
	scaffold24	4988120	4990335	scaf_178	10732838	10735034
	scaffold24	4995361	4998554	scaf_178	10739524	10742674
	scaffold24	5003563	5004414	scaf_178	10742863	10743718
	scaffold24	5005956	5008147	scaf_178	10746880	10749123
	scaffold24	5007824	5009509	scaf_178	10712835	10714498
	scaffold24	5010805	5014636	scaf_178	10773610	10777468
	scaffold24	5015560	5016061	scaf_178	10728079	10728583
	scaffold24	5015924	5017611	scaf_178	10780677	10782363
	scaffold24	5019512	5020173	scaf_178	10712556	10713224
	scaffold24	5019720	5023624	scaf_178	10782362	10786240
	scaffold24	5023806	5024474	scaf_178	10786244	10786916
	scaffold24	5026210	5028678	scaf_178	10787317	10789804
	scaffold24	5028669	5041264	scaf_178	10790428	10803098
	scaffold24	5041365	5047970	scaf_178	10803241	10809797
	scaffold24	5048122	5052193	scaf_178	10809823	10813905
	scaffold24	5052243	5057943	scaf_178	10813904	10819555
	scaffold24	5059131	5069273	scaf_178	10819345	10829509
	scaffold24	5068932	5069522	scaf_178	10829708	10830288
	scaffold24	5070467	5071415	scaf_178	10830285	10831237
	scaffold24	5071583	5073359	scaf_178	10831638	10833384
	scaffold24	5073901	5093951	scaf_178	10833384	10853320
	scaffold24	5095392	5099438	scaf_178	10853306	10857335
	scaffold24	5099523	5100978	scaf_178	10857563	10859064
	scaffold24	5100975	5120434	scaf_178	10859640	10879082
	scaffold24	5120433	5122146	scaf_178	10879490	10881197
	scaffold24	5123151	5128747	scaf_178	10881195	10886742
	scaffold24	5128848	5132441	scaf_178	10886748	10890316
	scaffold24	5132765	5137105	scaf_178	10891184	10895518
	scaffold24	5137104	5165709	scaf_178	10896010	10924362
	scaffold24	5165694	5172093	scaf_178	10925206	10931499
	scaffold24	5172208	5180354	scaf_178	10931498	10939691
	scaffold24	5180351	5190312	scaf_178	10943292	10953292
	scaffold24	5190541	5207113	scaf_178	10954407	10970833
	scaffold24	5207229	5208293	scaf_178	99568	100654
	scaffold24	5243247	5250844	scaf_178	10984465	10992040
	scaffold24	5250826	5254970	scaf_178	10992547	10996695
	scaffold24	5254972	5256917	scaf_178	10996835	10998745
	scaffold24	5256921	5258293	scaf_178	11003790	11005210
	scaffold24	5258315	5261226	scaf_178	11005331	11008227
	scaffold24	5261224	5268789	scaf_178	11011476	11019038
	scaffold24	5269847	5271103	scaf_178	11022924	11024184
	scaffold24	5271404	5273040	scaf_178	11024278	11025887
	scaffold24	5273544	5292116	scaf_178	11025893	11044379
	scaffold24	5292332	5318384	scaf_178	11044378	11070467
	scaffold24	5318773	5327398	scaf_178	11071285	11079861
	scaffold24	5327400	5329552	scaf_178	11080119	11082271
	scaffold24	5329619	5332899	scaf_178	11082421	11085704
	scaffold24	5333870	5341398	scaf_178	11085702	11093245
	scaffold24	5341394	5375891	scaf_178	11093488	11127832
	scaffold24	5375974	5384101	scaf_178	11133220	11141315
	scaffold24	5384279	5395520	scaf_178	11141317	11152472
	scaffold24	5395601	5406332	scaf_178	11152897	11163610
	scaffold24	5407692	5421931	scaf_178	11163711	11177921
	scaffold24	5421939	5426224	scaf_178	11178170	11182536
	scaffold24	5426966	5484438	scaf_178	11183127	11240652
	scaffold24	5484508	5502771	scaf_178	11240790	11259032
	scaffold24	5502774	5505242	scaf_178	11259241	11261652
	scaffold24	5505238	5535718	scaf_178	11262007	11292370
	scaffold24	5536203	5540627	scaf_178	11292370	11296786
	scaffold24	5541515	5601129	scaf_178	11296783	11356101
	scaffold24	5601276	5620690	scaf_178	11355867	11374938
	scaffold24	5620674	5623263	scaf_178	11375898	11378458
	scaffold24	5623259	5624399	scaf_178	11379764	11380898
	scaffold24	5624399	5627307	scaf_178	11381016	11383921
	scaffold24	5627418	5639066	scaf_178	11387698	11399235
	scaffold24	5639069	5639794	scaf_178	11399398	11400122
	scaffold24	5639810	5644899	scaf_178	11400793	11405889
	scaffold24	5645141	5645690	scaf_178	11405894	11406431
	scaffold24	5645685	5667600	scaf_178	11406699	11428530
	scaffold24	5667980	5668486	scaf_178	11429035	11428529
	scaffold24	5669842	5687247	scaf_178	11429072	11446478
	scaffold24	5687363	5694501	scaf_178	11446478	11453756
	scaffold24	5694518	5715494	scaf_178	11453932	11474871
	scaffold24	5715478	5728748	scaf_178	11475498	11488727
	scaffold24	5728836	5746387	scaf_178	11488727	11506244
	scaffold24	5746368	5747067	scaf_178	11506536	11507207
	scaffold24	5747157	5767525	scaf_178	11507493	11527809
	scaffold24	5767629	5784684	scaf_178	11527829	11544901
	scaffold24	5784676	5790090	scaf_178	11546172	11551550
	scaffold24	5790841	5801053	scaf_178	11551552	11561709
	scaffold24	5801051	5806475	scaf_178	11561919	11567237
	scaffold24	5806471	5813256	scaf_178	11567591	11574255
	scaffold24	5813256	5817587	scaf_178	11574342	11578672
	scaffold24	5817587	5827254	scaf_178	11578817	11588432
	scaffold24	5827385	5833556	scaf_178	11588446	11594624
	scaffold24	5834315	5840234	scaf_178	11594683	11600657
	scaffold24	5840854	5854031	scaf_178	11600646	11613734
	scaffold24	5854038	5863779	scaf_178	11613967	11623659
	scaffold24	5864147	5870107	scaf_178	11623659	11629608
	scaffold24	5870174	5871365	scaf_178	11630246	11631436
	scaffold24	5872475	5873285	scaf_178	9631149	9631948
	scaffold24	5874264	5880389	scaf_178	11632677	11638776
	scaffold24	5880485	5888258	scaf_178	11638778	11646558
	scaffold24	5890319	5910697	scaf_178	11647102	11667337
	scaffold24	5912983	5913753	scaf_178	11667336	11668097
	scaffold24	5913776	5918469	scaf_178	11668515	11673182
	scaffold24	5918634	5923897	scaf_178	11673182	11678327
	scaffold24	5924176	5933666	scaf_178	11678547	11687977
	scaffold24	5933719	5944002	scaf_178	11688271	11698516
	scaffold24	5944080	5947028	scaf_178	11698509	11701463
	scaffold24	5947133	5954880	scaf_178	11702079	11709808
	scaffold24	5955845	5967014	scaf_178	11709993	11721108
	scaffold24	5967023	5975111	scaf_178	11721210	11729233
	scaffold24	5975123	5976220	scaf_178	11729427	11730476
	scaffold24	5976660	5993303	scaf_178	11730478	11747150
	scaffold24	5993306	6006343	scaf_178	11747311	11760291
	scaffold24	6006344	6008109	scaf_178	11760437	11762171
	scaffold24	6008118	6012390	scaf_178	11762322	11766601
	scaffold24	6012392	6015450	scaf_178	11766704	11769762
	scaffold24	6016719	6033988	scaf_178	11769759	11786860
	scaffold24	6034161	6047180	scaf_178	11786859	11799761
	scaffold24	6058397	6060823	scaf_178	11809828	11812227
	scaffold24	6060807	6076379	scaf_178	11814188	11829739
	scaffold24	6076378	6077035	scaf_178	11830165	11830805
	scaffold24	6077037	6089585	scaf_178	11830912	11843297
	scaffold24	6089572	6107979	scaf_178	11843774	11862036
	scaffold24	6108120	6111283	scaf_178	11862940	11866151
	scaffold24	6111279	6118583	scaf_178	11872388	11879676
	scaffold24	6118757	6120905	scaf_178	11879672	11881799
	scaffold24	6120939	6128529	scaf_178	11882063	11889595
	scaffold24	6128528	6139025	scaf_178	11890271	11900739
	scaffold24	6139413	6156139	scaf_178	11900737	11917300
	scaffold24	6157092	6169208	scaf_178	11917296	11929377
	scaffold24	6169203	6184908	scaf_178	11929605	11945160
	scaffold24	6184895	6186490	scaf_178	11945439	11947028
	scaffold24	6186501	6202357	scaf_178	11947249	11962904
	scaffold24	6202644	6224208	scaf_178	11962904	11984436
	scaffold24	6226423	6232827	scaf_178	11984436	11990810
	scaffold24	6232827	6234021	scaf_178	11990932	11992128
	scaffold24	6234196	6236270	scaf_178	11992127	11994208
	scaffold24	6236267	6238411	scaf_178	11994444	11996574
	scaffold24	6238703	6240448	scaf_178	11997137	11998869
	scaffold24	6240445	6249536	scaf_178	11998978	12008039
	scaffold24	6249708	6255417	scaf_178	12008039	12013738
	scaffold24	6255417	6268236	scaf_178	12013903	12026564
	scaffold24	6268262	6272985	scaf_178	12032021	12036793
	scaffold24	6275373	6279975	scaf_178	12037809	12042378
	scaffold24	6280025	6283261	scaf_178	12043136	12046301
	scaffold24	6283264	6290020	scaf_178	12047872	12054505
	scaffold24	6294279	6307013	scaf_178	12059629	12072284
	scaffold24	6307012	6310469	scaf_178	12072627	12076060
	scaffold24	6310471	6331698	scaf_178	12081425	12102549
	scaffold24	6331692	6338464	scaf_178	12102774	12109544
	scaffold24	6338464	6345159	scaf_178	12109647	12116301
	scaffold24	6346947	6354682	scaf_178	12116439	12124148
	scaffold24	6356955	6365135	scaf_178	12124147	12132337
	scaffold24	6366010	6368363	scaf_178	12132660	12135007
	scaffold24	6369417	6395106	scaf_178	12135006	12160548
	scaffold24	6395117	6397044	scaf_178	12161004	12162977
	scaffold24	6397062	6408110	scaf_178	12163096	12174139
	scaffold24	6408109	6409335	scaf_178	12174500	12175684
	scaffold24	6409336	6412734	scaf_178	12175852	12179215
	scaffold24	6415737	6417528	scaf_178	12184252	12186060
	scaffold24	6417657	6419580	scaf_178	12186060	12187995
	scaffold24	6421360	6430883	scaf_178	12187993	12197488
	scaffold24	6431007	6431594	scaf_178	12197493	12198085
	scaffold24	6431587	6432714	scaf_178	12197901	12199095
	scaffold24	6434059	6440774	scaf_178	12200573	12207212
	scaffold24	6441062	6445725	scaf_178	12207210	12211801
	scaffold24	6446103	6453578	scaf_178	12218894	12226280
	scaffold24	6453731	6456108	scaf_178	12226276	12228617
	scaffold24	6456101	6457067	scaf_178	12230600	12231565
	scaffold24	6457066	6457962	scaf_178	12231802	12232720
	scaffold24	6458063	6470852	scaf_178	12235711	12248442
	scaffold24	6470965	6477998	scaf_178	12248443	12255383
	scaffold24	6477996	6484263	scaf_178	12255421	12261670
	scaffold24	6489564	6498558	scaf_178	12271855	12280850
	scaffold24	6498546	6506132	scaf_178	12281045	12288606
	scaffold24	6506063	6518393	scaf_178	12288707	12301042
	scaffold24	6518435	6536447	scaf_178	12301654	12319635
	scaffold24	6537355	6538484	scaf_178	12320206	12321335
	scaffold24	6538516	6539220	scaf_178	12322509	12323208
	scaffold24	6539270	6548110	scaf_178	12323685	12332503
	scaffold24	6548118	6566690	scaf_178	12332961	12351359
	scaffold24	6567362	6583457	scaf_178	12352540	12368675
	scaffold24	6583991	6590980	scaf_178	12374041	12381006
	scaffold24	6590963	6602898	scaf_178	12381240	12393339
	scaffold24	6602880	6603500	scaf_178	12393662	12394275
	scaffold24	6603739	6608849	scaf_178	12394275	12399407
	scaffold24	6608842	6627066	scaf_178	12401085	12419086
	scaffold24	6627062	6629071	scaf_178	12419770	12421756
	scaffold24	6629065	6631073	scaf_178	12421810	12423805
	scaffold24	6631072	6634697	scaf_178	12426402	12430020
	scaffold24	6634695	6639305	scaf_178	12430511	12435086
	scaffold24	6639319	6645337	scaf_178	12435444	12441474
	scaffold24	6645450	6654892	scaf_178	12442123	12451527
	scaffold24	6655441	6656134	scaf_178	12451524	12452193
	scaffold24	6656422	6669577	scaf_178	12452233	12465409
	scaffold24	6669818	6677419	scaf_178	12465426	12472959
	scaffold24	6678008	6689287	scaf_178	12473667	12484764
	scaffold24	6690125	6709021	scaf_178	12484762	12503485
	scaffold24	6709189	6712666	scaf_178	12503515	12506950
	scaffold24	6712663	6713327	scaf_178	12507146	12507812
	scaffold24	6713320	6714066	scaf_178	12511018	12511734
	scaffold24	6714063	6715926	scaf_178	12512181	12514034
	scaffold24	6717190	6717930	scaf_178	12514823	12515591
	scaffold24	6717928	6722247	scaf_178	12516376	12520678
	scaffold24	6732260	6737420	scaf_178	12523718	12528853
	scaffold24	6737820	6744000	scaf_178	12528853	12535010
	scaffold24	6743987	6762782	scaf_178	12535514	12554255
	scaffold24	6762767	6776431	scaf_178	12556356	12570007
	scaffold24	6776423	6779170	scaf_178	12570476	12573250
	scaffold24	6779282	6780972	scaf_178	12573458	12575149
	scaffold24	6781099	6781789	scaf_178	12575030	12575720
	scaffold24	6781807	6783581	scaf_178	12578683	12580460
	scaffold24	6783730	6829059	scaf_178	12580525	12626014
	scaffold24	6829484	6832455	scaf_178	12626437	12629406
	scaffold24	6832677	6833234	scaf_178	12629507	12630066
	scaffold24	6833285	6835054	scaf_178	12630661	12632411
	scaffold24	6835055	6843664	scaf_178	12632771	12641297
	scaffold24	6843661	6851078	scaf_178	12641575	12648826
	scaffold24	6854714	6877833	scaf_178	12648823	12671903
	scaffold24	6878025	6898309	scaf_178	12671902	12692195
	scaffold24	6898308	6900783	scaf_178	12692853	12695323
	scaffold24	6904259	6905618	scaf_178	12695321	12696655
	scaffold24	6905621	6921957	scaf_178	12696806	12713018
	scaffold24	6922038	6923779	scaf_178	12713371	12715038
	scaffold24	6923782	6927177	scaf_178	12715271	12718649
	scaffold24	6927383	6940539	scaf_178	12718644	12731750
	scaffold24	6940640	6956142	scaf_178	12733228	12748647
	scaffold24	6956239	6969776	scaf_178	12748648	12762186
	scaffold24	6969781	6975226	scaf_178	12762675	12768127
	scaffold24	6975234	6986976	scaf_178	12768334	12779972
	scaffold24	6989992	7004573	scaf_178	12779973	12794534
	scaffold24	7005188	7021701	scaf_178	12795547	12812077
	scaffold24	7021804	7034208	scaf_178	12811854	12824298
	scaffold24	7034203	7040469	scaf_178	12824420	12830716
	scaffold24	7040459	7042628	scaf_178	12831833	12833980
	scaffold24	7042619	7057482	scaf_178	12834731	12849592
	scaffold24	7057602	7064251	scaf_178	12849452	12856058
	scaffold24	7064645	7067632	scaf_178	12856059	12859053
	scaffold24	7068547	7077945	scaf_178	12858910	12868257
	scaffold24	7078328	7091232	scaf_178	12868252	12881123
	scaffold24	7091442	7099244	scaf_178	12881152	12888914
	scaffold24	7111973	7122170	scaf_178	12898915	12909112
	scaffold24	7122793	7128942	scaf_178	12912113	12918281
	scaffold24	7129503	7130399	scaf_178	12921282	12922168
	scaffold24	7130403	7140000	scaf_178	12922776	12932368
	scaffold24	7139984	7146869	scaf_178	12933859	12940719
	scaffold24	7147066	7151198	scaf_178	12942581	12946658
	scaffold24	7153979	7155962	scaf_178	12947603	12949595
	scaffold24	7157214	7167029	scaf_178	12949438	12959223
	scaffold24	7167283	7168200	scaf_178	12959218	12960136
	scaffold24	7168197	7177194	scaf_178	12960219	12969187
	scaffold24	7177188	7184530	scaf_178	12969540	12976833
	scaffold24	7184820	7190223	scaf_178	12976836	12982204
	scaffold24	7190336	7191373	scaf_178	12982202	12983225
	scaffold24	7192099	7193649	scaf_178	12983680	12985226
	scaffold24	7193652	7218788	scaf_178	12985716	13010845
	scaffold24	7219590	7237907	scaf_178	13010844	13029052
	scaffold24	7238057	7268462	scaf_178	13029322	13059482
	scaffold24	7268586	7270479	scaf_178	13059482	13061336
	scaffold24	7270489	7276105	scaf_178	13061827	13067451
	scaffold24	7276240	7280412	scaf_178	13067459	13071675
	scaffold24	7280513	7285392	scaf_178	13071680	13076477
	scaffold24	7285410	7310830	scaf_178	13076725	13102086
	scaffold24	7310812	7324854	scaf_178	13102804	13116767
	scaffold24	7328651	7334234	scaf_178	13121817	13127407
	scaffold24	7334430	7337116	scaf_178	13127407	13130090
	scaffold24	7337214	7348790	scaf_178	13130090	13141601
	scaffold24	7348813	7355101	scaf_178	13141725	13147870
	scaffold24	7357275	7365813	scaf_178	13148435	13156939
	scaffold24	7365808	7370404	scaf_178	13162215	13166837
	scaffold24	7370611	7398413	scaf_178	13166855	13194552
	scaffold24	7398514	7410082	scaf_178	13194646	13206157
	scaffold24	7410201	7417054	scaf_178	13206333	13213177
	scaffold24	7417171	7420424	scaf_178	13213177	13216394
	scaffold24	7420462	7432600	scaf_178	13216858	13228848
	scaffold24	7432660	7435920	scaf_178	13229094	13232340
	scaffold24	7435952	7439901	scaf_178	13232880	13236786
	scaffold24	7445766	7446504	scaf_178	13236782	13237533
	scaffold24	7446598	7455052	scaf_178	13237534	13245965
	scaffold24	7458711	7464740	scaf_178	13245978	13251987
	scaffold24	7464856	7474196	scaf_178	13251993	13261268
	scaffold24	7474495	7477095	scaf_178	13261295	13263944
	scaffold24	7481620	7500073	scaf_178	13265279	13283683
	scaffold24	7500457	7520137	scaf_178	13284855	13304500
	scaffold24	7520135	7523094	scaf_178	13304880	13307864
	scaffold24	7523466	7527191	scaf_178	13307859	13311561
	scaffold24	7528616	7530707	scaf_178	13311560	13313645
	scaffold24	7530706	7539487	scaf_178	13314731	13323492
	scaffold24	7539588	7546111	scaf_178	13323564	13330117
	scaffold24	7552217	7554334	scaf_178	13340292	13342428
	scaffold24	7558635	7566675	scaf_178	13343028	13351127
	scaffold24	7573228	7575027	scaf_178	13361443	13363229
	scaffold24	7575231	7589910	scaf_178	13363230	13377877
	scaffold24	7590148	7592395	scaf_178	13377873	13380103
	scaffold24	7596919	7597947	scaf_178	13380596	13381592
	scaffold24	7597947	7601008	scaf_178	13381711	13384780
	scaffold24	7603863	7606818	scaf_178	13385753	13388708
	scaffold24	7607164	7607745	scaf_178	13388348	13388925
	scaffold24	7608247	7613380	scaf_178	13388925	13394037
	scaffold24	7613647	7622734	scaf_178	13394045	13403061
	scaffold24	7622733	7625386	scaf_178	13403305	13405918
	scaffold24	7625386	7637263	scaf_178	13406039	13417946
	scaffold24	7637260	7660662	scaf_178	13418621	13441882
	scaffold24	7660770	7674341	scaf_178	13441882	13455405
	scaffold24	7674341	7686039	scaf_178	13455572	13467165
	scaffold24	7686453	7689507	scaf_178	13467566	13470614
	scaffold24	7692978	7700521	scaf_178	13471819	13479430
	scaffold24	7700521	7703596	scaf_178	13479816	13482883
	scaffold24	7703595	7707867	scaf_178	13483376	13487697
	scaffold24	7707867	7732717	scaf_178	13487806	13512445
	scaffold24	7735568	7739510	scaf_178	13517742	13521609
	scaffold24	7739510	7761778	scaf_178	13521725	13544041
	scaffold24	7761896	7771011	scaf_178	13577734	13568761
	scaffold24	7771144	7771661	scaf_178	13568760	13568239
	scaffold24	7771658	7788988	scaf_178	13565577	13548292
	scaffold24	7789083	7791671	scaf_178	13548292	13545717
	scaffold24	7792032	7794698	scaf_178	13582526	13585136
	scaffold24	7794968	7799775	scaf_178	13585149	13589970
	scaffold24	7799952	7809614	scaf_178	13590074	13599770
	scaffold24	7809839	7813898	scaf_178	13599768	13603839
	scaffold24	7813898	7822016	scaf_178	13603969	13612000
	scaffold24	7822117	7831220	scaf_178	13611716	13620839
	scaffold24	7831258	7832009	scaf_178	13620988	13621709
	scaffold24	7832612	7864442	scaf_178	13621711	13653612
	scaffold24	7864574	7877834	scaf_178	13653612	13666811
	scaffold24	7877841	7887356	scaf_178	13666930	13676400
	scaffold24	7889654	7893991	scaf_178	13676452	13680773
	scaffold24	7893994	7903394	scaf_178	13680919	13690331
	scaffold24	7903495	7911276	scaf_178	13695210	13702998
	scaffold24	7911282	7920441	scaf_178	13703699	13712796
	scaffold24	7922726	7926225	scaf_178	13712805	13716300
	scaffold24	7926319	7942903	scaf_178	13716887	13733330
	scaffold24	7942903	7943428	scaf_178	13733497	13734020
	scaffold24	7944936	7950664	scaf_178	13734019	13739764
	scaffold24	7950664	7957292	scaf_178	13739859	13746407
	scaffold24	7957481	7959576	scaf_178	13746509	13748606
	scaffold24	7960750	7965498	scaf_178	13748605	13753292
	scaffold24	7965672	7967045	scaf_178	13753293	13754649
	scaffold24	7967039	7968765	scaf_178	13756805	13758512
	scaffold24	7968750	7972983	scaf_178	13758824	13763075
	scaffold24	7972976	7977415	scaf_178	13764556	13768975
	scaffold24	7977787	7981149	scaf_178	13768976	13772306
	scaffold24	7981148	7989033	scaf_178	13772538	13780446
	scaffold24	7990130	7994904	scaf_178	13780450	13785214
	scaffold24	7996177	7999554	scaf_178	13785217	13788632
	scaffold24	7999655	8006225	scaf_178	13788787	13795341
	scaffold24	8006236	8020019	scaf_178	13795718	13809350
	scaffold24	8020544	8024067	scaf_178	13809363	13812861
	scaffold24	8024072	8033877	scaf_178	13813268	13823149
	scaffold24	8034073	8038885	scaf_178	13823151	13828002
	scaffold24	8038884	8045945	scaf_178	13828130	13835160
	scaffold24	8046179	8049442	scaf_178	13835268	13838494
	scaffold24	8049438	8053283	scaf_178	13839667	13843461
	scaffold24	8053271	8055807	scaf_178	13843672	13846208
	scaffold24	8055806	8065721	scaf_178	13846732	13856588
	scaffold24	8065764	8077265	scaf_178	13856583	13868207
	scaffold24	8081388	8105797	scaf_178	13868190	13892437
	scaffold24	8106913	8110962	scaf_178	13892742	13896719
	scaffold24	8116412	8118147	scaf_178	13896716	13898444
	scaffold24	8118269	8122406	scaf_178	13898366	13902477
	scaffold24	8122570	8123284	scaf_178	13902477	13903189
	scaffold24	8123283	8136850	scaf_178	13903527	13917036
	scaffold24	8137519	8138338	scaf_178	13917033	13917858
	scaffold24	8138337	8145961	scaf_178	13918350	13925957
	scaffold24	8145957	8149097	scaf_178	13926208	13929224
	scaffold24	8149088	8152863	scaf_178	13929597	13933351
	scaffold24	8154125	8155276	scaf_178	13933376	13934529
	scaffold24	8155526	8162843	scaf_178	13934531	13941827
	scaffold24	8162843	8170746	scaf_178	13941976	13949826
	scaffold24	8170748	8175147	scaf_178	13950088	13954441
	scaffold24	8182919	8192358	scaf_178	13959442	13968820
	scaffold24	8192849	8195375	scaf_178	13968816	13971319
	scaffold24	8195374	8202457	scaf_178	13971556	13978709
	scaffold24	8202702	8211996	scaf_178	13978714	13987910
	scaffold24	8212144	8214610	scaf_178	13987914	13990365
	scaffold24	8214605	8221041	scaf_178	13991062	13997527
	scaffold24	8221145	8222495	scaf_178	13997536	13998882
	scaffold24	8222967	8224136	scaf_178	14001352	14002510
	scaffold24	8224211	8236690	scaf_178	14003324	14015724
	scaffold24	8238114	8247876	scaf_178	14016218	14025963
	scaffold24	8247958	8262198	scaf_178	14025962	14040111
	scaffold24	8262197	8264051	scaf_178	14040599	14042450
	scaffold24	8264046	8264895	scaf_178	14042678	14043518
	scaffold24	8264898	8266127	scaf_178	60537	59339
	scaffold24	8267273	8269667	scaf_178	14043513	14045861
	scaffold24	8270181	8276964	scaf_178	14045937	14052793
	scaffold24	8276967	8280200	scaf_178	14052891	14056164
	scaffold24	8280200	8295974	scaf_178	14056319	14071953
	scaffold24	8295975	8312066	scaf_178	14072060	14088012
	scaffold24	8314557	8315562	scaf_178	14088031	14089026
	scaffold24	8315563	8316504	scaf_178	14089365	14090273
	scaffold24	8316912	8326806	scaf_178	14090281	14100173
	scaffold24	8326907	8328665	scaf_178	14100232	14101987
	scaffold24	8330356	8339031	scaf_178	14102743	14111422
	scaffold24	8339830	8349551	scaf_178	14111823	14121458
	scaffold24	8349690	8352422	scaf_178	14121458	14124140
	scaffold24	8352539	8354854	scaf_178	14124142	14126446
	scaffold24	8355042	8357829	scaf_178	14126443	14129236
	scaffold24	8357834	8359855	scaf_178	14129718	14131747
	scaffold24	8360091	8361913	scaf_178	14131752	14133570
	scaffold24	8362082	8373649	scaf_178	14133669	14145190
	scaffold24	8373784	8400787	scaf_178	14145195	14172118
	scaffold24	8402273	8406863	scaf_178	14172139	14176748
	scaffold24	8406860	8416579	scaf_178	14177362	14187107
	scaffold24	8416595	8421652	scaf_178	14187360	14192359
	scaffold24	8421648	8422851	scaf_178	14192565	14193779
	scaffold24	8422853	8428270	scaf_178	14193893	14199234
	scaffold24	8428467	8431452	scaf_178	14199242	14202157
	scaffold24	8431450	8435851	scaf_178	14201996	14206403
	scaffold24	8437442	8441074	scaf_178	14206401	14210024
	scaffold24	8441068	8443735	scaf_178	14210322	14212976
	scaffold24	8443737	8467595	scaf_178	14213142	14236970
	scaffold24	8467649	8469298	scaf_178	14237238	14238896
	scaffold24	8469545	8470961	scaf_178	14238896	14240273
	scaffold24	8471084	8475349	scaf_178	14240273	14244543
	scaffold24	8475448	8489138	scaf_178	14244545	14258146
	scaffold24	8489169	8494247	scaf_178	14258414	14263436
	scaffold24	8494243	8503807	scaf_178	14263487	14273059
	scaffold24	8503805	8513456	scaf_178	14273242	14282823
	scaffold24	8513441	8521015	scaf_178	14283122	14290681
	scaffold24	8521050	8527092	scaf_178	14290970	14296982
	scaffold24	8528566	8535228	scaf_178	14296884	14303418
	scaffold24	8535704	8537642	scaf_178	14305388	14307315
	scaffold24	8538271	8539742	scaf_178	14308061	14309532
	scaffold24	8539874	8540705	scaf_178	14309545	14310369
	scaffold24	8542867	8543867	scaf_178	14310375	14311409
	scaffold24	8543867	8545382	scaf_178	14311557	14313071
	scaffold24	8545639	8550702	scaf_178	14313082	14318071
	scaffold24	8550701	8557314	scaf_178	14318607	14325211
	scaffold24	8557138	8561248	scaf_178	14324866	14328959
	scaffold24	8561247	8566027	scaf_178	14329454	14334204
	scaffold24	8566074	8570449	scaf_178	14334413	14338765
	scaffold24	8570439	8572870	scaf_178	14339903	14342396
	scaffold24	8572870	8584161	scaf_178	14342527	14353805
	scaffold24	8584263	8596687	scaf_178	14354731	14367171
	scaffold24	8596865	8628756	scaf_178	14367171	14399127
	scaffold24	8628851	8645004	scaf_178	14399131	14415177
	scaffold24	8645004	8650215	scaf_178	14415383	14420509
	scaffold24	8650217	8666769	scaf_178	14420601	14437137
	scaffold24	8667649	8700026	scaf_178	14437538	14469539
	scaffold24	8701268	8705990	scaf_178	14469540	14474253
	scaffold24	8708507	8709685	scaf_178	14474953	14476135
	scaffold24	8709941	8721700	scaf_178	14476134	14487830
	scaffold24	8721681	8724732	scaf_178	14489462	14492526
	scaffold24	8724765	8728856	scaf_178	14492679	14496799
	scaffold24	8728852	8731917	scaf_178	14497041	14500089
	scaffold24	8732080	8735770	scaf_178	14500098	14503700
	scaffold24	8735767	8741588	scaf_178	14503942	14509755
	scaffold24	8741584	8753342	scaf_178	14510152	14521728
	scaffold24	8753332	8757709	scaf_178	14521755	14526080
	scaffold24	8758695	8769620	scaf_178	14526487	14537358
	scaffold24	8770222	8770728	scaf_178	14538453	14538958
	scaffold24	8770721	8773865	scaf_178	14539420	14542547
	scaffold24	8773950	8782990	scaf_178	14542539	14551551
	scaffold24	8783136	8785974	scaf_178	14551551	14554400
	scaffold24	8786175	8793585	scaf_178	14554401	14561791
	scaffold24	8793921	8801879	scaf_178	14563743	14571720
	scaffold24	8802122	8828725	scaf_178	14571715	14597974
	scaffold24	8828723	8833103	scaf_178	14598208	14602691
	scaffold24	8833233	8838183	scaf_178	14602629	14607577
	scaffold24	8841965	8844882	scaf_178	14607577	14610467
	scaffold24	8845368	8858795	scaf_178	14610854	14624177
	scaffold24	8858796	8867153	scaf_178	14624383	14632686
	scaffold24	8867148	8876343	scaf_178	14632854	14641922
	scaffold24	8876342	8879219	scaf_178	14642072	14644959
	scaffold24	8879842	8883764	scaf_178	14644869	14648752
	scaffold24	8883773	8890036	scaf_178	14649134	14655392
	scaffold24	8891383	8898044	scaf_178	14655435	14662080
	scaffold24	8898047	8903648	scaf_178	14662187	14667722
	scaffold24	8904102	8905104	scaf_178	14667718	14668714
	scaffold24	8906193	8909367	scaf_178	14668745	14671900
	scaffold24	8909378	8921790	scaf_178	14672145	14684498
	scaffold24	8921785	8924640	scaf_178	14684883	14687752
	scaffold24	8924666	8931153	scaf_178	14687954	14694365
	scaffold24	8932111	8937459	scaf_178	14694609	14699952
	scaffold24	8937461	8944789	scaf_178	14700080	14707319
	scaffold24	8945412	8948669	scaf_178	14707817	14710917
	scaffold24	8948766	8949837	scaf_178	14710917	14711992
	scaffold24	8949984	8952815	scaf_178	14712393	14715157
	scaffold24	8952824	8955789	scaf_178	14715391	14718399
	scaffold24	8955551	8967213	scaf_178	14718401	14730152
	scaffold24	8968745	8971295	scaf_178	14730164	14732700
	scaffold24	8971295	8973438	scaf_178	14732935	14735082
	scaffold24	8974903	8980924	scaf_178	14735081	14741136
	scaffold24	8980927	8992759	scaf_178	14741371	14753224
	scaffold24	8992858	8998344	scaf_178	14753959	14759381
	scaffold24	8998656	9025294	scaf_178	14760590	14787060
	scaffold24	9025407	9027217	scaf_178	14808880	14810687
	scaffold24	9027191	9030304	scaf_178	14811163	14814306
	scaffold24	9030304	9033927	scaf_178	14814536	14818221
	scaffold24	9034062	9048550	scaf_178	14787026	14801548
	scaffold24	9048340	9049300	scaf_178	14801656	14802600
	scaffold24	9049302	9055502	scaf_178	14802692	14808857
	scaffold24	9055620	9058674	scaf_178	14818190	14821222
	scaffold24	9058674	9059796	scaf_178	14821440	14822528
	scaffold24	9059788	9065006	scaf_178	14822660	14827924
	scaffold24	9066092	9068941	scaf_178	14827923	14830763
	scaffold24	9069041	9077622	scaf_178	14830764	14839315
	scaffold24	9078010	9082357	scaf_178	14840091	14844465
	scaffold24	9082357	9088137	scaf_178	14844571	14850353
	scaffold24	9088139	9099401	scaf_178	14850447	14861665
	scaffold24	9099394	9100810	scaf_178	14861828	14863242
	scaffold24	9100806	9103178	scaf_178	14863493	14865846
	scaffold24	9103290	9104551	scaf_178	14865846	14867110
	scaffold24	9104659	9106885	scaf_178	14871534	14869341
	scaffold24	9140282	9148726	scaf_178	14891680	14900056
	scaffold24	9148745	9159489	scaf_178	14900554	14911199
	scaffold24	9159401	9159934	scaf_178	14911198	14911725
	scaffold24	9160597	9161550	scaf_178	14912340	14913273
	scaffold24	9161552	9175354	scaf_178	14913613	14927344
	scaffold24	9175356	9180258	scaf_178	14927547	14932418
	scaffold24	9181488	9188614	scaf_178	14932840	14939982
	scaffold24	9188845	9195201	scaf_178	14940013	14946359
	scaffold24	9195201	9205319	scaf_178	14946707	14956732
	scaffold24	9205302	9208965	scaf_178	14957150	14960793
	scaffold24	9209205	9228334	scaf_178	14960792	14979726
	scaffold24	9228334	9230336	scaf_178	14979969	14981945
	scaffold24	9230326	9232667	scaf_178	14982266	14984704
	scaffold24	9232986	9258972	scaf_178	14985454	15011590
	scaffold24	9259125	9261254	scaf_178	15011675	15013775
	scaffold24	9261420	9267764	scaf_178	15014176	15020507
	scaffold24	9267930	9284968	scaf_178	15020508	15037488
	scaffold24	9284949	9286409	scaf_178	15038073	15039535
	scaffold24	9286413	9289015	scaf_178	15039776	15042373
	scaffold24	9289603	9296312	scaf_178	15042395	15048999
	scaffold24	9296321	9299212	scaf_178	15049505	15052405
	scaffold24	9299335	9303477	scaf_178	15052535	15056686
	scaffold24	9303476	9304842	scaf_178	15057176	15058540
	scaffold24	9305054	9312518	scaf_178	15058527	15065938
	scaffold24	9313271	9322613	scaf_178	15065935	15075181
	scaffold24	9322610	9330737	scaf_178	15075865	15083924
	scaffold24	9330735	9344483	scaf_178	15084151	15097750
	scaffold24	9344478	9345425	scaf_178	15097882	15098861
	scaffold24	9345875	9348880	scaf_178	15099684	15102713
	scaffold24	9348880	9357422	scaf_178	15102809	15111331
	scaffold24	9357422	9371977	scaf_178	15111458	15125881
	scaffold24	9371976	9381576	scaf_178	15126118	15135497
	scaffold24	9381908	9384200	scaf_178	15135500	15137810
	scaffold24	9384200	9387736	scaf_178	15137993	15141522
	scaffold24	9387743	9397836	scaf_178	15141768	15151953
	scaffold24	9405592	9409752	scaf_178	15156956	15161122
	scaffold24	9409760	9416615	scaf_178	15161264	15168019
	scaffold24	9416786	9418357	scaf_178	15168646	15170210
	scaffold24	9418360	9420381	scaf_178	15170340	15172366
	scaffold24	9420474	9421874	scaf_178	15172369	15173768
	scaffold24	9422513	9430395	scaf_178	15174650	15182454
	scaffold24	9430406	9438075	scaf_178	15185717	15193466
	scaffold24	9438076	9448600	scaf_178	15196708	15207148
	scaffold24	9448799	9458627	scaf_178	15207631	15217430
	scaffold24	9458632	9466381	scaf_178	15217582	15225261
	scaffold24	9466571	9470630	scaf_178	15227293	15231275
	scaffold24	9470639	9474110	scaf_178	15231520	15234976
	scaffold24	9479410	9491137	scaf_178	15234976	15246627
	scaffold24	9491319	9493896	scaf_178	15246888	15249562
	scaffold24	9493888	9495517	scaf_178	15250238	15251879
	scaffold24	9495521	9496472	scaf_178	15252735	15253692
	scaffold24	9496625	9501525	scaf_178	15253691	15258550
	scaffold24	9504592	9505484	scaf_178	15261698	15262565
	scaffold24	9505480	9515043	scaf_178	15262706	15272181
	scaffold24	9515038	9533543	scaf_178	15272595	15291103
	scaffold24	9533543	9540609	scaf_178	15291549	15298545
	scaffold24	9540613	9542564	scaf_178	15298835	15300772
	scaffold24	9542558	9549709	scaf_178	15301005	15308121
	scaffold24	9550904	9553964	scaf_178	15308121	15311100
	scaffold24	9554063	9566863	scaf_178	15311358	15324058
	scaffold24	9567005	9567659	scaf_178	15324078	15324729
	scaffold24	9567672	9569973	scaf_178	15330038	15332324
	scaffold24	9570105	9584083	scaf_178	15332351	15346311
	scaffold24	9584082	9585193	scaf_178	15346547	15347665
	scaffold24	9585189	9590241	scaf_178	15348277	15353264
	scaffold24	9591116	9592453	scaf_178	15353266	15354588
	scaffold24	9594326	9606571	scaf_178	15354593	15366844
	scaffold24	9606577	9607083	scaf_178	15366994	15367499
	scaffold24	9607256	9614497	scaf_178	15367496	15374692
	scaffold24	9614496	9620014	scaf_178	15375068	15380574
	scaffold24	9620486	9628280	scaf_178	15380570	15388264
	scaffold24	9628297	9629623	scaf_178	15389129	15390422
	scaffold24	9631246	9636756	scaf_178	15391443	15396915
	scaffold24	9636758	9647714	scaf_178	15397062	15408055
	scaffold24	9647732	9649608	scaf_178	15408251	15410109
	scaffold24	9649709	9652047	scaf_178	15410197	15412548
	scaffold24	9652463	9661369	scaf_178	15419321	15428241
	scaffold24	9661550	9662361	scaf_178	15429415	15430211
	scaffold24	9662462	9665748	scaf_178	15430260	15433466
	scaffold24	9666885	9667402	scaf_178	15434107	15434639
	scaffold24	9667531	9669114	scaf_178	15434639	15436316
	scaffold24	9669490	9673774	scaf_178	15436312	15440547
	scaffold24	9673974	9689633	scaf_178	15440529	15456118
	scaffold24	9692548	9696568	scaf_178	15457826	15461854
	scaffold24	9696554	9705370	scaf_178	15462377	15471258
	scaffold24	9705385	9713760	scaf_178	15471569	15479944
	scaffold24	9713764	9720455	scaf_178	15480406	15487057
	scaffold24	9720914	9747813	scaf_178	15487067	15513731
	scaffold24	9747816	9755524	scaf_178	15514292	15521995
	scaffold24	9755812	9757108	scaf_178	15522546	15523830
	scaffold24	9757103	9764736	scaf_178	15524033	15531684
	scaffold24	9766269	9771283	scaf_178	15531690	15536676
	scaffold24	9771306	9774028	scaf_178	15537266	15539939
	scaffold24	9774074	9776334	scaf_178	15540344	15542618
	scaffold24	9776295	9777398	scaf_178	15542693	15543792
	scaffold24	9777500	9787100	scaf_178	15543986	15553495
	scaffold24	9787097	9787667	scaf_178	15553735	15554303
	scaffold24	9789377	9791116	scaf_178	15554302	15556050
	scaffold24	9791101	9791735	scaf_178	15556337	15556971
	scaffold24	9792516	9797902	scaf_178	15557133	15562475
	scaffold24	9798607	9801294	scaf_178	15562934	15565612
	scaffold24	9801295	9802940	scaf_178	15565870	15567518
	scaffold24	9803034	9811557	scaf_178	15568905	15577428
	scaffold24	9813018	9814351	scaf_178	15577426	15578756
	scaffold24	9814342	9820445	scaf_178	15579040	15585127
	scaffold24	9822146	9823083	scaf_178	15585127	15586047
	scaffold24	9823915	9836858	scaf_178	15586046	15598806
	scaffold24	9836857	9844835	scaf_178	15599299	15607277
	scaffold24	9844948	9847812	scaf_178	15607282	15610157
	scaffold24	9847807	9878606	scaf_178	15610233	15640984
	scaffold24	9878707	9882033	scaf_178	15641099	15644430
	scaffold24	9882032	9883980	scaf_178	15645155	15647103
	scaffold24	9883988	9886965	scaf_178	15647577	15650536
	scaffold24	9886978	9888091	scaf_178	15650820	15651947
	scaffold24	9888089	9895758	scaf_178	15652439	15660101
	scaffold24	9895812	9902802	scaf_178	15660912	15667827
	scaffold24	9903096	9906471	scaf_178	15669078	15672349
	scaffold24	9907488	9913665	scaf_178	15672391	15678540
	scaffold24	9914329	9919545	scaf_178	15678949	15684171
	scaffold24	9919541	9933229	scaf_178	15684222	15697952
	scaffold24	9936523	9942375	scaf_178	15698168	15704052
	scaffold24	9942608	9947551	scaf_178	15704048	15708999
	scaffold24	9947562	9950746	scaf_178	15709492	15712671
	scaffold24	9951033	9969224	scaf_178	15712670	15730844
	scaffold24	9969224	9977694	scaf_178	15731059	15739503
	scaffold24	9977694	9979199	scaf_178	15739600	15741102
	scaffold24	9979225	9987747	scaf_178	15741511	15750107
	scaffold24	9987747	9990572	scaf_178	15750253	15753056
	scaffold24	9990611	9993048	scaf_178	15753938	15756373
	scaffold24	9993055	10001346	scaf_178	15756830	15765015
	scaffold24	10001346	10019440	scaf_178	15765161	15783032
	scaffold24	10019450	10020733	scaf_178	15783157	15784438
	scaffold24	10021269	10023275	scaf_178	15784924	15786923
	scaffold24	10023264	10028039	scaf_178	15787565	15792352
	scaffold24	10029450	10037109	scaf_178	15792352	15799989
	scaffold24	10037115	10040484	scaf_178	15800122	15803462
	scaffold24	10040489	10041753	scaf_178	15803812	15805083
	scaffold24	10041748	10095052	scaf_178	15805339	15858473
	scaffold24	10095056	10098316	scaf_178	15859420	15862624
	scaffold24	10098677	10106472	scaf_178	15862642	15870331
	scaffold24	10107446	10111239	scaf_178	15870732	15874537
	scaffold24	10111475	10114203	scaf_178	15874538	15877232
	scaffold24	10117444	10128108	scaf_178	15877231	15887912
	scaffold24	10128108	10139917	scaf_178	15888017	15899812
	scaffold24	10139914	10146356	scaf_178	15900272	15906830
	scaffold24	10146349	10151931	scaf_178	15906983	15912578
	scaffold24	10151915	10152650	scaf_178	15913369	15914123
	scaffold24	10152690	10162610	scaf_178	15914379	15924327
	scaffold24	10162610	10167685	scaf_178	15924584	15929552
	scaffold24	10169201	10176475	scaf_178	15929553	15936772
	scaffold24	10177392	10195837	scaf_178	15937101	15955394
	scaffold24	10196247	10201539	scaf_178	15955389	15960607
	scaffold24	10203872	10207004	scaf_178	15960641	15963789
	scaffold24	10207154	10223105	scaf_178	15963788	15979615
	scaffold24	10223492	10225709	scaf_178	15979618	15981834
	scaffold24	10225715	10229611	scaf_178	15981982	15985855
	scaffold24	10230256	10246001	scaf_178	15985853	16001609
	scaffold24	10246011	10247135	scaf_178	16003464	16004603
	scaffold24	10247668	10256698	scaf_178	16005129	16014196
	scaffold24	10256776	10260581	scaf_178	16014583	16018351
	scaffold24	10260577	10269444	scaf_178	16018724	16027573
	scaffold24	10269439	10274128	scaf_178	16027742	16032430
	scaffold24	10276022	10277059	scaf_178	16032432	16033453
	scaffold24	10277595	10286944	scaf_178	16034005	16043339
	scaffold24	10288788	10289519	scaf_178	16043338	16044055
	scaffold24	10289513	10300660	scaf_178	16044289	16055395
	scaffold24	10300661	10304723	scaf_178	16055490	16059480
	scaffold24	10305655	10307410	scaf_178	16059480	16061179
	scaffold24	10307692	10310261	scaf_178	16061819	16064393
	scaffold24	10310290	10313235	scaf_178	16064642	16067557
	scaffold24	10313235	10317067	scaf_178	16067709	16071502
	scaffold24	10317596	10333098	scaf_178	16072105	16087563
	scaffold24	10334783	10338720	scaf_178	16087562	16091466
	scaffold24	10338846	10340433	scaf_178	16091466	16093048
	scaffold24	10344961	10353360	scaf_178	16093042	16101462
	scaffold24	10353364	10356502	scaf_178	16102152	16105291
	scaffold24	10356502	10367583	scaf_178	16105534	16116533
	scaffold24	10368682	10376041	scaf_178	16116939	16124354
	scaffold24	10376037	10379522	scaf_178	16124428	16127846
	scaffold24	10379502	10391410	scaf_178	16128709	16140646
	scaffold24	10391400	10392607	scaf_178	16140892	16142121
	scaffold24	10394173	10395029	scaf_178	16141981	16142850
	scaffold24	10395267	10399351	scaf_178	16142853	16146804
	scaffold24	10401798	10403188	scaf_178	16146797	16148199
	scaffold24	10403155	10434309	scaf_178	16148628	16179757
	scaffold24	10434988	10446008	scaf_178	16180201	16191093
	scaffold24	10446433	10453428	scaf_178	16191508	16198474
	scaffold24	10453782	10458289	scaf_178	16198494	16202914
	scaffold24	10458535	10462048	scaf_178	16202909	16206395
	scaffold24	10462227	10479291	scaf_178	16206397	16223380
	scaffold24	10479296	10481326	scaf_178	16223626	16225696
	scaffold24	10484141	10495384	scaf_178	16225837	16237005
	scaffold24	10495507	10505078	scaf_178	16237671	16247266
	scaffold24	10505081	10509751	scaf_178	16247607	16252270
	scaffold24	10509748	10515281	scaf_178	16252498	16258073
	scaffold24	10515278	10521079	scaf_178	16258346	16264124
	scaffold24	10521143	10522043	scaf_178	16264672	16265570
	scaffold24	10524364	10526474	scaf_178	16265935	16268024
	scaffold24	10526472	10533397	scaf_178	16268823	16275734
	scaffold24	10533401	10554269	scaf_178	16276393	16297175
	scaffold24	10555369	10560787	scaf_178	16297175	16302493
	scaffold24	10560786	10570248	scaf_178	16303176	16312681
	scaffold24	10570248	10573196	scaf_178	16312774	16315687
	scaffold24	10574037	10586532	scaf_178	16317569	16329965
	scaffold24	10586934	10598785	scaf_178	16330366	16342172
	scaffold24	10598767	10610604	scaf_178	16342337	16354069
	scaffold24	10610603	10620758	scaf_178	16354756	16364918
	scaffold24	10620759	10623730	scaf_178	16365012	16368021
	scaffold24	10624161	10625902	scaf_178	16368011	16369752
	scaffold24	10626322	10627937	scaf_178	16369753	16371325
	scaffold24	10627937	10630707	scaf_178	16371499	16374251
	scaffold24	10630706	10632764	scaf_178	16374414	16376479
	scaffold24	10632978	10653558	scaf_178	16376754	16397195
	scaffold24	10653560	10661287	scaf_178	16398637	16406308
	scaffold24	10661446	10676789	scaf_178	16406305	16421628
	scaffold24	10677070	10692352	scaf_178	16421670	16436918
	scaffold24	10692338	10697627	scaf_178	16438033	16443313
	scaffold24	10697652	10721862	scaf_178	16443430	16467479
	scaffold24	10722059	10724964	scaf_178	16467486	16470354
	scaffold24	10724966	10727144	scaf_178	16470588	16472764
	scaffold24	10727329	10745310	scaf_178	16472941	16490879
	scaffold24	10745310	10750988	scaf_178	16491014	16496675
	scaffold24	10753147	10759897	scaf_178	16496674	16503386
	scaffold24	10760030	10762516	scaf_178	16503400	16505912
	scaffold24	10762511	10775799	scaf_178	16506080	16519349
	scaffold24	10775795	10780717	scaf_178	16524483	16529362
	scaffold24	10780811	10789936	scaf_178	16529362	16538582
	scaffold24	10790043	10791775	scaf_178	16538675	16540442
	scaffold24	10794440	10800875	scaf_178	16540473	16547008
	scaffold24	10800976	10805589	scaf_178	16549276	16553814
	scaffold24	10805641	10807619	scaf_178	16553813	16555731
	scaffold24	10807668	10813734	scaf_178	16555881	16561935
	scaffold24	10813737	10823688	scaf_178	16562079	16571952
	scaffold24	10823687	10827376	scaf_178	16575142	16578863
	scaffold24	10827608	10828213	scaf_178	16578858	16579427
	scaffold24	10829473	10838685	scaf_178	16582428	16591608
	scaffold24	10839077	10840805	scaf_178	16594609	16596333
	scaffold24	10840796	10843766	scaf_178	16597372	16600341
	scaffold24	10844102	10846435	scaf_178	16600337	16602640
	scaffold24	10846557	10852675	scaf_178	16602538	16608650
	scaffold24	10853196	10865693	scaf_178	16608648	16621020
	scaffold24	10865689	10867228	scaf_178	16621305	16622887
	scaffold24	10867220	10882746	scaf_178	16623137	16638631
	scaffold24	10882745	10885117	scaf_178	16639123	16641447
	scaffold24	10885117	10892527	scaf_178	16641031	16648372
	scaffold24	10893379	10895756	scaf_178	16648693	16651082
	scaffold24	10895992	10897040	scaf_178	16651090	16652137
	scaffold24	10897044	10907622	scaf_178	16651924	16662509
	scaffold24	10907620	10908220	scaf_178	16663050	16663652
	scaffold24	10908201	10909839	scaf_178	16664244	16665883
	scaffold24	10909749	10914543	scaf_178	16665896	16670635
	scaffold24	10914971	10918980	scaf_178	16670639	16674680
	scaffold24	10919562	10923940	scaf_178	16674681	16679052
	scaffold24	10924069	10925188	scaf_178	16678939	16680038
	scaffold24	10926043	10927170	scaf_178	16680598	16681724
	scaffold24	10927324	10932187	scaf_178	16681737	16686641
	scaffold24	10932303	10933928	scaf_178	16686643	16688262
	scaffold24	10934167	10976477	scaf_178	16688277	16730304
	scaffold24	10976882	10987616	scaf_178	16731336	16741967
	scaffold24	10988183	10991136	scaf_178	16742189	16745120
	scaffold24	10991240	10993995	scaf_178	16745122	16747853
	scaffold24	10993916	10999247	scaf_178	16747857	16753111
	scaffold24	11000121	11005435	scaf_178	16756904	16762240
	scaffold24	11005744	11006461	scaf_178	16765244	16765956
	scaffold24	11006463	11008025	scaf_178	16766098	16767559
	scaffold24	11008019	11012078	scaf_178	16767701	16771738
	scaffold24	11012181	11018556	scaf_178	16771596	16777980
	scaffold24	11018556	11031118	scaf_178	16778135	16790563
	scaffold24	11032227	11040039	scaf_178	16790555	16798405
	scaffold24	11041340	11045821	scaf_178	16798404	16802836
	scaffold24	11045817	11048092	scaf_178	16803073	16805323
	scaffold24	11048078	11050902	scaf_178	16805572	16808465
	scaffold24	11050907	11056155	scaf_178	16809507	16814759
	scaffold24	11056151	11057136	scaf_178	16814997	16815974
	scaffold24	11057282	11065332	scaf_178	16815974	16823998
	scaffold24	11065809	11071104	scaf_178	16823994	16829201
	scaffold24	11072264	11076426	scaf_178	16829201	16833327
	scaffold24	11076580	11078505	scaf_178	16833327	16835182
	scaffold24	11078917	11081114	scaf_178	16835583	16837766
	scaffold24	11084417	11090963	scaf_178	16837770	16844329
	scaffold24	11092449	11097434	scaf_178	16844337	16849267
	scaffold24	11097368	11100710	scaf_178	16849265	16852534
	scaffold24	11100809	11104432	scaf_178	16852531	16856104
	scaffold24	11104748	11109229	scaf_178	16856103	16860563
	scaffold24	11109299	11126218	scaf_178	16861097	16878079
	scaffold24	11126215	11127355	scaf_178	16878307	16879440
	scaffold24	11127542	11133443	scaf_178	16879437	16885288
	scaffold24	11133544	11135422	scaf_178	16885517	16887397
	scaffold24	11136838	11141169	scaf_178	16887805	16892158
	scaffold24	11141301	11143640	scaf_178	16892636	16894961
	scaffold24	11143637	11151005	scaf_178	16895122	16902411
	scaffold24	11153747	11168975	scaf_178	16907946	16923003
	scaffold24	11173080	11175848	scaf_178	16923006	16925751
	scaffold24	11175846	11177447	scaf_178	16926167	16927745
	scaffold24	11177521	11178388	scaf_178	16930932	16930062
	scaffold24	11178407	11190823	scaf_178	16930927	16943120
	scaffold24	11190821	11197658	scaf_178	16943383	16950163
	scaffold24	11197898	11214151	scaf_178	16950160	16966353
	scaffold24	11214259	11244774	scaf_178	16966353	16996847
	scaffold24	11246335	11247339	scaf_178	16996903	16997908
	scaffold24	11248208	11249020	scaf_178	16998062	16998867
	scaffold24	11249606	11255336	scaf_178	16999516	17005120
	scaffold24	11255447	11260162	scaf_178	17005121	17009800
	scaffold24	11260139	11270065	scaf_178	17010479	17020228
	scaffold24	11270205	11295393	scaf_178	17020297	17045491
	scaffold24	11298896	11305834	scaf_178	17045977	17052911
	scaffold24	11305846	11308047	scaf_178	17053134	17055327
	scaffold24	11309334	11311736	scaf_178	17055329	17057733
	scaffold24	11311736	11315562	scaf_178	17057871	17061632
	scaffold24	11315701	11326895	scaf_178	17061632	17072863
	scaffold24	11327116	11337303	scaf_178	17072859	17082968
	scaffold24	11337411	11387980	scaf_178	17082971	17133057
	scaffold24	11388062	11391231	scaf_178	17132999	17136119
	scaffold24	11393784	11394412	scaf_178	17146441	17147067
	scaffold24	11399445	11402239	scaf_178	17147260	17150158
	scaffold24	11404390	11409226	scaf_178	17150172	17155001
	scaffold24	11410307	11430345	scaf_178	17154999	17174930
	scaffold24	11430971	11433570	scaf_178	17174924	17177535
	scaffold24	11434760	11439438	scaf_178	17200463	17195784
	scaffold24	11440583	11451174	scaf_178	17194900	17184337
	scaffold24	11451275	11456932	scaf_178	17178616	17184293
	scaffold24	11457033	11469149	scaf_178	17200603	17212695
	scaffold24	11469940	11475877	scaf_178	17212701	17218612
	scaffold24	11475984	11484224	scaf_178	17218625	17226798
	scaffold24	11484812	11486894	scaf_178	17226796	17228837
	scaffold24	11486899	11501489	scaf_178	17229429	17243934
	scaffold24	11501492	11503388	scaf_178	17244135	17246033
	scaffold24	11503583	11507451	scaf_178	17246857	17250702
	scaffold24	11507479	11509960	scaf_178	17250852	17253335
	scaffold24	11509996	11512563	scaf_178	17253852	17256420
	scaffold24	11512781	11514949	scaf_178	17257017	17259171
	scaffold24	11514946	11516575	scaf_178	17259411	17261040
	scaffold24	11516819	11523076	scaf_178	17261589	17267839
	scaffold24	11523183	11527916	scaf_178	17267903	17272692
	scaffold24	11528204	11530576	scaf_178	17272694	17275113
	scaffold24	11530691	11536134	scaf_178	17275115	17280544
	scaffold24	11536630	11543180	scaf_178	17280793	17287303
	scaffold24	11543177	11545555	scaf_178	17287815	17290193
	scaffold24	11545726	11548689	scaf_178	17290199	17293118
	scaffold24	11548915	11549598	scaf_178	17293108	17293778
	scaffold24	11549526	11551723	scaf_178	17294004	17296191
	scaffold24	11551964	11554781	scaf_178	17296193	17299033
	scaffold24	11555167	11576426	scaf_178	17299030	17320174
	scaffold24	11576439	11579105	scaf_178	17320552	17323204
	scaffold24	11579237	11597848	scaf_178	17323649	17342137
	scaffold24	11597989	11604903	scaf_178	17342211	17349136
	scaffold24	11605063	11627158	scaf_178	17349135	17371013
	scaffold24	11627144	11632274	scaf_178	17371577	17376652
	scaffold24	11633115	11642340	scaf_178	17377119	17386285
	scaffold24	11642337	11645756	scaf_178	17386532	17389988
	scaffold24	11645763	11651775	scaf_178	17390123	17396121
	scaffold24	11652315	11658801	scaf_178	17395922	17402227
	scaffold24	11658801	11660319	scaf_178	17402343	17403852
	scaffold24	11661222	11691086	scaf_178	17403852	17433465
	scaffold24	11691093	11697819	scaf_178	17434132	17440753
	scaffold24	11697805	11700202	scaf_178	17441446	17443816
	scaffold24	11700197	11705686	scaf_178	17444050	17449458
	scaffold24	11705793	11710759	scaf_178	17449458	17454389
	scaffold24	11710741	11726667	scaf_178	17454669	17470428
	scaffold24	11726688	11741472	scaf_178	17471101	17485949
	scaffold24	11741472	11775747	scaf_178	17486053	17519814
	scaffold24	11775887	11802397	scaf_178	17520777	17547455
	scaffold24	11802864	11804724	scaf_178	17547451	17549301
	scaffold24	11804722	11808508	scaf_178	17554571	17558361
	scaffold24	11809425	11816163	scaf_178	17558355	17565045
	scaffold24	11816561	11821159	scaf_178	17565272	17569837
	scaffold24	11821807	11823575	scaf_178	17569847	17571578
	scaffold24	11823581	11831014	scaf_178	17571770	17579134
	scaffold24	11831038	11832167	scaf_178	17579636	17580744
	scaffold24	11832151	11887081	scaf_178	17581119	17635744
	scaffold24	11887083	11894886	scaf_178	17636552	17644305
	scaffold24	11894908	11902085	scaf_178	17644467	17651592
	scaffold24	11904349	11910979	scaf_178	17651623	17658128
	scaffold24	11911164	11914218	scaf_178	17658127	17661176
	scaffold24	11914213	11917201	scaf_178	17661992	17664947
	scaffold24	11917327	11933874	scaf_178	17665444	17682031
	scaffold24	11934261	11935876	scaf_178	17682033	17683635
	scaffold24	11935919	11954272	scaf_178	17683900	17702197
	scaffold24	11954272	11960979	scaf_178	17702310	17708984
	scaffold24	11960979	11978733	scaf_178	17709225	17726780
	scaffold24	11978748	11983175	scaf_178	17726968	17731379
	scaffold24	11983175	11994382	scaf_178	17731532	17742804
	scaffold24	11994380	12002982	scaf_178	17743154	17751629
	scaffold24	12003083	12005097	scaf_178	17752293	17754310
	scaffold24	12005226	12011686	scaf_178	17754418	17760877
	scaffold24	12011790	12022600	scaf_178	17761223	17772019
	scaffold24	12022595	12027426	scaf_178	17772254	17777091
	scaffold24	12027223	12028836	scaf_178	17777128	17778734
	scaffold24	12028858	12029972	scaf_178	17779200	17780314
	scaffold24	12030000	12036041	scaf_178	17780605	17786637
	scaffold24	12036048	12037406	scaf_178	17786860	17788211
	scaffold24	12037364	12042545	scaf_178	17788085	17793275
	scaffold24	12042559	12047947	scaf_178	17793419	17798777
	scaffold24	12048759	12050173	scaf_178	17798776	17800261
	scaffold24	12050170	12054411	scaf_178	17800454	17804701
	scaffold24	12054525	12060407	scaf_178	17805114	17810952
	scaffold24	12061186	12068986	scaf_178	17810965	17818707
	scaffold24	12070650	12072867	scaf_178	17818695	17820891
	scaffold24	12073897	12080468	scaf_178	17820889	17827515
	scaffold24	12080889	12085357	scaf_178	17827518	17831891
	scaffold24	12085372	12088449	scaf_178	17833335	17836371
	scaffold24	12088440	12095341	scaf_178	17836790	17843642
	scaffold24	12095338	12104897	scaf_178	17844076	17853524
	scaffold24	12104897	12132934	scaf_178	17853617	17881557
	scaffold24	12132928	12142236	scaf_178	17881792	17891059
	scaffold24	12143879	12144384	scaf_178	5153962	5153445
	scaffold24	12144372	12149715	scaf_178	17891155	17896489
	scaffold24	12150490	12160435	scaf_178	17896505	17906363
	scaffold24	12160659	12171893	scaf_178	17906357	17917552
	scaffold24	12171891	12172507	scaf_178	17917898	17918493
	scaffold24	12172510	12179801	scaf_178	17918740	17925953
	scaffold24	12180388	12204668	scaf_178	17926923	17951030
	scaffold24	12204669	12209030	scaf_178	17951183	17955553
	scaffold24	12217554	12218234	scaf_178	17956852	17957528
	scaffold24	12218841	12221476	scaf_178	17957804	17960391
	scaffold24	12222279	12225079	scaf_178	17960399	17963188
	scaffold24	12225118	12247891	scaf_178	17963756	17986542
	scaffold24	12250008	12250656	scaf_178	17986576	17987224
	scaffold24	12250653	12254937	scaf_178	17992699	17996979
	scaffold24	12254939	12266695	scaf_178	17997126	18008604
	scaffold24	12267803	12268449	scaf_178	18008591	18009230
	scaffold24	12268462	12274033	scaf_178	18009417	18014951
	scaffold24	12273857	12282941	scaf_178	18014783	18023754
	scaffold24	12289346	12295208	scaf_178	18023765	18029630
	scaffold24	12295313	12306700	scaf_178	18029632	18041059
	scaffold24	12306700	12313727	scaf_178	18040935	18047940
	scaffold24	12313719	12318143	scaf_178	18048419	18052856
	scaffold24	12318140	12326621	scaf_178	18053283	18061633
	scaffold24	12326723	12332771	scaf_178	18061755	18067782
	scaffold24	12333134	12342032	scaf_178	18067776	18076599
	scaffold24	12342028	12352781	scaf_178	18077119	18087774
	scaffold24	12353073	12364027	scaf_178	18087809	18098743
	scaffold24	12364002	12372429	scaf_178	18103913	18112337
	scaffold24	12372712	12409126	scaf_178	18112338	18148400
	scaffold24	12409125	12412605	scaf_178	18148562	18152024
	scaffold24	12413009	12445679	scaf_178	18152921	18185293
	scaffold24	12446071	12454768	scaf_178	18186368	18195044
	scaffold24	12454918	12455661	scaf_178	18195044	18195778
	scaffold24	12455661	12463536	scaf_178	18195880	18203719
	scaffold24	12463738	12466237	scaf_178	18203723	18206237
	scaffold24	12466231	12481066	scaf_178	18206415	18221234
	scaffold24	12481065	12511043	scaf_178	18221577	18251368
	scaffold24	12511614	12520838	scaf_178	18252420	18261537
	scaffold24	12520840	12529165	scaf_178	18261887	18270172
	scaffold24	12529171	12539217	scaf_178	18270268	18280330
	scaffold24	12539553	12544249	scaf_178	18281589	18286325
	scaffold24	12544376	12551774	scaf_178	18286331	18293639
	scaffold24	12551931	12560773	scaf_178	18294115	18302988
	scaffold24	12560770	12564554	scaf_178	18303329	18307088
	scaffold24	12564761	12569619	scaf_178	18307092	18311792
	scaffold24	12569625	12584828	scaf_178	18312193	18327324
	scaffold24	12584927	12599380	scaf_178	18327324	18341780
	scaffold24	12599558	12601608	scaf_178	18341797	18343824
	scaffold24	12601620	12603078	scaf_178	18343973	18345423
	scaffold24	12603539	12613969	scaf_178	18345869	18356236
	scaffold24	12614180	12627979	scaf_178	18356422	18370277
	scaffold24	12628153	12630467	scaf_178	18370285	18372543
	scaffold24	12630372	12634344	scaf_178	18372690	18376652
	scaffold24	12634342	12642023	scaf_178	18377040	18384706
	scaffold24	12642292	12644017	scaf_178	18384706	18386449
	scaffold24	12644795	12645755	scaf_178	18386550	18387491
	scaffold24	12645738	12648535	scaf_178	18387968	18390781
	scaffold24	12648535	12658770	scaf_178	18390923	18401179
	scaffold24	12658881	12663977	scaf_178	18401198	18406299
	scaffold24	12666384	12669788	scaf_178	18406301	18409677
	scaffold24	12670260	12677725	scaf_178	18410078	18417506
	scaffold24	12679128	12681279	scaf_178	18417995	18420158
	scaffold24	12682033	12687558	scaf_178	18420772	18426232
	scaffold24	12689429	12697059	scaf_178	18426235	18433832
	scaffold24	12697057	12710569	scaf_178	18436049	18449658
	scaffold24	12710569	12725393	scaf_178	18449770	18464492
	scaffold24	12725494	12726444	scaf_178	18464576	18465515
	scaffold24	12727017	12728414	scaf_178	18465991	18467396
	scaffold24	12728632	12734700	scaf_178	18467423	18473427
	scaffold24	12734694	12737718	scaf_178	18473670	18476662
	scaffold24	12737727	12738697	scaf_178	18476901	18477874
	scaffold24	12738994	12745863	scaf_178	18477887	18484682
	scaffold24	12746958	12747984	scaf_178	18484677	18485673
	scaffold24	12747970	12769473	scaf_178	18486074	18507562
	scaffold24	12769642	12771582	scaf_178	18507812	18509717
	scaffold24	12771590	12773879	scaf_178	18510009	18512301
	scaffold24	12774018	12781874	scaf_178	18512303	18520113
	scaffold24	12783087	12800115	scaf_178	18520109	18537105
	scaffold24	12800300	12802317	scaf_178	18537105	18539108
	scaffold24	12803256	12804664	scaf_178	18539729	18541145
	scaffold24	12805468	12827454	scaf_178	18541139	18562891
	scaffold24	12827630	12828997	scaf_178	18562913	18564262
	scaffold24	12829126	12830563	scaf_178	18564262	18565697
	scaffold24	12830581	12835826	scaf_178	18566183	18571358
	scaffold24	12835827	12850564	scaf_178	18571553	18586212
	scaffold24	12850561	12851699	scaf_178	18586677	18587822
	scaffold24	12851690	12854972	scaf_178	18588039	18591311
	scaffold24	12855283	12860331	scaf_178	18591308	18596413
	scaffold24	12860724	12862734	scaf_178	18596410	18598402
	scaffold24	12862732	12871281	scaf_178	18598605	18607047
	scaffold24	12871306	12882162	scaf_178	18607213	18618032
	scaffold24	12882165	12887240	scaf_178	18618775	18623798
	scaffold24	12887236	12894468	scaf_178	18624042	18631266
	scaffold24	12894464	12900961	scaf_178	18631516	18637986
	scaffold24	12901140	12906311	scaf_178	18637986	18643185
	scaffold24	12906308	12909466	scaf_178	18643432	18646600
	scaffold24	12909476	12915446	scaf_178	18647289	18653253
	scaffold24	12915594	12921807	scaf_178	18653660	18659871
	scaffold24	12921790	12928301	scaf_178	18659969	18666543
	scaffold24	12928404	12936914	scaf_178	18666634	18675191
	scaffold24	12937015	12939700	scaf_178	18675284	18677996
	scaffold24	12939712	12943375	scaf_178	18678240	18681967
	scaffold24	12943379	12949355	scaf_178	18682140	18688087
	scaffold24	12949501	12952369	scaf_178	18691362	18694220
	scaffold24	12953046	12959618	scaf_178	18694219	18700788
	scaffold24	12959763	12975091	scaf_178	18701771	18717093
	scaffold24	12975092	12976824	scaf_178	18717249	18718976
	scaffold24	12977130	12992396	scaf_178	18719374	18734698
	scaffold24	12992601	12993316	scaf_178	18734762	18735441
	scaffold24	12993320	12997119	scaf_178	18735848	18739618
	scaffold24	12997120	13005557	scaf_178	18739769	18748192
	scaffold24	13005562	13006629	scaf_178	18748456	18749538
	scaffold24	13007507	13010325	scaf_178	18750220	18753081
	scaffold24	13011565	13013626	scaf_178	18753083	18755149
	scaffold24	13013670	13015361	scaf_178	18755425	18757085
	scaffold24	13015367	13018752	scaf_178	18757179	18760481
	scaffold24	13018744	13024305	scaf_178	18761655	18767211
	scaffold24	13024583	13025199	scaf_178	18767211	18767826
	scaffold24	13025317	13027766	scaf_178	18767828	18770281
	scaffold24	13027763	13033517	scaf_178	18771018	18776770
	scaffold24	13033518	13037393	scaf_178	18776860	18780720
	scaffold24	13037389	13046800	scaf_178	18780948	18790326
	scaffold24	13046797	13056679	scaf_178	18790571	18800336
	scaffold24	13056896	13070119	scaf_178	18800338	18813515
	scaffold24	13070123	13070951	scaf_178	18813843	18814667
	scaffold24	13070937	13074149	scaf_178	18815504	18818710
	scaffold24	13074148	13076039	scaf_178	18819008	18820911
	scaffold24	13076039	13096042	scaf_178	18821031	18840687
	scaffold24	13096689	13100528	scaf_178	18840687	18844502
	scaffold24	13100583	13106084	scaf_178	18845521	18851026
	scaffold24	13106080	13106629	scaf_178	18851435	18851983
	scaffold24	13106641	13115305	scaf_178	18852128	18860781
	scaffold24	13116192	13120365	scaf_178	18860848	18865015
	scaffold24	13120369	13124410	scaf_178	18865126	18869169
	scaffold24	13124656	13129654	scaf_178	18869169	18874072
	scaffold24	13129654	13134717	scaf_178	18874194	18879265
	scaffold24	13136110	13136877	scaf_178	18879262	18880028
	scaffold24	13137579	13139023	scaf_178	18880028	18881465
	scaffold24	13139148	13144210	scaf_178	18881556	18886595
	scaffold24	13144210	13148324	scaf_178	18887438	18891530
	scaffold24	13148335	13156357	scaf_178	18896747	18904747
	scaffold24	13157178	13165448	scaf_178	18904743	18913023
	scaffold24	13165444	13166740	scaf_178	18913257	18914551
	scaffold24	13166734	13170764	scaf_178	18914786	18918789
	scaffold24	13172285	13180818	scaf_178	18918986	18927427
	scaffold24	13180980	13196963	scaf_178	18927427	18943330
	scaffold24	13196980	13212113	scaf_178	18943553	18958774
	scaffold24	13215018	13229117	scaf_178	18964244	18978306
	scaffold24	13229109	13230116	scaf_178	18978638	18979636
	scaffold24	13230235	13244744	scaf_178	18979638	18994158
	scaffold24	13247355	13253002	scaf_178	18994799	19000397
	scaffold24	13252998	13254304	scaf_178	19000593	19001930
	scaffold24	13254725	13279358	scaf_178	19002480	19026973
	scaffold24	13279354	13281055	scaf_178	19027694	19029408
	scaffold24	13281434	13284629	scaf_178	19030929	19034135
	scaffold24	13285047	13286894	scaf_178	19034130	19035983
	scaffold24	13286892	13295665	scaf_178	19036274	19044998
	scaffold24	13295839	13320652	scaf_178	19044998	19069686
	scaffold24	13322107	13336508	scaf_178	19070300	19084586
	scaffold24	13336676	13349845	scaf_178	19084589	19097732
	scaffold24	13349842	13361208	scaf_178	19097840	19109224
	scaffold24	13362077	13365327	scaf_178	19109226	19112453
	scaffold24	13365536	13374185	scaf_178	19112453	19120989
	scaffold24	13374185	13384596	scaf_178	19121121	19131561
	scaffold24	13387045	13395019	scaf_178	19131562	19139488
	scaffold24	13395005	13397922	scaf_178	19140062	19142973
	scaffold24	13398582	13410715	scaf_178	19142974	19155072
	scaffold24	13410732	13433942	scaf_178	19155349	19178475
	scaffold24	13435270	13437188	scaf_178	19178468	19180410
	scaffold24	13437675	13463640	scaf_178	19180652	19206336
	scaffold24	13463640	13466587	scaf_178	19206553	19209472
	scaffold24	13466587	13467870	scaf_178	19209628	19210902
	scaffold24	13467886	13476415	scaf_178	19211379	19219844
	scaffold24	13476417	13479213	scaf_178	19220129	19222783
	scaffold24	13480450	13481492	scaf_178	19223470	19224495
	scaffold24	13481490	13484149	scaf_178	19224709	19227367
	scaffold24	13484141	13489326	scaf_178	19227861	19233064
	scaffold24	13489474	13502912	scaf_178	19233069	19246460
	scaffold24	13502914	13528731	scaf_178	19246506	19272310
	scaffold24	13529802	13540526	scaf_178	19272768	19283583
	scaffold24	13540523	13546033	scaf_178	19283986	19289490
	scaffold24	13546554	13556258	scaf_178	19289700	19299414
	scaffold24	13556261	13557015	scaf_178	19299559	19300296
	scaffold24	13557012	13558418	scaf_178	19300105	19301511
	scaffold24	13558422	13563904	scaf_178	19301615	19307058
	scaffold24	13563904	13566774	scaf_178	19307159	19310048
	scaffold24	13566775	13571661	scaf_178	19310236	19315125
	scaffold24	13571965	13574021	scaf_178	19315124	19317176
	scaffold24	13574844	13576779	scaf_178	19317179	19319132
	scaffold24	13577290	13585394	scaf_178	19319127	19327279
	scaffold24	13585394	13589322	scaf_178	19327447	19331358
	scaffold24	13589513	13598884	scaf_178	19331695	19340984
	scaffold24	13598882	13604038	scaf_178	19341138	19346297
	scaffold24	13605299	13606072	scaf_178	19346296	19347047
	scaffold24	13606068	13607039	scaf_178	19347164	19348131
	scaffold24	13607046	13618639	scaf_178	19348855	19360392
	scaffold24	13619549	13638733	scaf_178	19360943	19379935
	scaffold24	13638731	13645805	scaf_178	19380888	19387907
	scaffold24	13647638	13650439	scaf_178	19389306	19392084
	scaffold24	13650435	13663275	scaf_178	19392424	19405128
	scaffold24	13665439	13673092	scaf_178	19407773	19415501
	scaffold24	13673090	13679164	scaf_178	19415751	19421783
	scaffold24	13679159	13681671	scaf_178	19422717	19425199
	scaffold24	13681668	13684389	scaf_178	19425513	19428153
	scaffold24	13684385	13688577	scaf_178	19428402	19432580
	scaffold24	13688677	13691728	scaf_178	19432783	19435818
	scaffold24	13693512	13713513	scaf_178	19435819	19455804
	scaffold24	13713637	13714462	scaf_178	19456072	19456901
	scaffold24	13715428	13731842	scaf_178	19457629	19473887
	scaffold24	13731997	13738269	scaf_178	19473890	19480070
	scaffold24	13738260	13757926	scaf_178	19480269	19499872
	scaffold24	13757928	13768937	scaf_178	19500031	19510947
	scaffold24	13768940	13770685	scaf_178	19511382	19513125
	scaffold24	13770685	13785076	scaf_178	19513238	19527599
	scaffold24	13805892	13806861	scaf_178	19542713	19543680
	scaffold24	13807334	13815683	scaf_178	19544755	19553073
	scaffold24	13815682	13816617	scaf_178	19553240	19554162
	scaffold24	13816799	13820699	scaf_178	19554184	19558062
	scaffold24	13820695	13832600	scaf_178	19558341	19570192
	scaffold24	13832700	13835073	scaf_178	19570829	19573178
	scaffold24	13835167	13848150	scaf_178	19573179	19586121
	scaffold24	13850764	13854520	scaf_178	19586154	19589977
	scaffold24	13854531	13862267	scaf_178	19590223	19597930
	scaffold24	13862265	13867071	scaf_178	19598256	19603078
	scaffold24	13867069	13876783	scaf_178	19603258	19612946
	scaffold24	13876902	13885410	scaf_178	19612947	19621478
	scaffold24	13885410	13898476	scaf_178	19621642	19634604
	scaffold24	13898472	13899477	scaf_178	19634882	19635807
	scaffold24	13899473	13905394	scaf_178	19636022	19641923
	scaffold24	13905393	13911887	scaf_178	19642117	19648525
	scaffold24	13912144	13915313	scaf_178	19648526	19651710
	scaffold24	13918271	13930231	scaf_178	19651702	19663732
	scaffold24	13930616	13931499	scaf_178	19663735	19664624
	scaffold24	13931526	13934458	scaf_178	19665640	19668551
	scaffold24	13934771	13947493	scaf_178	19669823	19682533
	scaffold24	13947532	13950369	scaf_178	19682832	19685647
	scaffold24	13950397	13971399	scaf_178	19686064	19706975
	scaffold24	13971394	13979444	scaf_178	19707207	19715228
	scaffold24	13979449	13987752	scaf_178	19715413	19723647
	scaffold24	13988734	13991434	scaf_178	19724116	19726766
	scaffold24	13991435	13992815	scaf_178	19726928	19728317
	scaffold24	13993004	13994815	scaf_178	19728893	19730718
	scaffold24	13995059	13996847	scaf_178	19730735	19732521
	scaffold24	13996843	13999435	scaf_178	19732940	19735532
	scaffold24	13999694	14006231	scaf_178	19735528	19742134
	scaffold24	14006228	14014760	scaf_178	19742398	19750896
	scaffold24	14014761	14017410	scaf_178	19751069	19753738
	scaffold24	14017460	14036401	scaf_178	19753735	19772608
	scaffold24	14036402	14044735	scaf_178	19773106	19781409
	scaffold24	14044718	14045786	scaf_178	19782254	19783315
	scaffold24	14045842	14060544	scaf_178	19784129	19798641
	scaffold24	14062246	14067860	scaf_178	19798780	19804457
	scaffold24	14068009	14068543	scaf_178	19805095	19805621
	scaffold24	14069089	14070219	scaf_178	19805620	19806751
	scaffold24	14070216	14073611	scaf_178	19807071	19810465
	scaffold24	14073611	14077172	scaf_178	19810727	19814282
	scaffold24	14077459	14087147	scaf_178	19814307	19823982
	scaffold24	14087149	14097993	scaf_178	19824079	19834816
	scaffold24	14099452	14101063	scaf_178	19834819	19836417
	scaffold24	14101063	14101684	scaf_178	19836528	19837149
	scaffold24	14101684	14103535	scaf_178	19837242	19839107
	scaffold24	14103532	14105591	scaf_178	19839407	19841436
	scaffold24	14107344	14109259	scaf_178	19841435	19843334
	scaffold24	14109262	14137495	scaf_178	19843136	19871277
	scaffold24	14137762	14139521	scaf_178	19871529	19873286
	scaffold24	14143131	14143634	scaf_178	19873282	19873785
	scaffold24	14144073	14153407	scaf_178	19874821	19884135
	scaffold24	14153432	14163743	scaf_178	19885603	19895920
	scaffold24	14163741	14166669	scaf_178	19896384	19899318
	scaffold24	14166668	14170069	scaf_178	19899685	19903088
	scaffold24	14170237	14177887	scaf_178	19903088	19910814
	scaffold24	14178106	14181657	scaf_178	19911387	19914923
	scaffold24	14181711	14187478	scaf_178	19915094	19920830
	scaffold24	14187661	14197790	scaf_178	19920836	19930960
	scaffold24	14197792	14204934	scaf_178	19931627	19938729
	scaffold24	14204970	14218250	scaf_178	19939096	19952341
	scaffold24	14218624	14230859	scaf_178	19952949	19965150
	scaffold24	14230871	14236154	scaf_178	19965846	19971069
	scaffold24	14236156	14246349	scaf_178	19971332	19981438
	scaffold24	14246514	14253042	scaf_178	19981742	19988378
	scaffold24	14253050	14256794	scaf_178	19988494	19992202
	scaffold24	14256796	14261291	scaf_178	19992691	19997173
	scaffold24	14265172	14271031	scaf_178	19997871	20003720
	scaffold24	14271128	14278276	scaf_178	20003720	20010817
	scaffold24	14278274	14280983	scaf_178	20011107	20013806
	scaffold24	14281084	14284249	scaf_178	20013893	20017050
	scaffold24	14284248	14291379	scaf_178	20017342	20024452
	scaffold24	14291387	14296262	scaf_178	20024640	20029448
	scaffold24	14296264	14298978	scaf_178	20029536	20032273
	scaffold24	14300297	14307479	scaf_178	20032268	20039359
	scaffold24	14310075	14312228	scaf_178	20041392	20043563
	scaffold24	14312320	14317037	scaf_178	20043560	20048343
	scaffold24	14317037	14322705	scaf_178	20048511	20054145
	scaffold24	14322710	14324532	scaf_178	20056265	20054429
	scaffold24	14324528	14326992	scaf_178	20056266	20058712
	scaffold24	14326995	14329024	scaf_178	20059158	20061177
	scaffold24	14329288	14330892	scaf_178	20061166	20062758
	scaffold24	14332769	14335591	scaf_178	20062760	20065545
	scaffold24	14335605	14338579	scaf_178	20065759	20068692
	scaffold24	14339772	14342662	scaf_178	20068821	20071710
	scaffold24	14342565	14343525	scaf_178	20071818	20072777
	scaffold24	14343544	14345459	scaf_178	20072936	20074854
	scaffold24	14345454	14346745	scaf_178	20075087	20076364
	scaffold24	14347901	14348924	scaf_178	20076367	20077377
	scaffold24	14349419	14354108	scaf_178	20077376	20082103
	scaffold24	14355061	14357290	scaf_178	20082103	20084355
	scaffold24	14357269	14361128	scaf_178	20084716	20088542
	scaffold24	14361121	14367827	scaf_178	20088874	20095521
	scaffold24	14367827	14371462	scaf_178	20095666	20099312
	scaffold24	14371590	14376190	scaf_178	20099315	20103916
	scaffold24	14377851	14379241	scaf_178	20104644	20106033
	scaffold24	14379646	14389549	scaf_178	20106032	20115907
	scaffold24	14389817	14391468	scaf_178	20115898	20117542
	scaffold24	14391484	14397416	scaf_178	20118294	20124164
	scaffold24	14397868	14399312	scaf_178	20124163	20125620
	scaffold24	14399461	14401418	scaf_178	20125622	20127547
	scaffold24	14401417	14409020	scaf_178	20128321	20135915
	scaffold24	14412963	14415979	scaf_178	20136638	20139646
	scaffold24	15043890	15044753	scaf_178	19998503	19997610
	scaffold24	17608709	17609645	scaf_178	671502	672439
	scaffold37	1793469	1794556	scaf_178	5327488	5326403
	scaffold52	1818692	1819576	scaf_178	5326612	5327495
	scaffold52	2992916	2996046	scaf_178	6099827	6096687
	scaffold52	3476488	3479118	scaf_178	13755836	13758451
	scaffold24	14488804	14489453	scaf_44937	114	764
	scaffold24	14491787	14495223	scaf_44937	769	4253
	scaffold24	14497208	14498343	scaf_44937	4253	5387
	scaffold24	14500771	14504897	scaf_44937	5970	10146
	scaffold24	14504907	14512284	scaf_44937	10501	17934
	scaffold24	14512893	14518233	scaf_44937	17930	23232
	scaffold24	14518257	14543597	scaf_44937	23653	48857
	scaffold24	14545016	14553895	scaf_44937	48851	57684
	scaffold24	14557159	14561307	scaf_44937	57686	61754
	scaffold24	14562851	14566974	scaf_44937	64332	68484
	scaffold24	14568896	14571415	scaf_44937	68482	71033
	scaffold24	14571413	14578742	scaf_44937	71199	78396
	scaffold24	14578750	14581210	scaf_44937	78650	81126
	scaffold24	14582923	14585424	scaf_44937	81141	83645
	scaffold24	14585420	14586075	scaf_44937	84090	84722
	scaffold24	14586080	14587142	scaf_44937	86313	87370
	scaffold24	14587141	14593110	scaf_44937	87581	93604
	scaffold24	14593108	14593922	scaf_44937	93817	94613
	scaffold24	14593823	14606293	scaf_44937	95031	107532
	scaffold24	14607941	14612235	scaf_44937	107530	111790
	scaffold24	14613968	14624580	scaf_44937	111789	122354
	scaffold24	14624930	14626459	scaf_44937	122348	123859
	scaffold24	14626454	14634572	scaf_44937	124102	132110
	scaffold24	14634868	14638970	scaf_44937	132112	136219
	scaffold24	14639137	14639743	scaf_44937	136364	136967
	scaffold24	14639762	14645979	scaf_44937	137085	143334
	scaffold24	14645976	14653040	scaf_44937	143489	150513
	scaffold24	14653630	14655000	scaf_44937	150511	151881
	scaffold24	14655178	14656763	scaf_44937	151893	153480
	scaffold24	14656763	14659143	scaf_44937	153694	156099
	scaffold24	14659752	14670928	scaf_44937	156095	167204
	scaffold24	14672720	14678376	scaf_44937	167198	172741
	scaffold24	14678412	14683126	scaf_44937	173505	178215
	scaffold24	14683283	14687055	scaf_44937	178295	182117
	scaffold24	14687682	14699108	scaf_44937	182114	193540
	scaffold24	14701723	14704149	scaf_44937	193539	195911
	scaffold24	14705189	14718163	scaf_44937	196633	209490
	scaffold24	14722915	14726886	scaf_44937	209496	213444
	scaffold24	14727619	14738844	scaf_44937	214276	225499
	scaffold24	14739677	14741714	scaf_44937	227410	229439
	scaffold24	14741802	14755986	scaf_44937	229435	243619
	scaffold24	14757289	14760556	scaf_44937	243632	246896
	scaffold24	14763207	14764315	scaf_44937	247850	248962
	scaffold24	14764445	14771126	scaf_44937	249084	255686
	scaffold24	14772990	14780372	scaf_44937	255732	263035
	scaffold24	14782055	14786812	scaf_44937	263034	267762
	scaffold24	14787206	14811774	scaf_44937	268735	293315
	scaffold24	14815344	14819450	scaf_44937	293322	297427
	scaffold24	14822985	14835707	scaf_44937	298032	310745
	scaffold24	14835849	14837889	scaf_44937	310718	312752
	scaffold24	14837891	14847350	scaf_44937	312950	322410
	scaffold24	14847349	14850673	scaf_44937	322724	326025
	scaffold24	14852109	14852756	scaf_44937	326098	326743
	scaffold24	14853112	14856840	scaf_44937	326777	330515
	scaffold24	14857041	14862952	scaf_44937	331589	337503
	scaffold24	14862934	14863792	scaf_44937	338397	339255
	scaffold24	14863782	14867498	scaf_44937	339428	343106
	scaffold24	14867499	14876091	scaf_44937	343208	351820
	scaffold24	14876241	14897424	scaf_44937	351820	373050
	scaffold24	14897422	14899859	scaf_44937	373289	375733
	scaffold24	14899858	14901980	scaf_44937	376508	378614
	scaffold24	14901978	14903089	scaf_44937	378862	379959
	scaffold24	14903089	14913137	scaf_44937	380259	390175
	scaffold24	14915181	14921171	scaf_44937	390637	396614
	scaffold24	14921171	14926250	scaf_44937	396723	401757
	scaffold24	14926250	14929796	scaf_44937	401888	405435
	scaffold24	14929774	14931622	scaf_44937	405576	407413
	scaffold24	14931623	14932140	scaf_44937	407840	408361
	scaffold24	14932335	14941266	scaf_44937	408427	417379
	scaffold24	14942985	14958687	scaf_44937	417379	432949
	scaffold24	14961198	14966206	scaf_44937	433537	438567
	scaffold24	14966220	14969569	scaf_44937	439691	443041
	scaffold24	14969557	14973689	scaf_44937	443260	447429
	scaffold24	14973714	14979591	scaf_44937	447560	453419
	scaffold24	14979592	14981198	scaf_44937	453661	455270
	scaffold24	14981188	14991004	scaf_44937	455900	465747
	scaffold24	14994893	14999964	scaf_44937	471359	476409
	scaffold24	14999967	15007602	scaf_44937	476794	484587
	scaffold24	15008028	15012163	scaf_44937	484619	488715
	scaffold24	15012166	15016185	scaf_44937	489394	493384
	scaffold24	15016177	15016891	scaf_44937	493648	494359
	scaffold24	15018482	15025214	scaf_44937	494361	501057
	scaffold24	15025219	15026017	scaf_44937	501270	502052
	scaffold24	15026033	15030101	scaf_44937	502321	506366
	scaffold24	15030099	15031289	scaf_44937	507096	508280
	scaffold24	15031529	15044061	scaf_44937	508279	520789
	scaffold24	15044828	15049558	scaf_44937	523959	528697
	scaffold24	15049557	15059725	scaf_44937	531885	542105
	scaffold24	15059736	15061524	scaf_44937	542547	544330
	scaffold24	15061920	15062703	scaf_44937	545160	545954
	scaffold24	15062791	15066128	scaf_44937	551154	554484
	scaffold24	15066304	15067884	scaf_44937	554484	556057
	scaffold24	15068359	15070742	scaf_44937	556072	558448
	scaffold24	15070741	15075273	scaf_44937	558728	563290
	scaffold24	15075256	15079152	scaf_44937	563690	567571
	scaffold24	15079256	15088689	scaf_44937	567573	576959
	scaffold24	15089916	15105711	scaf_44937	582406	598163
	scaffold24	15105713	15108835	scaf_44937	598403	601514
	scaffold24	15108911	15111876	scaf_44937	601714	604658
	scaffold24	15111871	15118700	scaf_44937	604813	611638
	scaffold24	15119926	15122800	scaf_44937	611638	614487
	scaffold24	15122796	15127455	scaf_44937	614726	619302
	scaffold24	15127483	15141819	scaf_44937	619686	633914
	scaffold24	15142053	15146394	scaf_44937	633913	638159
	scaffold24	15149002	15156309	scaf_44937	638848	646094
	scaffold24	15156334	15156936	scaf_44937	646468	647070
	scaffold24	15156930	15158075	scaf_44937	647254	648396
	scaffold24	15160756	15176416	scaf_44937	648444	663936
	scaffold24	15176519	15180369	scaf_44937	663936	667819
	scaffold24	15180480	15189281	scaf_44937	667817	676473
	scaffold24	15189376	15205195	scaf_44937	676473	692220
	scaffold24	15205192	15208668	scaf_44937	692469	695945
[truncated: 4,440 more rows]
