# Supplementary material for: Fixed Allele Differences Associated With the Centromere Reveal Chromosome Morphology and Rearrangements in a Reptile (Varanus acanthurus BOULENGER)
Source: Mol Biol Evol. 2023 Jun 5;40(6):msad124. doi: 10.1093/molbev/msad124 (PMC10257493; doi:10.1093/molbev/msad124)
Supplement: msad124_Supplementary_Data [file msad124_supplementary_data.zip › Supplementary Table 2.xlsx]

## Sheet: Supp_Table_2
	Wilcoxon test of repeat elements between scaf_178 and scaf_185
	Wilcoxon	total	LINE	SINE	Simple	GC
	W	9127	8639	6383	6699.5	166
	p-value	2.882x10-15	6.209x10-12	1.394x10-2	4.856x10-3	2.2x10-16
