# Supplementary material for: Fixed Allele Differences Associated With the Centromere Reveal Chromosome Morphology and Rearrangements in a Reptile (Varanus acanthurus BOULENGER)
Source: Mol Biol Evol. 2023 Jun 5;40(6):msad124. doi: 10.1093/molbev/msad124 (PMC10257493; doi:10.1093/molbev/msad124)
Supplement: msad124_Supplementary_Data [file msad124_supplementary_data.zip › Supplementary Table 3.xlsx]

## Sheet: Supp_Table_3
	FISH probe scaffold position and oligo probe sequences
	scaffold	Starting nuclotide position	Ending nucleotide position	oligo sequence
	scaf_178	6922369	6922413	GCACTTCCATTCATGGAGACAAGCTTCAAATCCAAGGCTATAAGA
	scaf_178	6922414	6922458	GACACAAATTTTAGATTCCAGTTTGTACATGGTCTGCACAAGGTG
	scaf_178	6922459	6922503	GAACTTTAAAAAATATTTATGCAGCAGTTGCGTTAGTCCCAACTT
	scaf_178	6922504	6922549	CTTTTTTTAATCAAACACCCATTTGTGAGTTGTACTATTACTTACA
	scaf_178	6922549	6922594	AGCAGACTCATTGAAATAAATATGACTTCAGTTAGATGAATTTTGG
	scaf_178	6922594	6922638	GTTAAGATCCATTGCTTACAACCCTATGAATGGCAAGTAGTAGGT
	scaf_178	6922639	6922683	AAGTAATCAGGTCCCAGTATTATTTTTCTTGTTACCAACTTTTAT
	scaf_178	6922684	6922730	ATTGAAATAAAAGTTTATGTAGAATTTCTCTTGCTTTTGAAATCTCC
	scaf_178	6922747	6922791	ACAGACCCTTTAGGGCTCTTTTCTAAAAATGCTATGATAATGTTA
	scaf_178	6922798	6922842	CCCTCTGTACCATTTGTTCAGAGGAATCAACAACTGTTATTACAA
	scaf_178	6922843	6922887	AACAGCTGGTTTAACTATAGGGAAAAGCTACAAAATTGGCCTCCA
	scaf_178	6922954	6922996	CGCTGCACTGGTAAGAAGGTGCTTTAGGACACCATGACGGAGC
	scaf_178	6922996	6923042	CACTAAACAAAAGATTTTCTTTAAATAAATGTCATAAAACTGAGAAA
	scaf_178	6923041	6923085	AACTAGCAGGAATCCAAAAAGTCATGCAGATTCTTGAGTGCAAAG
	scaf_178	6923161	6923205	CCAAGTACCAAGGGATGCTTCATTGCTACCATTTCAGAAAGAAAG
	scaf_178	6923317	6923361	CCCTGCTCCCATCCATTAACTCAAATATATTTCATTTCAATGCAT
	scaf_178	6923395	6923439	TTTGCATGGGAAACCACAAAATTAGCCCTTCCTACTTGGTTGTGT
	scaf_178	6923446	6923490	AGCACATACACAGACTTACCATTGTGGATGTGTGTCAGTAAAGTT
	scaf_178	6923491	6923535	AGTGTGCCATTTAGCACTATTGGCATAGCACTAGAATAAAATACA
	scaf_178	6923536	6923580	TGGATGCAACATAATTTATGTTAGTGGCTGGGTCTCACTGGATAC
	scaf_178	6923659	6923703	TGCATACCTGGACACACAATATTTGTGTACATAACTTTGCTGAAT
	scaf_178	6923710	6923754	CACTTCTACTTCCAGGGCTTACATTTTCTGACCTTTATATCTTAA
	scaf_178	6923755	6923799	ATTAAGATTTTAACTTCTGTTCCCCTTATGTGTGAAATGGACTAG
	scaf_178	6923800	6923846	TACCATATGCATTAAGATATTTAATCCCATAATATCCTACAACCAAA
	scaf_178	6923863	6923907	GAGGAAAGTTCTGTTCCTTCCCATACAACCAAATATAAGCTATAT
	scaf_178	6923920	6923964	GTTTTCATGGCCAGGAATTTAGGGATATGTCGCTACTGGGGGAAG
	scaf_178	6924013	6924057	CAAAGCCAAAGTTGGAACATCCGCAGTCTTTACGTGTGATCTGGG
	scaf_178	6924067	6924111	GCAAGCAGTCACTTTACTCCAGATTTACTGAGCTAGCAGAAGTGA
	scaf_178	6924142	6924186	TGAAAATGCTATGCATGGACTAGTTTTGCATATTCACCATGACTT
	scaf_178	6924286	6924330	GCACAGCTTGTTTGAGGAAGAGACAACACTCAAACAACCCAGCAA
	scaf_178	6924400	6924444	TGGCACCTGGCATAATTAAACTTTGATGATTGTGTTACACAGGCC
	scaf_178	6924457	6924501	TGCAGCTCCAGGTATTTCTCACTAAGTCACCATATTACTCAGGAT
	scaf_178	6924502	6924547	GATATATATGAATTGGATCCAGTCCTTTGACATTGTTCTATCATAC
	scaf_178	6924547	6924591	CATAATGCACAATAGCCACTTTTCTGCAACAACTTATTATCTATT
	scaf_178	6924592	6924636	TTGTCAGTTTGTCTAATTTTCTCACTGTTCTCCTTTCAGTTTGTT
	scaf_178	6924637	6924681	GTAATTTTTAATCAAGTACACACTATAGTAGTGACTTGAGGTGCT
	scaf_178	6924691	6924735	TTCCTTGCTTCTTTGATGTTTTTTGTCAGTAAATACCTTTTGTTG
	scaf_178	6924763	6924807	GGGCACCTAACAAGAAGGTTACAGATGGTATCCACTTCATATGAC
	scaf_178	6924808	6924852	AAATGGCTTGTTACCTGCTAGCATCTGAGAAGAGGAAAGAAATGT
	scaf_178	6924901	6924945	AACAAACAAACATCCTAAGAAATAGATGAGTGAGAACACAGTCAA
	scaf_178	6924946	6924990	GTCAAAATTTATTCATTATACCATCCTAGGCTAATGAAGGTAACT
	scaf_178	6925009	6925053	AACCTGGACAGGGAGGAATAAAGGAAAACTCTATACACAAGATTA
	scaf_178	6925069	6925113	TGTGCATGCTCTCTATGTAGTAATCTGCTTAGCTTTTGCCACTTC
	scaf_178	6925114	6925158	TTGGAGTATAGAGATAGATTATCTTCTGGAAAACAACAGAAACAT
	scaf_178	6925159	6925203	CACTGTGTCATACATGATTAAAACACTGGCTTGAGAGTCAAATAA
	scaf_178	6925204	6925248	AACCCAGCTACGTTCACATTTACTCATAAATCTGTATTACTTCAA
	scaf_178	6925249	6925293	GCAGGAAAATAAATGTCTAATGCCATATTTTGGAAAAATAACTCA
	scaf_178	6925315	6925359	AGGACCAGGAACAGAATTTAGATTAGGGTTTAGTCAAAATGAAGA
	scaf_178	6925405	6925449	CAATATTTTCCCCAGGAAGCTACAAATAGGGACAAATGTGTGCGA
	scaf_178	6925471	6925515	TGGGCTATAGGGAAGCAGAAAAACATTTCCATTGTCAGGCCACCA
	scaf_178	6925537	6925581	CATGCCACAGTAGCGATAGCAACTTGTGGCAATAAAATAAATGTA
	scaf_178	6925591	6925635	ATGTGCATATTAGGAGAAATGTGCACGGTATTCTTATGAGTTTAC
	scaf_178	6925657	6925701	AATTTTCAAATTTGGGGTGAATTTAAAATTGGAAACACGAGACAC
	scaf_178	6925702	6925746	TTAGCAAAACCAGAATTGAATTATTCATTCACCTTCCTCTGTTTA
	scaf_178	6925747	6925791	CGAGCAGTTTTCCTTTTTCTCAGGCTTAGACACTCCTGATTTTTT
	scaf_178	6925825	6925869	TGCCCAGTTCTATCATTCCCAGTTTGTACAGACTATCTAAGAATA
	scaf_178	6925870	6925914	TCTCATGTTGCCAAAGTCAATGGTCTGTTTGCATACCTGATCTTT
	scaf_178	6925972	6926016	CACCACTGTTTTTCTCTAGCTGGATGTAAATGGTTCTATGCTGGG
	scaf_178	6926035	6926079	ATCCTGCAAGCACAAGTAGATAGAGACATATTTTTTGCTGGATTA
	scaf_178	6926125	6926169	TAGAACCTGGCCCTTGTTTTGGAAGGATTCCAGTCCAGAAAAAAG
	scaf_178	6926170	6926214	TTTTGATTTAATAACTTCCCTGTGATGGATTGGAATTAACTGGAG
	scaf_178	6926215	6926259	AAGCCATCAGAACTGAAATTCCATTATTCACATAAGAGTTTTAGT
	scaf_178	6926290	6926334	AACAGTGGTTGTTCTTGTGGTTTGGGTAAAGTATACTATGGTAGA
	scaf_178	6926365	6926409	CACAATCACAATTCTCATGGTTGTGGAAACCAGAGGAAAAATACT
	scaf_178	6926410	6926456	ACTAAAGTAAGTAGAAATCAGTTGTCCTGAAAATTTAGGTAATAGGT
	scaf_178	6926470	6926514	TGAACTTGCTGGGAAGATCATTGAGGAAATGCTAACTCACCTCTT
	scaf_178	6926515	6926561	AAAAATACATAATAACTTACTATGAAATGCAAATAAAAGGTAAAGGT
	scaf_178	6926875	6926919	GCCACCTGCAAATACCAAATGCCAAATGTTGATCATGAATTATTT
	scaf_178	6926920	6926966	AGAATTTAAAAATTTAAATATGTAAAAAGAAGCATATTAAAGGCAAA
	scaf_178	6926983	6927027	AGCAGGTTCATAATGAATTCTAGGTAATTGGCATAAAAATAATTG
	scaf_178	6927028	6927072	TCAGACTGACTTGAATTATATCCAAATAGAAAATGCTGAGTTATT
	scaf_178	6927076	6927120	GCCAAAGAGTTATTGCAGTAACAAACAGGTGTAAGACTGGTAATC
	scaf_178	6927121	6927165	CAGCTCAAAAGTTTATTTTAGTGTTTGCTTATCAATTAAGAAGCA
	scaf_178	6927178	6927222	CAAGACTTCTGCAAGTGTGGTAAACAGATGTCTAGAAGAAAATAT
	scaf_178	6927223	6927267	AGAGTTGACATATTTTGAGAAAGGCGGTTTCTTCAAAGACACAAT
	scaf_178	6927295	6927339	AAGGCCCCTGTGTAAACCCTTTTTGTATGCCTTGATCTTTCAAAA
	scaf_178	6927391	6927437	TGTGTGTACACACTTTATGTTAGAATTAGGTTTTAAGTATATTTCTA
	scaf_178	6927436	6927482	TAATATAAATCATTAAAAAGAACAGGTCAAAACAGTGTTCCCTTTAC
	scaf_178	6927490	6927534	TGTTTGCACAAAACTGACGTGAATCTACCCAAAACAATTTTGCTT
	scaf_178	6927535	6927579	AAGGGTAAACTAGCAACCAGAATAATGGGATATGTTTACAAGATT
	scaf_178	6927721	6927765	GCAATGCAGTGAAAATGACCTGATCATGTGTTAACCTTGTTGATT
	scaf_178	6927781	6927825	CTCTGTGGAAATTCTCTGCCTACAAGAGAATTTTCAGTCAGTGCT
	scaf_178	6927889	6927933	CTGGTGCATTGCTTTCAATACTGGACTATTCTATGGCTTTAAAGT
	scaf_178	6928219	6928265	CAACAACAACTGGTAATAGAACATAATATATCTTACATGAATGGAAA
	scaf_178	6928264	6928308	AACAACAGAAGAGGGGAAGGTTATTTAAGATATTTGCATGTGCCA
	scaf_178	6928318	6928362	GGCATGTTATTCTGTGCAAGCTTACCTCACATTTTAATATTTACT
	scaf_178	6928414	6928458	CTGCTGCCAAAGATTCTAGAAATGATATATATTGTTGAGCTGAAG
	scaf_178	6928528	6928572	TGCAAACAGTTGTGGAAAAATATTGTCATAAATAACTTTACTTGG
	scaf_178	6928576	6928620	TGTGTTTCTCAGCCAGTAAAGAATCAGTTGGAAACTATGACCTAT
	scaf_178	6928621	6928667	AAAGTGTATAATGAAGGCTCCGACAAGGAAAATATATATTATATTGT
	scaf_178	6928666	6928710	GTGTTTAGGCATAATGCCATTGTTCATATATACAAATGTGCATAG
	scaf_178	6928711	6928755	AGTCATAGGATTAAAAAGGGTCTTCTGAGTATTCACATCTGACAT
	scaf_178	6928759	6928803	GGCTGGATTTGAGTCTTTCCTGCAAGATTCCTCTATATAAAGTAT
	scaf_178	6928804	6928848	GCAGACAAGTAATTGTGGCTTCAAGATTATTTGTAATACAAGGTG
	scaf_178	6928852	6928896	AGCATTTGCCAAGTCATGAAGTGAAATAAATTACACTTGGCTATA
	scaf_178	6928921	6928965	GTGCTTCCAGATAGAGTTCTTAGGGAGCTCCTTCTCATATTTTAT
	scaf_178	6928996	6929040	TGTGCATGTGGTGTCCAGATTATGACATTGTCCATTTGTCATACT
	scaf_178	6929065	6929109	ATGCCACAGAAAATCTGTTAACTAAAACTCATTGGGCATTTTATT
	scaf_178	6929110	6929154	GCCTGATAAGAATTATGAATATTGGATAAAGCTGCATCCTTCAAT
	scaf_178	6929155	6929199	AGCATTTTGAGGCTTTCGTTTTTTATTCTTCTGGGTTTTGCCCCG
	scaf_178	6929227	6929271	GTCATGGCAATTTCAGCCTGTTATTCTTTGGTAGCTGGTTGTTGT
	scaf_178	6929755	6929799	GCCAGCAAATACGGATAATTAGTCTACTGTGTTTCATGGAGAGGT
	scaf_178	6929812	6929856	TTTCATTACCTTATGTTGTCCTGCCCCTTAAATAGATCTAAAGGG
	scaf_178	6929875	6929919	TGTCAGAAAGGAACATTTTGAGGCTACAGCAGTGAACATCTCAAG
	scaf_178	6929920	6929964	GCATCCATGTGAACAAAGAGTGGTGATCGGCTAATCTTGGGTTTT
	scaf_178	6929965	6930009	TGCTACTCTGTCATTGCTTTTTATTCATTTCCACATGTTTGGGTG
	scaf_178	6930010	6930054	ATTCATTTTACTTCTCCATTGTAAAGGCCCTTTTTAGTGAATTAA
	scaf_178	6930073	6930117	CCCTATGCAACCCTATTAGTATTAGGGTTAACTAATACTAGCTTA
	scaf_178	6930181	6930225	GCAGCACAGATTGAAGATATATGCACTATAGCTCCCCTGTTACTA
	scaf_178	6930439	6930483	TCACAAAAGAAAAACAGCAGGATAAAAATGCAATGTAATTGTAGT
	scaf_178	6930514	6930558	TGGAGGAAGCTGTTGATGAGTTAAAGATTTTGCATATCAGGCCTA
	scaf_178	6930949	6930993	TTGGATGGAGGTACACCTCATTCATGAAACCTCCTATGACACAGT
	scaf_178	6930994	6931038	GTGTCCATTGCAAAAAATAAAAAATAAAAAGCAGGTGTGAGACTG
	scaf_178	6931087	6931131	GAAAATGATGTGGGAAACTAGTGAAGGAATTCCTCCTCTGAATTT
	scaf_178	6931132	6931176	TAGGCAAAGCTATTTGGTAAAGAGTTGCATAGTTTGCTCATTACA
	scaf_178	6931177	6931221	GTTCACTCTTTTCATTTCAGAACGGTTTAAGAATGGGTGTTGTTG
	scaf_178	6931249	6931293	TGTAGCACAATGAAGTGTGATGAGATCTGACAAAGTATTTGCTTT
	scaf_178	6931300	6931344	AACAAAACAAACCATTTTTGTGCTTCTGTTTGGACCATATGTTCG
	scaf_178	6931345	6931389	ACATTTTAAACAGTATTATGAAGGGATTCTTCTGAGCAGAATATC
	scaf_178	6931390	6931434	ATTTTGGCTGAACAACACCAAGAATGTGTGATGAATTCCTTTGTA
	scaf_178	6931507	6931551	GCAAAGATTGCTTTGGTGTATCTCCAACCCTTTCGAACACTCAGG
	scaf_178	6931552	6931596	CAGCTGGTTTTAGCCTTCTAAGTTTTTTACCATGGTTTGTGAGCA
	scaf_178	6931603	6931647	GCTGATGAGTTCCAAGATTCCCTACATCTTGGCACGACCTCATTT
	scaf_178	6931798	6931842	TGCAAGTCATGTCCTTGGTAAACATAGATAACCTCACCATTTTAC
	scaf_178	6931843	6931887	ACAATTGGGTTGGAAAGATCTCTCTCCCTCTTGTTCACTCATTGT
	scaf_178	6931933	6931977	GAGTGTGGGAAAACCTGTAATAGATTCCAAAAGGCCAAAATTTTC
	scaf_178	6931978	6932022	AAGTGTTTGCTTTTAAGAGTAAGCTTTTAAGAATTGCATACTGAG
	scaf_178	6932065	6932109	GGTTCCAAATCAGGTCTGGCATACAAATCAGAAAATAGCAGAAAC
	scaf_178	6932110	6932154	TCTTCATCATCCACCACTAAATGATTCAGAGTCAAAGTCAACTTA
	scaf_178	6932158	6932202	ATCCAAGTCTGCCATATAAAAATCCAAAAAAAATCTGATCATTGT
	scaf_178	6932203	6932249	TAAGTCTGGATTTCAACATATAGTCAATTTAAGGAATTAAAATATAA
	scaf_178	6932248	6932292	AATTGCTCCAATATTATCTGCCAAACCTCTAGCAACCAAAATTGT
	scaf_178	6932293	6932339	GAGGGGAAACTTATATATTTTAATATCCTCAGAGCCTAATCTAATCC
	scaf_178	6932338	6932382	CCTTTTGAAAGGAGAACTCAGACAAGAATGTTATACAACTAATGA
	scaf_178	6932383	6932427	AGGTGGAAAATCTAATTTGGCTGTAAAAGATGAAAATTCAGTACA
	scaf_178	6932428	6932472	AGTTAATGAATAGGCTTGATGATATAATTCACAATCTGGAAAGAT
	scaf_178	6932851	6932895	TTTCTATGTTTCTAAGTCAAATCCACATTCCCTGATAGAATACTG
	scaf_178	6932896	6932940	CATTCTTTTCAAGGATAGTCATGAGGGAGAGGAAACTTGAAGGGA
	scaf_178	6932941	6932985	GGAACAGAGAATTAAAGTTATTTTGCAGGTAGAGATAGAGACTCC
	scaf_178	6932986	6933032	ATGTACAAGATAAACAATCCAAAAAATTATACTAATCTTAAGTGTAT
	scaf_178	6933055	6933099	CTTGATGGCCATCAGTTTATATTCCATTAGACAACTGAGTTATTA
	scaf_178	6933100	6933144	GTGATTTCTCTGGAGATAAATATTCCCATGAAAATAATGAAATCC
	scaf_178	6933145	6933189	AGGAACAATTGTAATGGTCACTTAGCTAATAACCTGTGTGATATA
	scaf_178	6933190	6933234	TTGTCTCCAAGTTTCATCATTTCAAATTTTGACCAGTTATCTGAA
	scaf_178	6933265	6933309	TGCATCAAAGCTGGATGCCTAGAGTTGTGAAATAAGCAATAGGAG
	scaf_178	6933310	6933354	ATCATCCACATAAAGAATACTTTCAAATTGTGAGCAATCATGCAG
	scaf_178	6933388	6933432	CCAGGGATTCTGAGCAAAAGTCTAACATTAATGGAGAAAATGGTC
	scaf_178	6933433	6933477	ACCTCTTTTTGGTATACCTTCCAAGTAAAATGAACTACTGGAGAG
	scaf_178	6933526	6933572	GACTAGACACTGAACATGTTTTTTTTTTTATCAAGAAAGCTAAAAGT
	scaf_178	6933577	6933621	ATTGTAGCAAAATGTCCAATTAATTTCGTCAAAGACCCTTTTAGC
	scaf_178	6933622	6933666	ATCCAAAGAAACAATAGCAGTCTGATCTGTTCTGAGTGTAAAGCT
	scaf_178	6933667	6933711	TTAGAAGACCATTCAAAGAAAAAAGTCCCTGATTCATTTTGCCCA
	scaf_178	6933745	6933789	CAGCTGGGCATTTGGATCTAATTCAGAACGGGACTGAAAACAGTG
	scaf_178	6933805	6933849	AATGCATGTGTAAGATGCTGAAAAGTTTTTTTTTAATGATTGCCA
	scaf_178	6933880	6933924	ACACTGCAGGAGGTAATTAAATATCAGGCAAACTAAGCAAATAAT
	scaf_178	6933925	6933969	ATGTCATATGAGAATACACCATAATACAGAATGATGCAAAGCAAG
	scaf_178	6933970	6934014	CTGCTAATGGTTCTCCCTAAAGCCTTCATAATTAAAATGCATTAT
	scaf_178	6934018	6934062	CTGATGCAGGAACAGCTAAACTAGTAAAAGCCCATGGAAGATTTA
	scaf_178	6934063	6934107	GGGTTGTTGAATTCCTATTATTTCTCACCAGTTAAATACTTGTAT
	scaf_178	6934108	6934152	GCATTTGGTTTGATAAGGGTATTTCAGGTGTCAATCTACATAACA
	scaf_178	6934153	6934197	CTGGATTAATTTATACCGCCAACTAAAATTTTTTCACACAGCTTG
	scaf_178	6934207	6934251	AGAGCTTTGACACATAGTCCTTATAATGGTTGTGGAAGACTTTTG
	scaf_178	6934252	6934296	AAAGACATCAGATCAGTTGTGTATCTACATAGCCACTGAGAAAGA
	scaf_178	6934297	6934341	ACATTCAATGTGTAACACACCTGAGTTTACTTGCACTTTCTAGCT
	scaf_178	6934342	6934388	CTCAGGTTAACTATGAAATATCACCACTGTATTAAAATATTTATCAT
	scaf_178	6934387	6934431	ATTACATTCTCAAATGGAATAAAGTGGTGAGATGTTTGTCATTGA
	scaf_178	6934432	6934477	GTCAAGTAGGAGTTTGAGTTAACTAAAATTATTGAAATAACAGGGT
	scaf_178	6934477	6934521	TGATCTGCATATACTCAAAATTCAGCAGGAATACTCTCAAAAGAG
	scaf_178	6934774	6934818	GGGTGCTGTTGAGGATTGTGCCTGTAACTTATCTGCACAGATGGA
	scaf_178	6934822	6934866	GCACTGTTGCAACTGGATTTCTTTTCCTATTCACTGAAATCTATC
	scaf_178	6934867	6934911	TGGCATTCTGGCCAATCCTTTAAAATAATATAAGGTATACTATAG
	scaf_178	6934969	6935013	GCCTGCAGTCAAGTTAGTGATTCCTTCTTCACTACATGAAGGTTT
	scaf_178	6935014	6935058	GCCGAAAACCACCTGAAAAAGGAATTTGTGAGAAGCTGTGATCCA
	scaf_178	6935101	6935145	AAGTGCTGGCATGGCATCTCCAAAGTATTTCCAGATGAGGGAAAA
	scaf_178	6935155	6935199	GCCATTTTCTTGGACATTGGCCATTTCTTAGATCACAGGATCAGT
	scaf_178	6935200	6935246	GCACTAAAATATTATTTTACTGAGATTAATCACATGAATTGATCCTT
	scaf_178	6935245	6935289	TTTGTTTAAGCTTTCTTGGTCAACGAGAGACTATTCACCACACAA
	scaf_178	6935290	6935334	AGCCTGCTTTATTGAAATAAGAGAATAGCATGAAGAAAGACTTTT
	scaf_178	6935335	6935379	GCAAAGAAGCATGTAAATTGGGATGCACATCCATGGTTCACAAGA
	scaf_178	6935437	6935481	GCAGAGTCTATTTGTGTGGAAGGATGCTATGTTGACCTGTTTGTA
	scaf_178	6935509	6935553	GCAGCCTAAATGGCATATGAAAGAAGCCTTCTTTGGGTATTCTAA
	scaf_178	6935554	6935598	TCTCCAGTGCAATTAAAATTGGTGAGGGTAAGTGGTTTCTAAGGA
	scaf_178	6935740	6935784	GGGTGAAATGAGGGTAGTGTCCTACCTCTAGCAACATGTCAAGTC
	scaf_178	6935869	6935913	ACTTCCAGCTCTACTTTCAATCCTGTTTAACTGGTTTCCATTTGT
	scaf_178	6935929	6935973	GGAATCCTTCAACTGGTCATACATTCACTGACGGATAGATTTTGT
	scaf_178	6936016	6936060	TGCTGCCACTGACATTAGTTAATTTGAGCAAATATCACCAGAAGT
	scaf_178	6936085	6936129	AGTCCCCCCCACTTCACAAATCTTCATTGTCATGCTTTAGCCTAT
	scaf_178	6936145	6936189	TTGCCCTTCCCTTTGTATTTAATATGGTAAATGTGCATACAAGTC
	scaf_178	6936205	6936249	AAGCAGGGCGTAAGTCTACAGTATCTGTGCGACAGTTGCAGAATC
	scaf_178	6936262	6936306	TTGTAGATTCATTGGAATCCACTGTAGACTTGTGTGACATCCCTA
	scaf_178	6936307	6936351	GACTCTCAGTCTGAGCCATGAAAATGAAATTAAGGTAAAGTAACA
	scaf_178	6936352	6936396	CTGAGGGAGAAAAATGGCATTTTCCATTATAATTTACAATGCAGA
	scaf_178	6936397	6936441	GTTCATGGAACTTGTTCTACTAAATATGTCACTTCTGCACTATCA
	scaf_178	6936448	6936492	TTTGCTGTTCCCTGTAAGATTCATATTGGAGTGTTTCCAGTGGTT
	scaf_178	6936514	6936558	ATGAAGGACTGTGGGGTTTATATTATGTATTTCTAGCTTCAAGAA
	scaf_178	6936559	6936605	TTATCTACACACAAATGTGGAGAAGAATATTTAATAAGCTCATTTCA
	scaf_178	6936604	6936650	CAAAGAATTCAGGGTGTTGTATCAATAAATATTTATCCTTTTCATAG
	scaf_178	6936652	6936696	CAGAGAAATGGACTACAATGTAAAGACCATGAAAGACAGTTCAAA
	scaf_178	6936697	6936741	GGCTCTTTGTGGAAAACAACAAATGACTACAGCGAACATACAGGT
	scaf_178	6936766	6936810	TGCTTGCTTCCGTGCTTTTACCACAGCATCAAACACATTAGGAAA
	scaf_178	6936811	6936855	TGAAATGAAAATTGAACTGTACATTTTTCATGTAACAGGAAAGAG
	scaf_178	6936856	6936900	CCTGAATTAGATTTTCAAATATGAAACTAAAGAACACCAGCAAGT
	scaf_178	6936901	6936947	GTCATATAAGAATAAATTCATTACCATACAGAATTGTCTTGGAAATG
	scaf_178	6936946	6936990	TGATCATTCTCTGTTCAGCAGAATTGAAAAAAGCTAGGCAGTTTG
	scaf_178	6936991	6937035	TGGATTGTACACACTGGATAGCTAAATCAAGGTTTTTCTTTCTTA
	scaf_178	6937036	6937080	TTTTCCTTTGCTCATTTTCCACAGTGAAAACATCTGTGTTAAATG
	scaf_178	6937084	6937128	AAGCAAAATGTCCCTATAGACTCTGTGAATATTGGTGAAAGAGAA
	scaf_178	6937162	6937206	TGGAAGGGGAGGTAGTATTAAGTGCATACCTTCATAGAAAAATAT
	scaf_178	6937207	6937253	AGACATAATGATTTGTTATATACAAATAGGGTTTTTTTTAATTGCTA
	scaf_178	6937252	6937296	TAGATGCCTGTGCATCTAAAAGTTCTTTGTTCATGCCCTTTCAAT
	scaf_178	6937297	6937341	TTTCTGAATCCAATAATGTCTTATACCAGCCTTTTCCAATTGATT
	scaf_178	6937342	6937386	TAACAAATGTCCAACTTTTATACCCAGCCTTTTTATACCTGCACT
	scaf_178	6937387	6937431	CTTTTGTCTTGAAAACTGTTTACTTTGAACCTTCTGGATTATGTA
	scaf_178	6937480	6937524	GCTTGATGGTTCCAAGGCAGATATACATTAAAATTCCCAAAGAGC
	scaf_178	6937525	6937569	TCACTCCTAGTGAGATCCACACATATTTCTGAGGAAACACTGGCA
	scaf_178	6937570	6937616	TTAAATTTTAAATAACAATAAATTGAACAAAAGCCTTGTATATTGCT
	scaf_178	6937639	6937683	ATACCAAAGGACCACCTTGAGTTTGGTTCATAGAATATATGAAAA
	scaf_178	6937705	6937749	ACACCCCCTGCAGAGGACATATTTCTTCCCACAATGAAAAAGGAA
	scaf_178	6937750	6937794	GACACTTCAGTAAAACAGTGGATTAAATCCCTCAAGTAGAGAAGT
	scaf_178	6937795	6937839	CCATAGTTAGAATACTTCCAAATAAAACAGATGCATTAGTTTGGA
	scaf_178	6937846	6937890	AGGCTTTTCTTCTGGCATTAGATAGTTAGACAATTATATCTGTTT
	scaf_178	6937891	6937935	TCCACCTTTCTTGTTGTTTACACTGATAAACAAAAAAGATCTTAA
	scaf_178	6937936	6937980	TATGCAGATGAGGCATTAGGTTACATTGTTAATGGAATTATAAAT
	scaf_178	6937981	6938025	CCAAGGTTATTTTGGACCATTTCAGAGGTTCATTATTTGTTCCCT
	scaf_178	6938053	6938097	CACTAAGGTGGCTGTATGTAAAGAAATCAATCCATGGCTGAACCA
	scaf_178	6938098	6938144	GCTAAAGTTAATAACTGAAATGTATCTTAAGGAGAAAATGTAACAAT
	scaf_178	6938149	6938193	CTGTCATCACTGACAATGCAATTAGGGACATAACCCTAGACAGGA
	scaf_178	6938248	6938294	CACAGAATTCTTCTTTAGGAAGAATAAATTTGATTATACATTAATAG
	scaf_178	6938293	6938337	AGGGACTTAACTGCAAACATTGGAATATTCTTGTCATGGCCTGAT
	scaf_178	6938338	6938384	TTTTTTTATTTTGTTTTTCAAAGTGACTTAAGCAAGTGTACATTTTT
	scaf_178	6938383	6938427	TTCTTGAGTAACTTTATGTTTCAAATTCAGGCTTCAGTTCAATGC
	scaf_178	6938428	6938474	ATATATGTAAGTCTAAATTAATTTAATGGGATTTAGGATTTCTCCAT
	scaf_178	6938518	6938562	TCAGTAGACACATTGTCTTTCTACTGCAATCATATTACACCAGTG
	scaf_178	6938602	6938646	CAATTCAAAATGCTGGTGTTAACCCTGAAAATCATAAACAGGTTG
	scaf_178	6938647	6938691	ACTGAAGGATTGCCTTTTGCCATAGATATCTGTCTAGACCCTAAC
	scaf_178	6938692	6938736	ATCATCTGCAGAAGACCGTCTTTGAGCAAGTCTGCAAAATTATCT
	scaf_178	6938764	6938808	CTTTCCATTGGTGGCATAATAGGAATTGTTTACCAAAATAGGTTT
	scaf_178	6938830	6938874	GTGGTGAAGACCTTTTTATTTGTGGTGTTTTAGTTTAAGTGGTTT
	scaf_178	6938875	6938921	TTAAGTTATTTGTGCTATTGTTGTTTTCTCTTGTTTCTATTTTACTT
	scaf_178	6938941	6938987	TGTATTGGTTGCATTTGTTTCTATATTTCATATTTTTAACTTTAATG
	scaf_178	6938986	6939030	TGAGTGAACGTTCCAGAACATTCTTTTTGTTTTGGGGCAATATAG
	scaf_178	6939064	6939108	TTGTGCTGCCAGTCTTTCACCTTGAAATCAAAATATGGAACCATT
	scaf_178	6939109	6939153	CAGATCACTCAGTCTCTTCTGAGACTTTCACTATTTTTAGACCTG
	scaf_178	6939154	6939198	AACTTGTACTGAACCGTGTTCAAGTTTATAAAATATTCCGGTTAC
	scaf_178	6939262	6939306	AAGCAGTGCAAAGAGTATTCTGGAGAATTTACAGCTTGGTGAGAA
	scaf_178	6939337	6939381	TCTGCACTCCATAGCCCATTTTTAAGACACATGGAGATTTTTATT
	scaf_178	6939424	6939468	GCATCGGGGCAGCTCCCAAAGAATAGTCTGTTCTAGGTTTAAATG
	scaf_178	6939469	6939515	AGAAATTCTACAGATAATTTCTTCCATTTTACTAAATCTAGGGTAGG
	scaf_178	6939514	6939560	GGTTGTATTGAAATTGTCAAAATGTTATTATTCTATTCCCATGTAAG
	scaf_178	6939571	6939615	GCATAACGTGCTAGTCCTACTGCCATCCCAAGTAGTATTAGACTG
	scaf_178	6939619	6939663	AATCCCAGTTGCCCAATTTAGTCTTCCTATGGAACAACTAGAAAC
	scaf_178	6939664	6939708	AATTATTGGGAGAATTTTTAAAAAAATCCTTGGATAGTTCCCTGA
	scaf_178	6939757	6939801	ACACACGCACCGTGATAGAAGCAACCAAACACTGAAGTTGTACTC
	scaf_178	6939805	6939849	GAGAGGGTAATTTGGAGCACTTCACAACGTTTATCTATCAAGTGC
	scaf_178	6939868	6939912	CATAAGCTTTTGTGGCTACAGCTTATCATGAAATAATGTGGACTC
	scaf_178	6939982	6940026	CACAAGCTACAACAACATATTAGTGAAAAATGGGATGGGATCAAC
	scaf_178	6940027	6940073	TCTAAATATTGTTAGGTTTTTATTAGAATAATTGCATTTTCCTTATC
	scaf_178	6940147	6940191	GATCAATGACCGAATAAAGAATCCATAGATCGGTTGATGGAATGG
	scaf_178	6940222	6940266	CCTGGTGTCCATACTGATGACTAGACTAGCCTTCTGTAATATCCA
	scaf_178	6940300	6940344	GCCCAGACATGATTTAACACACATCAGGATTGAATTTGTAGTAAT
	scaf_178	6940345	6940389	GTATGATAGAACTGTCATTAAAGTAAATGGATTTCTGTTTGGCCT
	scaf_178	6940390	6940436	CATATATTAAGCAAAATGTTCTAACATTCAAATTAGGGACTCAAGTA
	scaf_178	6940438	6940482	TCTGTGTGAGTCTTCTCTGTGTTATAAATCTAGTGAAAGTGCATT
	scaf_178	6940483	6940527	GGTGTGTAGCTATAACTAGAGACTAAGTGCTTTCTACGTATATTT
	scaf_178	6940546	6940590	GGTCCTACAGTGGCTAAAAATACGGTCATATCCTTTGGAGATATT
	scaf_178	6940603	6940647	TAGATCTGCTCAGAAAGAAACCTTGTCATTCATTTATTATTAGCA
	scaf_178	6940648	6940692	GTTATATGCCACCTTATTTGCTAAAATGCCATACATGTGGCATGC
	scaf_178	6940720	6940766	AATGTAAAAACAATACATAATTTAAAAGCTACATTAAAGAATATGTC
	scaf_178	6940816	6940860	TGGGAGAGAGTGCCTACCACAGTTTGAGAGTCACTTGCTCTTGTG
	scaf_178	6940882	6940926	GGTAACACTGCCATTAAAAAAGCCTCTTAATAACAAGACCCCAGT
	scaf_178	6940927	6940971	ATTTCACCATTTGTTTCTGTTTCCAGCAAAAATCTTCACCCCTTT
	scaf_178	6940984	6941028	CATTTCACCCAAGGAGATAGACCACAATATAGCAAACTAAAATAT
	scaf_178	6941029	6941073	GAAATATTCTGTTTAAAAATAGACAAACAGTAAAGCAGATGAGCT
	scaf_178	6941074	6941118	TCTAATTACTGTTACGTTAAAACAGTAAACAGGCCTTTATGTTAC
	scaf_178	6941182	6941226	CATCATGCTCCCGCCTATGTATGCCAAGTAGGTAGGCAAGAAAGA
	scaf_178	6941287	6941331	GCTACAATTGCTGCTAATGATGGTTAAATACCCAAAACCTAATGA
	scaf_178	6941332	6941376	GGGGCAGCTATTGCATTAAGCAATAATACAAGGTCAAATTACGGA
	scaf_178	6941377	6941421	GCCCACAGATGTTAACAGAACATCAACCCTTACCTTGTATAGCTA
	scaf_178	6941422	6941466	ATTATTTTTGAGGAATGTTTCAAAAGTAGTTTGTGATGTAACACA
	scaf_178	6941476	6941520	GCCCAAAGAGGAAAAAGTAGGACTCGGTAAGAATTGCATTCCATC
	scaf_178	6941524	6941568	TTTTAGGGTTCTGTGAGACATTCACTTCTGTTCATTGATGACCAG
	scaf_178	6941638	6941682	CATCCTTGAGCTTGTTATGCAGTTGTGGATCCTTTCTTTTTTAAA
	scaf_178	6941683	6941729	AATATAAAACCCACCAAAATGTGTATATTTCTTCATAAATAGAATTC
	scaf_178	6941728	6941772	TCAGAGTACTCCAGGGCCGAATGTGGGAAAAACCAAAAATGAAAG
	scaf_178	6941776	6941820	TGTTAATCCCATTTGTTAAAAACCCAAGTACTGTTAATTCAAGTC
	scaf_178	6941842	6941886	CTTCTGGAGCCTCCCTATGGTTTACCTTTGTAGTTTTACAGCTTT
	scaf_178	6941938	6941984	CCTGTCTTGCCATGTTTTGTATCAATAAATTAAAGTAATTTGTTATA
	scaf_178	6941983	6942027	TATTACGAGCATAGTATTTGGATAATTGCAAGACCTTAGTACAGG
	scaf_178	6942028	6942074	CATTTTTCCCTCTTAACCAGGATTTTGTATATTAATATTTTGATTGC
	scaf_178	6942073	6942117	GCCCCAGATTTATCTTAAGAGGGAAAAGTAAACATAATTATGCCC
	scaf_178	6942118	6942162	AGTGACATGCAGGAAAATACTTTGCTCCATAATTAGTGTGATCTG
	scaf_178	6942163	6942207	ATCATTATTGCCACTATTTGTGAATGACCCAGAAGTAGTTGAATT
	scaf_178	6942208	6942252	CTGAAGGGGGATTACAGTAATGCATGATTGATGATGCCATTCTCA
	scaf_178	6942253	6942297	CTACATTATATGCTGTAAGTAAGCATGTAACAGATGGATTTCATC
	scaf_178	6942298	6942342	ACCATATAACACAAGAGTTTCCACACTTGCTGAATTTTCTTACCT
	scaf_178	6942343	6942387	GCAATGCACTGCAATTTTCCTTACAAAAATAATCTATTCCCCTTG
	scaf_178	6942388	6942433	TCAGAACTTTCATTAAATTACCCAGTTTATGCATTTCATTAAAGAG
	scaf_178	6942433	6942478	GCAGAACCTTTTCATTGTACAGTAAAATAAAGCTTTTTACTATTCC
	scaf_178	6942478	6942522	CAGTGTTTTCCCCTGTAATATTATCCTAGATGTATCAGAGATTTT
	scaf_178	6942634	6942678	TGTGCGTGTGTTTGTGAACAGATCAATATCAGTTTCATATGAAAC
	scaf_178	6942679	6942724	TGCTCATAAATCAAACCTCAGATTTTTATAAACAAATCCAATATGC
	scaf_178	6942727	6942771	AGTGGCAGCTGTTATGTGTTGCTTTAATATACTTATATCCCACTT
	scaf_178	6942772	6942816	TTTAAAGGTGAAATCATATCCAAATTGGCTAAATCCAGACCGTAT
	scaf_178	6943147	6943191	ATGGTGTGCCACTTAAGTGCACAGAGCATTTAACAAAAGAAAGAG
	scaf_178	6943192	6943236	GCTCTTACAGTCTTTCAGCTCCCTTCTAAATTTAAGAAGGTCTGT
	scaf_178	6943237	6943281	GGAAAGTCCATCACTCACCCTAAGAAGAATGTTATTCAAAATGCT
	scaf_178	6943357	6943401	AAGGTTTGGCACAGTACTAGTTTAATCTGATATAGAAATAAGATG
	scaf_178	6943996	6944040	CAATGTGCTCAGCATATAGTCTCACATATTCATGATGAGGGGATG
	scaf_178	6944389	6944433	CCCTCTGAGTGTAAAAGCATGCCCTCGAATCTTTCCCAAGATCTT
	scaf_178	6944461	6944505	GTTCTTTTGCTGGCAGATAAATGTGGAAAAGTCCCTCAATATAGC
	scaf_178	6944506	6944550	AGGTTTTCAAAACCACGGTCTAGATGAATACAAACGATGTTTGTG
	scaf_178	6944551	6944595	CTGATAAATGACTCATAATCGACTCTTGAATAAATTGACAGTGTT
	scaf_178	6944596	6944640	CATATTCTGCATGTTTTCAAAGGCACCATTTAAGCCAGCGCTGTT
	scaf_178	6944641	6944685	TCCTTTAGGCTTCATCAAAGGAGACATTCTCAAGTACTCACACAT
	scaf_178	6944716	6944760	TCTTGCAGAGCTCTTAAGACTATAATGAATTTACACTGGGATCCT
	scaf_178	6944761	6944805	GCATAAAGTTAAGCAGCTATTAATCTACATGGGGTAACAATAAGA
	scaf_178	6944806	6944850	TATTGTGATTTCTTTTCCTCCCTCAGTAAATGAAACCATAACCTG
	scaf_178	6944872	6944916	CATGCGTGCATTTCATGATGTGTATGGAATATAGGATGCCTGTGT
	scaf_178	6944917	6944963	CTGTAAACTGTTTTGTTTGGAAATATCATCCAATAATGTTGATTTAT
	scaf_178	6944962	6945006	ATGGTGATGCCTGATCTCTAAAACCTTATGGATACTGCATTTTAA
	scaf_178	6945007	6945051	ATGAATGAAACAGGAACAGTTCATCACCAGGTATGAAGTGAGCAG
	scaf_178	6945052	6945096	TTCTGAAAGATGAATGACTCTTCTGCATGCCTAAAGTGGTATCAT
	scaf_178	6945097	6945141	TTTAACTGACTCTCATGTTAGGAAATGTAGTTTACCTTGTGGGTT
	scaf_178	6945145	6945189	TTGGGAAACAAAGGCATTTGCACATATTTGTTATATTTTCGCATT
	scaf_178	6945229	6945273	GGCAGGGAGAAAAACTATTAGAAAGTTAAATGACTTGTAACAGTT
	scaf_178	6945274	6945318	AGATTGGAAAATGACTCACAAAAGCTATGTAGCTATTTTACTTCT
	scaf_178	6945343	6945387	CCCCGCAACTTGTGTAAAACCAATTTTTCCGGCATAAAGAGACCT
	scaf_178	6945397	6945441	GTGGCTGAAAGTTAGGGCCTAGTATTCGACACCGTTAAGATTGGA
	scaf_178	6945442	6945488	AATTGACACATATATTTTAAAACTGAGATTTATGATAGCTAAAGTAT
	scaf_178	6945487	6945531	ATCAGCTCTTTCTCTGTGGTTATAAACATTTCTGAGTCTTGCAAT
	scaf_178	6945610	6945654	GCAGGAAACAACTGCCTAATAACTGATGAATAGCTCTGTGCAAAT
	scaf_178	6945679	6945723	GGGGGGACCACTCTTGATACACAGACATTAGGAGACCATTTAAAA
	scaf_178	6945724	6945768	CAGCTTGTTAGTTGAATTGCACAATAGGGAAACTCATAGTTAAAC
	scaf_178	6945781	6945825	AGGTGTTCCCAGTATGCTGGTAAACTGCTACACATTTTAAGCAAT
	scaf_178	6945844	6945888	CATGGAAATCCCAAGGTTTTTTCTCAGATTTAGCAATTAACGTCA
	scaf_178	6945889	6945933	CTTAGAAGACTTCTGTTTTCCTAACGTACAACGGGCTAGATCCAG
	scaf_178	6945985	6946029	CATGCCTAACTATGGTATTTCTAATAGACACAGAACCCTACCTAT
	scaf_178	6946294	6946338	CCCTAGGCTATGCCAAAACTCTGGAAGCTGACACGTATAAAACTG
	scaf_178	6946339	6946383	GTGGCCACTTATAAAAGTGGTGTGAATTTATAATTCACTAAGGAC
	scaf_178	6946585	6946629	CAACTGGCTTCCGTATTCACCTACCTGTACCCTGTAAAGTATTGC
	scaf_178	6946660	6946704	CTTTGGTTAGGTCTGATGGATCATAACCACAACTGTAATAATCAG
	scaf_178	6946705	6946749	TCACATTCGAGCAGAGTTTTTCAAATATCCTATCCTCAAGGAAAC
	scaf_178	6946774	6946818	CAACACGTTTCAGGTAGCAGAGTATTTGAAAACATCTTTTAAAAT
	scaf_178	6946825	6946867	CATCCTTCCCTGGGCCTATCAAATGCATCAGTTTCCAATGGGG
	scaf_178	6946885	6946929	TGATAGTGCACATGCTTTGTATTCTAAAAGGTCAGGTAATAGGCT
	scaf_178	6946987	6947031	AGAAAGGCTCCTGTAACTGGACAAGTTTCATGGTTTATTGAGCAA
	scaf_178	6947050	6947094	GTGCTCTCAGCAATGCCATTGAATGGCTGTAATGCTAAACCATGT
	scaf_178	6947281	6947325	CTTCTCTGTTCCTCTTTGGTATACATATAAAGGCTGTATGGCTAG
	scaf_178	6947341	6947385	TGCCACTCTTTCCATCAGTCTCTATGAAAGCTATGCAAAAACATA
	scaf_178	6947428	6947472	AAACCATATGGCAGACCATTCTTTCTCTCTATGGTTCCAATGAAA
	scaf_178	6947509	6947553	AGACAACATGACAGACTACTCCACAGTGGACACCACTATGGTTTG
	scaf_178	6947572	6947616	TCCAATGTGGGCTAGGCTTTAAACTTTGATATTTAAAGTTTATTT
	scaf_178	6947617	6947661	TAAGAAAGGAAAACAGTTGTTTTGAACTGAGATGGAAGAGGCATA
	scaf_178	6947662	6947706	ATATTCCCATCCTTAGATGGAATAAATGAAGTTGGAGGAGAGAAA
	scaf_178	6947719	6947763	GGCGCTGGAAGGCAAAACGGTAGAAGAGCAATCTTAATGGTACTT
	scaf_178	6947797	6947841	GTAAGAGAAAAGGACTGAGGGAAGATTAGGAGGATGTGGGACTAT
	scaf_178	6947842	6947886	CAGTTTTTTCTTTGGAGGTGAAGGCAAATCACGAACAGAAAGCAA
	scaf_178	6947887	6947931	GAAGTATCAACAAGATAGGAGTAAGGCATCAGATGCAAAGAAGGG
	scaf_178	6948100	6948144	AGAGATCCAACAGCCCACAACGTTTTCTCCATTTAGATCAGGGGC
	scaf_178	6948190	6948234	CACGAAGGGGTGAAGTATGATGTTCGCCATTTCCTATTGCCATAG
	scaf_178	6948277	6948321	GGTAATCAGGACGCTGATGCAGTATTCCTTGGCTAGAAGATGACG
	scaf_178	6948322	6948366	AAGAATGAGGAAATTATTCATGATCCATGATGGACCTAGTTTATC
	scaf_178	6948367	6948411	TCCTGCTAAATCTTCCCATTTAGTTAACATTCACATGGAATCTAT
	scaf_178	6948412	6948456	AATACCTCTCCTCTTTGTTCAATTTGTCACATCAAAGAATTGTCA
	scaf_178	6948457	6948502	ATCTCACAGTATAGACCAAATGATCTTATGATAAGCAATAACATTT
	scaf_178	6948502	6948546	TTCTGAAGGCATGAATAGAATTTCAGTGGGTAGTGCAGTATACAA
	scaf_178	6948553	6948599	TTAATTAACATTTTCTCTTTTTTAATATAGTGGATATAGAAAACATA
	scaf_178	6948598	6948642	TATAGTGAGCCAATGGAGTTATAGGAAACTATTAAATTTTTGAGC
	scaf_178	6948643	6948688	TCACCTAAATTCTCCAAGAATCATTCTGATTGTTATTTAGATTTGC
	scaf_178	6948688	6948732	CTCCTGTTTTAGTTCTCACCTTGTTCTTTTAGTTCACTCAAATAT
	scaf_178	6948808	6948852	CTCTTGACTAAAGCATAGGAATGCACAGTTTAAAAACATGCATTT
	scaf_178	6948853	6948897	TTCAAATATTATCACATATTTGAGAGTTTGCAAACATTTCTTGGG
	scaf_178	6948916	6948960	GTCACATTTGGCTCTGGATTGCAATCAGGTAATGTTGTATGATTT
	scaf_178	6948961	6949005	GCAGACAGAAACATAATTCTCACACAACCCCAATTGTACCTCGTC
	scaf_178	6949030	6949074	AATGCTGAATGCAACATTCAGTTAGTACATACACTGGATACTGAA
	scaf_178	6949075	6949119	CATGTATAAACCAATAAGCCACACAAATGGTAGACAAAAATCTCA
	scaf_178	6949120	6949164	CGTACTTAAAGAAGCCTTTAAAAAAATTCCCTTATGCTGGTGGGG
	scaf_178	6949207	6949251	CTCTTGGACCCTGCCATAAACCCACTGTTTTTTTCTTTGTTGTTG
	scaf_178	6949252	6949298	TTGCTGATTATTACAAAGGACAAAATACAATTATTTTAATGCATATG
	scaf_178	6949297	6949342	TGCAATCAATTCCATAGGGAAATTACAAATATAGCAATAGAATAGT
	scaf_178	6949342	6949388	TCTTGAGACTATAACCCTAGACATATAGTATACTGTGTAAGATAATA
	scaf_178	6949393	6949437	TTCTCCCAGATGTCTCTTCTGACCACTTAACATAACTACTTTCCA
	scaf_178	6949438	6949484	TTTAATTTTATCTCTCTTGAATTTGCATCTTTAAGTAATGATGCATT
	scaf_178	6949489	6949533	GGCAAAAAGCAACAAACAATGAAGGTATTCCTCTGTGTTCTTTGA
	scaf_178	6949534	6949578	ACCAGTGTACTGTTCTTTTTTCTAATCACAGTCTCTCTTACCTTC
	scaf_178	6949606	6949650	TGGGCTTTCAGGTTACTTACTGTTGCATTAGAACTTACCTCCCTT
	scaf_178	6949651	6949695	GGGAAGTCAGACTTAGTTATTTATAGACAGTGATTCTAGCACCAA
	scaf_178	6949696	6949740	AAGATTCTGAAAAACTACTTCTGTAACAATGCAGATGTCGTGTTC
	scaf_178	6949741	6949785	AGACTCAAGTCAAAAGATAGATCAGAGAGGTCATTTTCTCTGGCA
	scaf_178	6949915	6949959	TCACAGCACAATGCTAACAACTCATCCCTATCCACATCTACTTAG
	scaf_178	6949996	6950040	CCACACCACTTTCTTTTTAAAATCTATCACCAGGAGCAAGTAAGG
	scaf_178	6950068	6950112	CCACAGATGAAACCTTACGTTAGGGGTAAGTTGGATGAATCATAT
	scaf_178	6950128	6950172	AGAATTTGGATGGGCAGTAGATGCTATAGCTTATGACATGTGTGG
	scaf_178	6950173	6950217	CAAACCAAAATTGGATGAGTGACAACTCTAAGTTCACAGGCAAAA
	scaf_178	6950221	6950265	AAACCGTGGCTTCTTTTGGTGCATTGTTCATGATTAGCAGACCGT
	scaf_178	6950326	6950370	AGTTCAACAAGAATCCACACTTGTTAAAAAGCATTATTATCCTAT
	scaf_178	6950371	6950417	TAGTGATATTTCCTATGTATGAACCAACATGATTTGCTTTTATTTTT
	scaf_178	6950416	6950462	TTAGATTTCAGAATCAGAACTTAAATTGGCATTTTCCATATATTTCA
	scaf_178	6950461	6950505	CAGGCACCTATTATCATTTTCTACACAGGAAATATACACACCTTA
	scaf_178	6950506	6950550	CAACAATTTTCTAAGCAATCCACATTGGTAATTCCTAGAATAATT
	scaf_178	6950551	6950597	TCTAGTCATTTATAGTATATTCAGTTCTACCATTTCATGCTTTAGGT
	scaf_178	6950596	6950641	GTTGTATCTCATTTAAAACTAAAGTTTGTAGATTTGATATGGGTGC
	scaf_178	6950641	6950685	CACATCACTGTAAAAACAAAAAGAACTCAGCTCTTTGGAAAGTTT
	scaf_178	6950686	6950730	CATAAATATATTTCTAAAGAATATCCAACAGAGCCACTGTTCTCC
	scaf_178	6950746	6950790	GCTTTGCTGCTGCCTTATACTAACAGTCATCACTATTCAACATGT
	scaf_178	6950791	6950835	CAACCTCTTGCCAAGTCAAAGGGGTGTTTTTTTTGTTTTTTCTTT
	scaf_178	6950836	6950881	GGAGAACAATTGAAAGGATAGCCAGGATTTAAATAATAAGAATAGC
	scaf_178	6950884	6950928	GTTTTTACTCAAACTTCAAAGTCTGTTTTACTGACTCTGGTGAAC
	scaf_178	6950944	6950988	ACAGAGTTCTGTGCATACAACACTTCTCATCTCCTCAGGAGCTGA
	scaf_178	6950989	6951033	GTTTTCGAACCTTAATCCTGTGGAGTTTGTAATTATCACAAGACA
	scaf_178	6951052	6951096	AGGTCCATGTCTCCGTGGGACTGATCCATTTTGACAGACCAACTG
	scaf_178	6951097	6951143	CATATGTAAAGTTTCTGTGAAATACAGTGGCACTTATTACTATTATT
	scaf_178	6951142	6951186	TTCCAATTTGAGCTGCATCATATTGCCTTTAGGGAAACAGAGTCA
	scaf_178	6951190	6951234	CCCAACAGTGCTTTTCAATTCCTGAGGTTTTCAAGACTTGAAACT
	scaf_178	6951283	6951327	TGGCAAGTTCTGGAAGAAAGTCACTTGCAATGTGAGAGCTTTCTC
	scaf_178	6951352	6951396	GCACAGTTTCATTCAGGTAGAATAGCTAATACCCAATAACTTGCT
	scaf_178	6951397	6951441	AGAAATAGTAATTGGTTTGGACAAAAGTAGCTATTAGGAATCCAC
	scaf_178	6951442	6951488	ATAAAAACAGTTACATGCTTGTAGACTAATTAAAGCTAACTTATTGA
	scaf_178	6951487	6951531	GAGAAAATGTCACAAATAGATTACAGTTGTTCCCATATTGTCCTG
	scaf_178	6951547	6951591	GCTGTGGGAAAGGTATGGACATATTTGTCAGTTATTTGCTGGCTC
	scaf_178	6951592	6951638	AAGACAGACATTCACTCAAGGATATATTAATAACTTTTTATTTTTAA
	scaf_178	6951643	6951687	CTTAAGGGCAAGATCCTATGTGCTTTAAATGGGAAGAATTCCTAC
	scaf_178	6951757	6951801	TTGCACCCTTGATTGTGTAACAGTACAATTGAATGCATGAGCAAA
	scaf_178	6951802	6951846	TAGAAAATTGCTTAAAATCGCAGCCTAAGAATAGTGGAATCAATA
	scaf_178	6951889	6951933	CCGGAAGTTGTAGGCATTTTTTTTACTGACTAAATATACATATGA
	scaf_178	6951934	6951978	TTATACCCTTAGACACATGCAAATATATAGCAATATTCATACAGC
	scaf_178	6951979	6952023	TCCAGAGACATTCTCAAAAGTATCAATCAGTTACAACCAAAAACA
	scaf_178	6952024	6952068	TGCTAACCTAGAAAGAAGGAGCCCTCTACACCACTTCTGTATAAA
	scaf_178	6952069	6952113	TCAACCATCGTAGTTCAAAGAAAGGTTTCATAACTGAGTAGGATG
	scaf_178	6952114	6952158	CTATAGACCTGTAGTGGTAACACTATGAAAGCCAGTCTCTGGTAT
	scaf_178	6952300	6952344	CTGCTCTGTCTCTCTGGAGAGTTACTGAGTTTCCTAGGCAGGCTT
	scaf_178	6952375	6952419	TGCTGCTGATTATGTGAACACACTGTGACAAAATCAGGCAATGAT
	scaf_178	6952420	6952464	GAGCTTCTCATTAAATGTATAGCTTCTACGTGACACTTAAAAGAA
	scaf_178	6952465	6952509	AGCTAAAAAACCAAGAGTTGTAAAAACCCAGAACAAATTTATTTG
	scaf_178	6952528	6952572	GGAGGAGGAAAAGTTAGAGTGATCACTGTTAGTGGAACATCCAAT
	scaf_178	6952648	6952692	CCTTGAACCCCATCACCAAGTTCAGTTTTCTGACTTTAGAGAAGC
	scaf_178	6952756	6952800	GTCCCCAGCTACAAGGACGGAGTTCTTTTTGAAACTTTTCTGGGA
	scaf_178	6952831	6952875	GAGCCGTAGCTGCAAATAACTGCAAAAACACGACAATGAGAACAG
	scaf_178	6952876	6952920	TGAAGAGCAACTGCCGTGTTGGAAATGGAAGTGACAAAAGTGCAA
	scaf_178	6952972	6953016	TGGGTCAGATCCCATGACTTTTGTCCACTTGGACATAGCCATGAG
	scaf_178	6953266	6953310	TGGAGCTTTGATACATCCCTATCAAAGGTATGAATTTTAAAAGTA
	scaf_178	6953377	6953423	ATTAAATAAAGGTGTATTAATTAATGTACATTATGTACAATAACAGA
	scaf_178	6953422	6953466	GAAAATTTATGAAGAATATTTGTGCACCTATATGCTGCCATATAT
	scaf_178	6953494	6953538	AGGTTGGAAACACTATACCTATCCTGTCTGCCCTATTAATGTACT
	scaf_178	6953578	6953622	CCAGTGGGTTTAACAGATTTGGTTGAACCATCACCTTCTGACATG
	scaf_178	6953623	6953667	GTTAATCTGTAGGCCTCTGGAAGTTATTGGACTTTGACTTCCATC
	scaf_178	6953686	6953730	TGGGGTTGAGAGAAGTTGGGATACAACAGAGGACTACAGGTTCTC
	scaf_178	6953737	6953781	AGTATGGGAAAGTGCAACTTCCTGTGGATTAGTTGTATTCATGCA
	scaf_178	6953782	6953828	GAGTAGCACAATAACAATTATTATTGTGGTACTTTATGAATAGACAC
	scaf_178	6953827	6953873	ACATTTATTATAGCATTAGCCATATGCTCTAATAAATCTATTAAAGA
	scaf_178	6953893	6953939	TTTTAAGAAGCTATAAGAATCAGGATTTTTAAATAAAATAAAACCTG
	scaf_178	6953956	6954000	TTGTGCAAACCAACACTAAAGTAAATAAACATTCAAGATGTTGAT
	scaf_178	6954001	6954045	TTCCACAAAGTCTTATGACCTGGGTTTACCTTAAATTCCAAGGTA
	scaf_178	6954049	6954093	CAAGTGAACACCTCTCTTCTGACAATTGATTCCAACCTCAACCTT
	scaf_178	6954133	6954177	ACAACTCAAGGGTAACACTCTTTTTGCTGTTGACATTTTTTTAAT
	scaf_178	6954178	6954224	ATTACAAGTATTTCAACACTGGATTATGTTAAATAGAACCGTATTCT
	scaf_178	6954223	6954267	CTATTTGTAGACATAAACACTATGGAGTGAAGAATGGTTCTCAGA
	scaf_178	6954268	6954314	TAAATATTTAAGCTCTAAAAATTTAAACTCTATCCTTTCTTCTACTC
	scaf_178	6954367	6954411	CAGCTGGACCAGATCTGAAGTCATGCTCTATTTTGTCAGTTGCAC
	scaf_178	6954415	6954459	CAGACTGTACCAGGTTCCTAGGCCTTCAGGTTTTCACTACCACAC
	scaf_178	6954484	6954528	ATTTGGAACCAGACCCATAGAAGGAAGGTCCTTTATGATTCTTGG
	scaf_178	6954529	6954573	GCCAGTCCCAAGTTAGTCACCTATTATTTTTCACATTTATTCTGC
	scaf_178	6954574	6954618	CAGATCTTTGTTAAAGAAGGGAAGTGCTAAAGCTAATTGGTGAAA
	scaf_178	6954619	6954663	CGTGAAGCATCTTCATTCAGTGTACACCTCTATGCTTACACTGCC
	scaf_178	6954664	6954708	ATCATTTCCTTCTCTTTGCATCTTTCACATTCTAGTATTATATGA
	scaf_178	6954709	6954753	AAAGTTTCCATTTTCAATAGAATGTCTTCACATGTCAATCTTTTG
	scaf_178	6954844	6954888	TCCACTAAAAGCACTGTGAGATGGCTTAAATAGAAAAGGAAAAAA
	scaf_178	6954925	6954969	CCAACCTCAACAAAGCCCAGAATAAAACCAATTAAAGATTAAAAT
	scaf_178	6955225	6955269	ATAGGTCATTACCAGTAGATTTATAGGTCATTACCAACTCCTTAA
	scaf_178	6955297	6955341	AGTGTAAGTGATAAAGGACTGATGTTATACCTGGCGATCCTCATT
	scaf_178	6955732	6955776	GACATAGATTAAGGGCTGATGCTGCCTCACCCAGACTAGATGTAA
	scaf_178	6956164	6956208	GGTCTGAAACTAGATTGAAACAGGTCTAATCTTCATTTTGTTAGG
	scaf_178	6956209	6956253	CTGGGCATTTTGAAGAAATGCACTTGGTGCAGTTACAGACAATAA
	scaf_178	6956254	6956298	TATTATGTAGCCAATCTGCCTATCTGACATTCCCAAATGGGCTAT
	scaf_178	6956335	6956379	CATCTGTAGCCAGGCTGCATTTCATTTTTATCTTATTTTATACTT
	scaf_178	6956410	6956454	TGCTGGGTTGTGTTTTTAGGATATGAAAATACTTGTTAAAGGAGC
	scaf_178	6956470	6956514	GGTGGGAGGCCCTTAAGGAAATAAATTAACAATTGTCTGGTAAAG
	scaf_178	6956515	6956559	ATTCTGGCTGTGCTAAACTTCACATTTTTATTGTGCCTGCATGGC
	scaf_178	6956560	6956604	TTTTAAATGTACATTTCTGACAGCAACATCTGAGGCACCTAGTAA
	scaf_178	6956605	6956649	AACAAATTATAGCTGTAGATTGTGATTACCTCTCATCTGCCCTCT
	scaf_178	6956650	6956694	TTATTATCATGTAATCTGCTAGCTTTTACTTCTGACATACTGCAA
	scaf_178	6956695	6956739	ATATCCTTTCAGTACTGTACTTTTGCGATTGTACAGACAGCTTTT
	scaf_178	6956743	6956787	CAAGGGCTAGTTCAGTCTGTCATGATGGGTAGCAGCATTAGAATG
	scaf_178	6956788	6956834	TAATGAAGACTCTCATTGCCTTCATTTTTAAATAGAAAGCTTAAATA
	scaf_178	6956833	6956879	TAGTTCAATAGTAGAAATCAATGAAAAAAAAACATACTTCGACAAGC
	scaf_178	6956878	6956924	GCATATTTATAATGAAGTTTTGAAAGCAGAAAAAGATACTAGAAAGC
	scaf_178	6956953	6956997	CCCAATTTCAGAAGCTACAACCAGATTATGGAAAATGGTCTGGTG
	scaf_178	6957022	6957066	CAACAAAGGAAGACAGCATTGTTGTATTACTTCATGTTGCTGATT
	scaf_178	6957073	6957117	CAACCATGGGGAAGCATTTAGAGCAAGAATATAAATTCTTTGCTC
	scaf_178	6957124	6957168	GTCAGGGATGGAAGATCATTAAGACATTCTGCCCGTAGGTACCGC
	scaf_178	6957187	6957231	GCAGGGCTTACACCACTCCAGGAACTATGATAACAGTTTGCCAGC
	scaf_178	6957232	6957276	TTCAATATTTAGTGTCACTACCTTCAATACAGTCTTTGCTTTATT
	scaf_178	6957286	6957330	GAGGATGGCAACAGATCTCTCACATAGTGGTTGGTCTTTCCATAA
	scaf_178	6957331	6957375	AAGTAATGCACTACACAAGAAAATCAGAGATCCCTTCGAGAGATG
	scaf_178	6957385	6957429	TGGAAAATGGCAGCTATGTCTCTTTCAATAAATACAAAGTTATAT
	scaf_178	6957430	6957476	TCATAGTAATATGAATAATAAGAAGATGGTGAGACTATATCCACAAT
	scaf_178	6957475	6957519	ATACACGTAACTTTTTTTCCTGGAACCAAGTGTGTGAAATGTGAA
	scaf_178	6957520	6957564	AGGGCCATTTGCTAAACAATTGCTAATTTGCTACTTATTTCTCCC
	scaf_178	6957604	6957648	CAGGCATTTAATGACATTTAATTTCATATGGTGGGCTATGTCTGC
	scaf_178	6957649	6957695	TGCTTTTATGGAAATGTTTTAGATGCTATACTGTTTTATATTTTCAA
	scaf_178	6957697	6957743	TATTGTACTTTTTAGCTGTTTTAAATATGAATATTGCTTTAGCTATT
	scaf_178	6957808	6957852	AGCACATTCTTCTTAAATAGCTCTCTCTGAAAATCAAACAAACCC
	scaf_178	6957853	6957897	CCGTGCATGTTAGGGGTGAGAGATAAAGAATGTAACTTATGCTCC
	scaf_178	6957901	6957945	AAGGAAATGTTGCTATCTGTGCATAGATTTTTCATAGGCTTATGT
	scaf_178	6957946	6957990	CTGCAGAATACAACATCTCCTGTTTGAATTCAAAATGGTTCAGTA
	scaf_178	6957991	6958035	ATTACAGGGAGCATCTACAAACATTATGCAAACAAACAAATGATC
	scaf_178	6958036	6958080	ATTTCTTTAAAGGATTCTGATATGACTCGGAACAATTTCACTTGC
	scaf_178	6958132	6958176	ATTTAGAGGTGGATGCAGGATGTGACTTCCTTAACAATGCTTCCA
	scaf_178	6958222	6958266	TAGGCAGGCTGGTTCATTGGTCTATTCTTTTTTGTTTGTTTTTAA
	scaf_178	6958267	6958311	TTTAAAAAATTGTAGACTCCAGAAAGGTTTGCTGTTCTTTTTAAA
	scaf_178	6958318	6958362	TTTGCTTTTCAAAGGTTGTAATTACTCCACTGTAGAGCAAACATA
	scaf_178	6958363	6958407	CATGATTTTTCTAAACTGGAAATCTCACAATAGTGTTCAACTCAT
	scaf_178	6958408	6958452	AATGCAGAAGCCAAGGTAATGTTTTGTAAATTTTTTAAAAGTGCG
	scaf_178	6958522	6958566	AGCCTGCTCTGATGCCAAATATCCTCCTGAAATTGTAATATTAGC
	scaf_178	6958567	6958611	AATTTAAATTACACATAGAAAATGGACCACTTTCACTCACCTGGA
	scaf_178	6958618	6958662	CTTCAGAGTAGCTTCTTGTACAATGAGATGGTAAAAAATTACCTT
	scaf_178	6958669	6958715	TTATTATTGATGAACTTCAACTGCATTTTCATTTATTAATTTACGTA
	scaf_178	6958714	6958760	TAACAGATGTTATTTATAGTCCACGACCAAATATCTATTCAAAAATC
	scaf_178	6958759	6958803	TCTGCTCAGAGACAAAGAAACTCTAAGGTGAATTTCCAGTGATAT
	scaf_178	6958813	6958857	TTCTGTGAAGGGGAATTCTGTGATTTCTTGCATGTTGTGTATAAG
	scaf_178	6958858	6958902	TTCTTTATCCCCCACTTACAGCTGTTTATGGCTTCTTTAGACAAC
	scaf_178	6958909	6958953	CTATTGCAATGGCCCTTCCATTTCATTTCTGGTTTTGTTTTTGTT
	scaf_178	6958954	6958998	TTTAACAGCATTTTCCTGAGGATTCTTTAGAGTGGAGAAAAGGGA
	scaf_178	6959071	6959115	AGGAAGAGCTCAGAACTGAACTCTACAACCAAACTGCCAGTAGAT
	scaf_178	6959116	6959160	ACAGTTACTAATAACCTTATGTAGAAAAACTCTTAATCCAGTGGA
	scaf_178	6959161	6959205	AGCACCTTCAATGGATAGTCCCAAAGAGGTTTTAATTAATTCCAC
	scaf_178	6959275	6959319	GGGAGTGTGGGTAGGAAATGGCAAAAATCATAGTTTCCTCCATCA
	scaf_178	6959326	6959370	CCCTTCAAAGCAATAAGCTCTATCCAAAACACCTTAAGATCCAAG
	scaf_178	6959371	6959415	CCTTCTTAATGCAAAATCCCAGAAACAATTTCATTCCCTAGAAGA
	scaf_178	6959416	6959460	ATAAGCGCTTCTACAGTCCTATGCAATGATCAATTGCTGAACATT
	scaf_178	6959461	6959505	GTTAGAGTTTAAATAGTTCTCTAAGAACCATTCTTCACTCCCTAC
	scaf_178	6959506	6959552	TGTTTACAAGTAAAATGCTGTCTACAAATATAATACATTACATTAGC
	scaf_178	6959551	6959595	GCTGTTCTCTTTAGCATAACACAATGTTGAAATACTTGTAACATT
	scaf_178	6959596	6959640	TATAAAAAGACACCAACTGATTGCGAGATGAGCGTTACCCTTGAG
	scaf_178	6959641	6959687	CAAATTATGAACACATTTATTTTAGTCTTATGCATTTGAAACTAATT
	scaf_178	6959686	6959730	TTTTCTGGTAGTATCAAAAGTGTTCATAGAATTAATTTCCTGTCA
	scaf_178	6959731	6959775	GTTCAGCAGTATTCAAGTGAATATTTTATGATTTTGCATTAGCTG
	scaf_178	6959776	6959820	TATTTGTCTAGAGTTGTGACATGATCGAGTCATTCTCTGAGGGAA
	scaf_178	6959821	6959865	ACACATTAATAATTAAACTCTGTCCAATGTGGAGTCCTAAGGATG
	scaf_178	6959902	6959946	CAGTGGAGAATGAGAATCCTCCTTCTGCCATTTACAGTCCTAGCT
	scaf_178	6959998	6960042	CTTGCCACCACACACTGATTACAAATGAGCATGAAACAGAAACAC
	scaf_178	6960058	6960102	CCCGCTTTTTCCTCTTTGCCTGTATCACTCAAGTATTAGCTTAAA
	scaf_178	6960106	6960150	ATTGCCAGGGCATTCTTCATCTTTCTGCCATGGTTATACAGCATT
	scaf_178	6960157	6960201	GGATGCTGTATCACTGTTTAGATGATAAATGCAGCACACATAGAT
	scaf_178	6960205	6960249	CTGTGGGGAGGAAGTCATTCTTGACAAGAGATGGTTTGATTGGTT
	scaf_178	6960250	6960294	TCAGCGCTTACGTTTGACTTCTTTCTTTCTTTTTCCTTTGGCTTT
	scaf_178	6960295	6960339	GATAATTTCAGCTGTATTTTAAGATTTTAATCTGCCTCCTACTCA
	scaf_178	6960340	6960384	AGTGCCTCTGGGTAAATCACCACATTTATTTGTATTTATGTTTCC
	scaf_178	6960385	6960429	TTTGGGCTGGGTAGTTTTTCAACATTGCAGAGACAAGTATAAGTC
	scaf_178	6960448	6960492	AAAGGCAAGCAGGAATGAGACTTTTAGCATGCTGCACACATACCA
	scaf_178	6960523	6960567	CCAGCCTGTTCAGAAATGATGTTGTTTACAGATAGCAACTGAATG
	scaf_178	6960568	6960614	CTGACCTGCATAGTTATCCCTTATATATTTTTTCCTTTAAATAAAAT
	scaf_178	6960649	6960693	GCCAAACTGTTTTCTGGCGGTAAGCTATCTTGTGACAACAACAGC
	scaf_178	6960709	6960753	CATCACCCACCTATTTTGTCTTTTCCATACCCACACATATACTAA
	scaf_178	6960772	6960816	AGTGCTGACCAAGTCCTTGGCTTTTTATTGTATATTTTCTGTCCC
	scaf_178	6960838	6960882	ATGCACATACACAGCAAGAATATTAATGTTTTGAAAACAGGAATA
	scaf_178	6960907	6960951	GCCCTGTGCATAGAAAAATGTAGATTAAGATTAAAACCTACTCCC
	scaf_178	6960982	6961026	TTGTCCATCTGCCCTTTAATCCAAAGGGACACACACACTTATAAA
	scaf_178	6961030	6961074	CCTGCTCTCCCATAGCATATCTTCCTGAGCTATGGTACTGAACAA
	scaf_178	6961090	6961134	ACCCTGGCAGTATTCAGTCATAAATTGACCCAAGTAAGAATCTTT
	scaf_178	6961177	6961221	ACTCCAAATCTGCATTGTTGAAGGCTCGGATATAGTAGTGCTTTA
	scaf_178	6961246	6961290	TGGGTAGCCTCAGATAACAGTGAACTAAAGGAATTCCCTAAATTT
	scaf_178	6961324	6961368	GAGTGGGTGAACTGTTGGAACTTGACTATCTCACAAGGAAACTTA
	scaf_178	6961372	6961416	TCGTGGGGTCCTTGACCCTTGGAAACTGATTTCCTTAACTTGGAA
	scaf_178	6961417	6961461	GAGAGCAGAAAGTTCTTAAAATATCACTTAAGCTTAAGTAACCAT
	scaf_178	6961471	6961517	TTCCAGGAGATGGGTAAACTACTTTGGAAGTTATTTATATAATAAAA
	scaf_178	6961516	6961560	AACAATGCTTCGAACTAAAACCTTAAATCCACTTACCAGGCAGTA
	scaf_178	6961561	6961605	AGCCCCACTGACATCACTCATGCTTATTTCTGTGTACACCATATA
	scaf_178	6961615	6961659	TCTTTGGTGGGGCAATAGACTCTTTCTCTCTAGAATGTGATCAGA
	scaf_178	6961660	6961704	CATTTCCCTGATAAAAATAGTCACTTACTTAGTAATCATGCATTG
	scaf_178	6961705	6961749	GTCTATTGAAAGTTCTTTTCTCTGCTATTAAGTGTGAATGGCAGG
	scaf_178	6961750	6961794	CTTTTTACTTGGGTGCTGGCTGAAAAACTAAGAAAATGTATAGAA
	scaf_178	6961819	6961863	GGATCTGTCCCAAAGGATGGTATCCACTTTGTGATTAATGCTATT
	scaf_178	6962095	6962139	GTGGAGGAGGTTGGAAATGTGAAAAGACGAATGGGACTTTTTGCC
	scaf_178	6962161	6962205	TGGGGGATTTTGGAGGCGAACACACATGAAGATGCAGAGAATACT
	scaf_178	6962362	6962406	TCACTTCACACTTGTACTATGATTATTTTGGACATAAATAGAACC
	scaf_178	6962407	6962453	TAATCTTAAAGAGATGTATTCCTTATTTATAAAACTCTGCTACAAAA
	scaf_178	6962458	6962502	CTCAGTTTGAACCAGCCAAATACATGTCCAACGTCATCAATTATG
	scaf_178	6962548	6962592	TGTTTGTGTAGAAAATATGTCACATAGTTTGTTTCCCATAAGAAA
	scaf_178	6962599	6962645	ACATTTGAAGAAATTATTGAAAGATTATCACCAGAATGTGGTATATG
	scaf_178	6962644	6962688	TGCTTCCGGTGATACATTGAAAATTCAACTATGGGCCTGAATTTT
	scaf_178	6962689	6962733	GTACTACATTGAGGCAGGTAAACTAGTCCCTCACTTCTTTTGTCT
	scaf_178	6962749	6962793	GCTGTGTCTTGCTGTAGTGATGTTAATAATAGTAACTTATTCTTA
	scaf_178	6962794	6962840	CTATTTCTATTATTGTTATCAACCCAAGTAACTTTAGTTTTGTACAA
	scaf_178	6962839	6962885	AACTATTTAAGAAAACTGGATTTAGACAAAGGAATTCACAATACAGC
	scaf_178	6962884	6962928	GCTTTCTAGTGTCATATATTTAAATGTATGATACTCATAGCAGCA
	scaf_178	6962986	6963030	TGGAGAACCAGGTTGATGAAACTGTCTAACTATATGAAGAGGGCC
	scaf_178	6963049	6963093	AAGATGGAAAACTTATTATGAGCAATGTAGTTAATCGGTAAAGAA
	scaf_178	6963094	6963138	AATATAATTCTTATAGAAGTTGGTTTTTCTATCCTGAAGTCAGGG
	scaf_178	6963139	6963183	CAATGTAATAGTTTGTGGTTAGTTTCATAGACCGGACCAATTTTG
	scaf_178	6963199	6963243	CTTGGATGAGACTGTGGCTGATAGAAATTTGTGCATTTTTATGAG
	scaf_178	6963304	6963350	TTTGCTTCCTTTTTCTTCTTGTACCTTGTGAAAATATATTTTAAAAC
	scaf_178	6963349	6963394	ACACTTGAAAAAAAGATAAAGTTCTTTCTCGTATCATATTGCATAC
	scaf_178	6963394	6963440	CAATTATCTGGGTGAAAGTAATGAGTAAAATAGAAAGTAATATATAT
	scaf_178	6963487	6963531	ACAATATGTTCACATGCAAAAAGAACTTAAATAGGCATCTACATG
	scaf_178	6963532	6963576	TATTTCTTTCTACATGCACATGGGATGAAAAAGATGTATCCAGGA
	scaf_178	6963592	6963636	AAGATGGGACAGCAACTTTATCTTTGGCATTGCAAAAGAACATCA
	scaf_178	6963637	6963681	TTATATAGTTTTCAAAGGGTTTTTTTTATGCTGGGTCACACCATG
	scaf_178	6963682	6963726	GACTTGTGCTCATGGATTAAATTGGAAATGGGGTAAAGAGAACTG
	scaf_178	6963727	6963771	AACAATCTAAGAAATAATTTGATATGACTCTGTGAGCTTCAGTGA
	scaf_178	6963811	6963855	TCAGCCAGACAGGGGAATCAACATGAGATGATTTATATATGAAAT
	scaf_178	6963856	6963900	AAATTTGGAAAGGGATTTTTATGAGAGGGTACCAACTATTCCAAT
	scaf_178	6963901	6963945	ATTGGAACATGTACATCTTTTAAATTTGAGTAACAATTGGTGAAC
	scaf_178	6964009	6964053	CAAACTCCTGAATACAGCCATTAATAACCTCTCCTGTGGCCCAAC
	scaf_178	6964102	6964146	CTGTGCCTTGAAAATGTAGATCCAAATAAGAGAGAGCAGAACCCT
	scaf_178	6964165	6964209	AGCTGTGAAATCCCAGCAAATAAATAAATAATACCCCAAACCAAC
	scaf_178	6964309	6964353	ACCATCAGGATCATTGTGAGTGATAACTAAGTTTAAATCTAAAAT
	scaf_178	6964354	6964398	ATGATCAGGTTAATGTGAACTTGCTCCAGAATTAAAGATCAAGAA
	scaf_178	6964438	6964482	AGAGGTACTCTGCAGGAACTTTAGACCGTCTTTCATTATGCCATA
	scaf_178	6964483	6964527	TTTGGCTGCATTTGTTTTAGAGGAAGATAGCTGATTTTTTGCATC
	scaf_178	6964528	6964572	AAACTACTGGTGAGCAAAGAAAAAATAGGCATTCTTGTTTCAGTG
	scaf_178	6964651	6964695	CAGAGGTAGGAGGAGGAATTAATGAGTAGACTGTGTTTTCTTGAG
	scaf_178	6964738	6964782	ACCAGAGTGCCACCCTCTAGAAATTATTGCTGAGGGGATACATTG
	scaf_178	6964822	6964868	TGGTACAGAAATTAAACAAGCAAACAAATAATATATTCCTGATTATA
	scaf_178	6964867	6964911	TAAAAAAGGTTGCCATTCTCTAAATTGCATGTCTTTTTCCATGCT
	scaf_178	6965071	6965115	GGCCACAGCACTCGAAGGTAACATAATAGTCTTCCATATATGGGG
	scaf_178	6965116	6965160	GATTTGCGGATTGGTGATGGAGGATTATAGGGTTAAATCTTTTTC
	scaf_178	6965176	6965220	GTTTCAGCTGAAAGGTAAACATTTAGAGTTCAAAAGTTTTACTGT
	scaf_178	6965359	6965403	ACCTGGCAGGTTTTGCATCCCTCCTGGTTTTAATTTTATTTCTTA
	scaf_178	6965404	6965450	AGATGTTATACAGTATTAGTCAAAAAAAAATTAAACAGAAAGGCTGA
	scaf_178	6965881	6965923	CTGCAGCCATCCAACTCCCTCCTCATTTGGGTTCAAAAGCCTG
	scaf_178	6965983	6966027	TTGCAGCCCCACTAGTTTGCTTTCTAGGGAGTGAAATTCTGTGCC
	scaf_178	6966076	6966120	TGGCAGCTTTTTTGTGAGACTACTCAAAAGACCCTTTCAAATTGC
	scaf_178	6966232	6966276	CCCTGGACTTGGGAATAGTTCCTGTCTGCGAGTTTCGATATTGCT
	scaf_178	6966499	6966545	CTCCTTAATTACTTATTATGTACTACTATTTAATTTCTCACTGTCAT
	scaf_178	6966547	6966593	TTGATCTTTTAATATACTTTCTGTATTATTGTATTTTAGTGTTAATT
	scaf_178	6966601	6966647	TTCTATTATATATGCTATAGTTCAATGTATTTTATTATACTGTAAGC
	scaf_178	6966715	6966759	GATGATGATGATGCAACCCTATGTAAACTGAATGGAAAGCAAATT
	scaf_178	6966769	6966813	TCTGATTCTGTGGGATCAGGATACATGTAAAAACCCATTCTTAAG
	scaf_178	6966838	6966882	TGCACCTAATCATGATTCCTATAATTCATGCATCCCTAGATACAC
	scaf_178	6966883	6966929	GTCCACATCTGCAATATAATTATTTGAATTTGTTATATCATTAGTGT
	scaf_178	6966940	6966986	ATTAATGATGAATATTTATAATCCATGAATATTCATTAAAGGATGTT
	scaf_178	6966985	6967029	TTCACATTTTTCAATGTTCTGATACATCAGTTAAGTCCCAATGGC
	scaf_178	6967042	6967086	GCTTGGCAAACAAGCTCATCATAGGTGTGAATCATCATGTTTCTC
	scaf_178	6967087	6967131	TTTCTCTTTCAGACAATGGCAACATTTTATAAGATGTATGGCATG
	scaf_178	6967135	6967179	CAACAAGGTCATAATGTGCCATTGTTTCAAAGGAAAGCATCAGAA
	scaf_178	6967180	6967224	CCAAAATGACAAACTACTTCAAAGAAAAAGGTTAGACAGATGTAT
	scaf_178	6967225	6967271	TTTTAAAATATTGTTTCCTAGGAATAGAATCCTTTGCAATAAATCAC
	scaf_178	6967270	6967314	ACATCATTTTCCTAAGATGTACTGCTGTTGAAATAATTCATCAGC
	scaf_178	6967333	6967377	CACTGCCTAAGTAGCTCACATACATCATTTATACACTTTAAAAAA
	scaf_178	6967384	6967428	AAAACACTGCAACTGAATTTCATTAGTGATTGTCAAATCTAATAG
	scaf_178	6967432	6967476	CTGGGGCCTGCTCATATTTTCTGTAAGGGATGACTTTAGAGATAA
	scaf_178	6967477	6967521	GGGTATCATATCTGAATGAGGCACGTATGTGATTTTTTATTTCAG
	scaf_178	6967543	6967587	CTCTGTTTGAAACCCTGTATGTGAAGAGGAACACTTTGTTTTTGA
	scaf_178	6967609	6967653	ACTTGCAGTCGCAGTTGCAAATTGCACTTTTTAAAGTATACTTTA
	scaf_178	6967693	6967737	GCAGTGTGCAATTGGGTTCAGATAAACATGTGTCTTCCATGCTGG
	scaf_178	6967738	6967782	CGCGTTTTCAACCCTCCTTTATCCATTTATTCTCATTACCCCTTG
	scaf_178	6968305	6968349	AATGTGTTTTGCCCTCCTGTACACATTACTCACACATGCTGGAAG
	scaf_178	6968518	6968560	CTGGAATTGGCACATCTGTCGCTAGACAGATCGGGAGAGCAGT
	scaf_178	6968620	6968664	AGCGGCATGGAAACCTTGTTACAACTTCATTTCTGGGTTCACACA
	scaf_178	6968716	6968760	CCATGGTTGCATGGAAATCATCCCTATTAGACTGTGACACTCTGG
	scaf_178	6968920	6968964	AAGAAACAGATGGGTCAGTTCAATGTTTCTTTTGCACACATAGGG
	scaf_178	6969169	6969213	AAAAAGCAGGATATGCATCTAACTAACAAACAAGTCTTAATAGTG
	scaf_178	6969244	6969287	CCTCACCTTCACTCGCTTTAGAATGTTGGGTTCTCCCAATCCCC
	scaf_178	6969313	6969357	GCATGTCTGGTTACCTTTTTAGGGTCTTTGTAGGAAATTTTCATG
	scaf_178	6969358	6969402	GCAACCTGATTATAGTGCTTTCTTGTTCTTTTGTCTTCTTCACAC
	scaf_178	6969415	6969459	AGGCTAATGCTGTGGGTTGATTGGATTTCATTTATTTGGACACAT
	scaf_178	6969682	6969726	CAGCCTGGCAGAAGTTGATATCTTGCTTAATAATGTGACAGGAAA
	scaf_178	6969739	6969783	AGCAGCCTACACCATTCCCGAGCTCCACAGATCTGTTTTAAATAA
	scaf_178	6969784	6969828	AGGTGGCCCAAGTTTATATAGGAATACAGTGCTCTCGGATCTCCA
	scaf_178	6969829	6969873	TAGGAATAGTTGCATGGAATACTTCCATATTACAAACAATAGGTT
	scaf_178	6969877	6969921	AAAGAGAAACTAAAGAAAGATCAATACAAAAGATCTTGGTCTCTT
	scaf_178	6969922	6969966	TTTAAAGATAAAGTTCTTAGTTAAAACCTCTGGCAAGCAATAAAA
	scaf_178	6969967	6970011	CCACTGAAACTTTTGCTATGATTTTTAAAGCTAGTGGGCCAAACT
	scaf_178	6970012	6970056	ATTGTTATGCAGAGCAATTAAAACCACTGAAGCTTTGCTATGATT
	scaf_178	6970108	6970152	CAAGCATTGTTATGCAGATCTTCTTTTTTCCATAGCCTCAGGAAG
	scaf_178	6970153	6970197	GATTAAATGTTACCTTACCTCTACTTTTTGATAGCTGAAAGCCAT
	scaf_178	6970213	6970257	AAGCTCCTGAAGGGAAATTTCAGTCAGAACGAAGCCTTATTATCT
	scaf_178	6970291	6970335	GGGGTCAAATTTGATCCCAAATATGACTAATGCTAGCTTTTGTTG
	scaf_178	6970336	6970380	GCACAGGAAGAAGGAACTCTTATACATGTCCATTCAGAAGCCAGT
	scaf_178	6970381	6970425	CTGATTCAGATGAGTGAAATTTACTCCCAGATAAGTGTATAGAGG
	scaf_178	6970426	6970470	ATTTTAGTCTAAGTATCACAAACTGGAGAACTAGATTCAGCCTGT
	scaf_178	6970471	6970515	TTACTGCAGTCCTTATCTGTAGTCTCCCTTTGTGTTCCTCCCCCA
	scaf_178	6970588	6970632	CACTCAAGATCTGGTTGGCACTATTTGGCTTTTATGTGCCAACTG
	scaf_178	6970864	6970910	ATAAATGGAAAAAATAGATTTTTAATAGGTTAATAATGTTAGTTTAT
	scaf_178	6970918	6970964	CCAGTGGGACATGATTTTAAAGGAAAATATTTATTTATTAATCTTTA
	scaf_178	6971038	6971084	TTATTAATTAATTCACAGATTTTATTATAATCATTAGACTTTGTAGT
	scaf_178	6971089	6971133	TGCTATATTGTGCTAGCAATGTTTTATGTTGTTGGATTTTAACAT
	scaf_178	6971152	6971198	AGCCTATGGCTAGAGAGTAACATATATAAATTGAATGATGAATAAAT
	scaf_178	6971197	6971241	ATGAATGAATAAATAAATTTGGTGCACAATAAGGTTTCTTCCATC
	scaf_178	6971248	6971292	GACATTTGGACAATAGCAATGTGTATGTCTACTCTGCAATAGCCA
	scaf_178	6971293	6971337	ATCTTATTCCTGGTTTGATTATCCATATTAACACATGTCCCACTA
	scaf_178	6971338	6971382	CAGACCAATAGAAGAATGGCCCTATTAAATATAAATAGCACATAT
	scaf_178	6971383	6971427	TTTTACTCATACTCCACAGCATTAAGATATCAAGGCTGCATTCCA
	scaf_178	6971437	6971483	TAAATATTTAAAGATATTAAATATTTGGTACACTTTGAAATTACTAT
	scaf_178	6971482	6971526	ATCTTAAACCAATATCATCCAAGAAATGTGAAAAGAGAATCCTCG
	scaf_178	6971533	6971575	GCATCTGGGAGGAATCTGTTGTGGGAGTGGGTACCCATTGGAT
	scaf_178	6971827	6971871	TGGAGCTTTGTCACAGTAGTACTATGGACCATTTTCTCAAATAGA
	scaf_178	6971872	6971916	AAGCAAATTTGCTTGGTAAGATAATGTACCAAGTTATATACACAT
	scaf_178	6971917	6971963	ATTTTTAAGGAATGTGATGTAAGATCTGATGAATTAGAAATGTGTAA
	scaf_178	6971962	6972006	AATGTTCCACTTTTATCAACTCAAATATCCTTTTGATACAGCATC
	scaf_178	6972007	6972053	AAATGGAGATTAAAAATAAAGAAAAAAGTATCAGATTGCTTTGGTTC
	scaf_178	6972064	6972108	AACATTAAGGACAAATTAATTCTGTGTGTGTTGTTTCTGAATGTA
	scaf_178	6972121	6972165	GGGGGAGTTGTGTTGATCCAGAGTGTCTTCAAAGTTTTCACCATA
	scaf_178	6972178	6972222	AAAGCCAAAGCACATTTTAATGTAAATTGCAAATTATTTATCCAG
	scaf_178	6972223	6972267	CAGTGCAAATAGCTGTTGCAGAAATTTCCACCAGAAAGAAAGAAA
	scaf_178	6972304	6972348	CCCACATGAATGCACAGTTTCACAGATATTGGCTAGAAGAGATGC
	scaf_178	6972349	6972393	AACATAATTATTTAAATCAGTGGTGATGTGAGATTTTTGCTTGAT
	scaf_178	6972394	6972438	AGTACAACCAAAGGAAAACTCTCACTTTGGTTGTTAAATAAATGA
	scaf_178	6972439	6972483	AAATAAACAAACAGCTAAATCCATGGGCTTACCCATCATAAAATA
	scaf_178	6972502	6972546	ATTTTGGACCTTGTGTGTAAATTATTATGGGGATTATGTAGCCCA
	scaf_178	6972556	6972600	TGATTCGGCTATTCCTGATAGACAATTGGTTGCTATAGCTGCTGG
	scaf_178	6972601	6972645	TCCAAATAAATAATGTGAAGAGAATCCATAGAGACAGAAACAAGA
	scaf_178	6972649	6972693	TTGCAGCCAAGTGAATAAACTTGTAATTTTGCGAACAGGAAACAA
	scaf_178	6972694	6972738	AATTGCTGATGATGATCAAATACTTTCACAAAGAAAACTGTGGAA
	scaf_178	6972739	6972784	AAGTAATATCATCAAGAGGAGAAATCAACATTGCTTGATATATAGC
	scaf_178	6972790	6972834	CCCTCATTGCAGAACTAATTTGTGACACTATGCATTAGGATGGGA
	scaf_178	6972835	6972881	TAGTTTTATTTAAACTAATTAAAGCATTCATTTACTGTAAAAATATG
	scaf_178	6972883	6972927	TCAAGAGGGCAAACTTGCTAAACTGTTAATAGTGCAATCCTATAC
	scaf_178	6972928	6972972	ATGTCTACTCAGACACAAGTCCAACTGAGTTCAAAGATAACCAGT
	scaf_178	6972979	6973023	AATATAAGGCTGCTGCTTAAATTGAATTAGTTCTTGCATTACAGA
	scaf_178	6973051	6973095	TTCCCTGGTCCAAGCAACTGGTAAATAAAATGACTTTTTTGTTAC
	scaf_178	6973120	6973164	GGTCAAGGACTGCTTTTTTTCATTCCCTATTTTCTGTGGATGGTT
	scaf_178	6973168	6973212	AATCCAATCTATTCCCAAAGCTTTCAATTCAATGAATTGCTTCAT
	scaf_178	6973219	6973263	CAGGGGAAAAAATACCTTTCTAGATAACAGACATGGCAAGATGAA
	scaf_178	6973291	6973335	CAAGCAAGTCAACCACTTTACTCTATCAGCCATTGGACAACCATT
	scaf_178	6973336	6973380	ATGCAGAATACTGTCTATCACCGGAAGAGGTAAGTTGACAGATGT
	scaf_178	6973381	6973425	GTGTCCAACAACTGAGAGAAATAAATATGATGTACAGGATGAATG
	scaf_178	6973426	6973470	TGAATATGAAAAAGAAAGAGGAATGCTGTCTTAGGGATGATCTGT
	scaf_178	6973471	6973515	ACATTCCTTAATCACCATAGGAGGCTATTGCATGATAAAGACTAT
	scaf_178	6973654	6973698	CAATGGTCTGACTCAATATGAAGCTTTCTGGTTTTCAAATCCATT
	scaf_178	6973699	6973743	AATGCATCATCTTCTGGATATTCTTGAAGTTAATTTTGTGGTCAA
	scaf_178	6973747	6973791	GTGGGATGTCCAACTTAGGGATCAGTTATCATGCTGCCATTTTAT
	scaf_178	6973795	6973841	TTTATAATTTTACGGATTATGTATACTTTCTTTTTTGTATTATTGGT
	scaf_178	6974026	6974072	AGTAGTAGTAATATTTTTCAATTTTGTTACTCATTCTTTATTAACTT
	scaf_178	6974161	6974205	CAGAGAGTCTTATGGCTAATCCAGAAACTTAATTAAAAAAAAACC
	scaf_178	6974206	6974250	TAAATAAAATATTGTAAGGTGAAATTGAGGCCTTACGCCTTCTGT
	scaf_178	6974251	6974295	CTCAGCACTGAACCAAATGTGAGACCATCCAAGACAGTATTCTTC
	scaf_178	6974296	6974340	AGTTTAGTTAGAACTTTGCTTAAGCATCCTTAGAATCATTGGGGT
	scaf_178	6974341	6974385	AGTGGGTGGGGGTTATAAGTATGACCTTTAAAAATAAATCAAATT
	scaf_178	6974386	6974432	AATGGATGGTATTAATGTCAGCTATTTATTTATTAGATTCATATCCC
	scaf_178	6974431	6974475	CCTCCTTTTTTCTTACAAATAACTCAGTGGCTTACATAAGACTTC
	scaf_178	6974641	6974685	CTCACTTCCTCCATCAAAGGTAGCATTCCAGTTGTTAGGAAACCT
	scaf_178	6974722	6974766	GGGGCTCCCCATGAGTAGCTGGTTATCTTCTCTGTAAACAGAATG
	scaf_178	6974767	6974811	TAGGACTAAAAGGACTTTCATATGAGTCAGCATGACTCTTCTTAT
	scaf_178	6974839	6974883	ACACCACCAGTGAGATTTGGGACTTAGAGCCACTGATTTGGTTCT
	scaf_178	6974932	6974976	TGTTCTTATCTGCCAGAGTTTACCTACAGAATATTTCAGACAAAA
	scaf_178	6975046	6975090	GCCATCAGTATGCTGAAAACATCAAGTAACATCTGTACTTTCTTC
	scaf_178	6975094	6975138	TCCAGGTCACAGCCTTCAGTGTGTGCTAAGAATCATAGAACAGTA
	scaf_178	6975307	6975351	GAGGATGTTTCTCCTGGTATCTCTGGTTTCATGTAACTCGAGTCT
	scaf_178	6975382	6975426	AGTCTGTGTAACTTGAGTCTGTTATCCAGAGTCTGCCTGAGTGTG
	scaf_178	6975433	6975477	AGCTCAATCTAGACGAGACTTACCTTGTTCCAGAATTTGTTAATC
	scaf_178	6975478	6975522	AGCCTTTTGCATCCTTTGAAGGAGTAAATTTACAGTTTGTGAGTA
	scaf_178	6975571	6975615	CCAGCTGTGCCTGATACACTAGCATTTTTTCCTAGGGAGCAAGAA
	scaf_178	6975634	6975678	TGGCATGACATGGTAACCTCTAACTTAAGCTACTCTAATGAGCTC
	scaf_178	6975679	6975723	TATAATGAGATTGCCTTTGGAAAAGTATTTGGAAACTGCTGTTGT
	scaf_178	6975745	6975789	CTGGAAGTTTCCTGATAAGGACTGTTCCCTGAAATCTCACTGAAT
	scaf_178	6975805	6975849	CTTGTTTGTTCATGCTTTTCAGTTTTCAGGGTCTGCTAGTGGCTC
	scaf_178	6975850	6975894	CCTCATTTGCTGAGACACAAACAGGATCAATGAGATCTGGGCATA
	scaf_178	6976015	6976059	GAGGGCCTGTGATTTGTTATTGGCTAAAAGCTGTTTTTGCTTCTG
	scaf_178	6976078	6976122	GCAACTTTTGTTCTGCTGTATGGTCAGACATTTTAGAAATCAAAG
	scaf_178	6976294	6976338	TAGACAACAGCAATGCAAAACTAATATTAGTTCTGATTTCAGGGC
	scaf_178	6976339	6976383	CCAATTTACAACACAAACACCATCAAACAAAGGCAGTTTTTGCAA
	scaf_178	6976414	6976458	TGGATCATGCATGATGATTACTATGATAGAAAACATGAAAAGAGG
	scaf_178	6976459	6976503	CTTTTAACAACTGGATAATCTGGCCAAATTAGAGATGTGGGAAAT
	scaf_178	6976516	6976560	GGGGAGCAACGTGGAATTTAAATATTGCTTGTGGAAGTGCCGTAA
	scaf_178	6976561	6976605	TCGCTTACATTTCTTTAACTTCCCTTTTCAATGTGGGAGGAGAAC
	scaf_178	6976606	6976650	TCAAAAAGCAAGCAACATTCACTCTGTAAGACCACTGATACTGTA
	scaf_178	6976651	6976695	CAGAGTGAACAAAATGTAGGAACAGCAAATTAATGAAAAGATCTA
	scaf_178	6976738	6976782	CCAGCATGTTCTGAAGTTCTTTAAAGGATCTTTTTGCACTGTAGC
	scaf_178	6976786	6976830	CCCGCGGGTCAGCACTTAAATCTTAAAAATATCTTTGAAGCCCAT
	scaf_178	6976831	6976875	CTGCTGTAGTGCTTCATTTTTAATGAAAATGGTAGGTGCCAGCCA
	scaf_178	6976876	6976920	TAACTGACTCTGATAACAGCAAAGCTCTTCCATAATGCTAGTTTG
	scaf_178	6976921	6976965	TTATATCTCAAAGGAGACAATTTAAACCATGCATATTTCTAGGCT
	scaf_178	6976966	6977010	TGTTCATATGCTCATGAACAAATTTCCTAAGAGAGGAAGTGATGA
	scaf_178	6977035	6977079	ATGAAGGACCACCTTGCCAATTAATTCACCTAAGTCATATTGCTA
	scaf_178	6977098	6977142	TGGAGAAGGGCCCATATCTTTAGAATTCTCTGCTTATCCAACATA
	scaf_178	6977143	6977189	GGATTGCTTTTACTCTCCTCTGGAAAATTGTTTAAGAATTATATAAG
	scaf_178	6977188	6977232	AGCTATATCTCTCACAGTTACAATGGCAGGAAACACTCATTAATT
	scaf_178	6977233	6977279	TAATTATCTTAATTTAAATGTATGTTGCATATTTCTGTATATGCTGC
	scaf_178	6977329	6977373	TGAATGGGTTTTACTCCCTGTCAAGAGTGCATAGTACTGTAGCCT
	scaf_178	6977374	6977420	TAATATATTTCCTGAAAAAATTGAGTAATGGGATCTGAAAAATAAAT
	scaf_178	6977422	6977468	ATATATGATATTCTTTCTTGGATGAAAATATATTCCTTTATCAACCG
	scaf_178	6977473	6977517	TCCATCAACTGCAACGAAATAACTACCCGCTAGTTTTGTAGTAGT
	scaf_178	6977518	6977562	GCACAGCGAAAATCCATCTCCAGCTTTGCTGATATAAATACTGTC
	scaf_178	6977590	6977634	CTCCCCATGAACCTGATGTTTTGCCTAAGGCAAGAGATAAATCTA
	scaf_178	6977713	6977757	GTATCTGTGGCATCTACTACTGACCAATTCATAGTCTCATATCAG
	scaf_178	6977758	6977802	CATCTTGACACAGAGTCTACAGACTTAATGGCCATAAAATTTGAC
	scaf_178	6977821	6977865	TCCTCCACTGTCGTTTTTGTACTGGAGTGCTAAAAAGTTGTAAAC
	scaf_178	6977866	6977910	TCTTTTGAGTCATTTTAGTTGGCCATGATAAATATTTTTCCTACA
	scaf_178	6977986	6978030	CCTTGTCTGCTTGTTCCTGTATGTGTATACCCTCCACAACCCTGC
	scaf_178	6978055	6978099	TTGCTATTTTTACATATATGCTCCACATGTTTTCCCCTTTCCAGG
	scaf_178	6978106	6978150	GGGCAGTTTACATGGACTTCTTCCTGTCCATTTTTACCTCACATC
	scaf_178	6978223	6978267	CAGACCAGCATGCTAACTTTTGTATAATGCTGGCAGTAACAGTAG
	scaf_178	6978268	6978312	GCATTAAAAGAAATAAAGGACTCAGAAATGAATTCCTCATGCTCC
	scaf_178	6978364	6978408	CTTTCCCCTTGGCTAGTAATAGTTCAATGTCTTTCATCTGTCCAT
	scaf_178	6978418	6978462	CCACTCTTCTTCAACCCTTTTTGACCCACCAGTATTTGAAGGAGG
	scaf_178	6978463	6978507	ATAGTATCAGTCACCAAGAAAACCAAACTGAGTCCTAATCATTTC
	scaf_178	6978508	6978552	TTTCCATCTAAGCTGCTTACGTCGACACTAATTCTCTGAATTGCG
	scaf_178	6978580	6978624	TTGTCATCATCACTTTTCTTGCATAAGGCAGTTGATTTATTGCTG
	scaf_178	6978625	6978671	TTGTTATTATTCCTAATAACAATATACTACGAGAAATAAATAAGCAG
	scaf_178	6978670	6978714	AGGAAACAACAAGACTAAGTCCCAGAGTTGAACTGAATAATGTTT
	scaf_178	6978727	6978771	CTTGCTTCGCTGTGTACTCTTCACTATTCTGAGTATGCTCAGTGT
	scaf_178	6978772	6978816	CAGCATCTATAACTCTGGAGGACTACACAGAGCTACTTGGTATGG
	scaf_178	6978820	6978864	CTCTGTAGTACCTGCAATATCAAAAGATACATTCATCTGCATGCA
	scaf_178	6978937	6978981	TTTGGCTACTGTGAAAACGGAATGGAGCACTAGGTAGGTGTTATG
	scaf_178	6979150	6979194	CTTCACTCTGAACTAGAAAGAGGCTTCTTGCATTTTTATATTAAT
	scaf_178	6979195	6979239	TGTGCATTTGTAGTTTTCTCCTTATTTTCAAGGAGGAATATGGGC
	scaf_178	6979306	6979350	CAGAGCTCTGGATGCTTAAGAGAGATGTTAGCATCCAGCTTTGGC
	scaf_178	6979351	6979395	AGCATCTCTCATCTTTCAGTTTGCCTCTTGTAAAATTCAGAAAGT
	scaf_178	6979480	6979524	CTGAGCTTTGCAGAAGTTCTAAGAGCCAATATGGTATCGTAGTTA
	scaf_178	6979681	6979725	GTTTCTTGGAAGGAAAAAAAGCTATTCCAAAAGACGCAGCTCATT
	scaf_178	6979726	6979770	CCAGATAGATGCATTTCACTGATCAGTTCACATAAATATCCAGGA
	scaf_178	6979771	6979815	GACTGCATTGCTTGAATATTTTCCCATCCCACTTACCAAGTTATT
	scaf_178	6979855	6979899	GCCATAGTCCTATGGCAAAACACATGCATTATAGACAGGTTCAAG
	scaf_178	6979966	6980010	AACCACTTCCAGGCATAGTATGCAGTACCACACAAGAAGGACATG
	scaf_178	6980011	6980055	CTGCCTCACTTACAGAAAGGATGATCATATCCATGAAGAAAATAC
	scaf_178	6980083	6980127	ACCTGAACATCTGCAATAGACTGTCTTGACACATAACATTTGTTG
	scaf_178	6980128	6980172	CCTGTGCAGCATAACTGTAAAGTTGCATAAAGTTGATTACATGAA
	scaf_178	6980173	6980217	TGATTAGGAACTGAATCTTCCTTGAGAGTAGGGTCATCTCATTCA
	scaf_178	6980218	6980262	TGGCCAAACTCCTATCACAGTCACACAGAAAGAAAGGCAAAAAAG
	scaf_178	6980308	6980352	CTTAGGGGCCTGCTTCCTAATTATAAGAGGGCATACAGAAAAGAC
	scaf_178	6980353	6980399	ATATCACCAAAAGAAAATACGTACAGAATGAATATGAGTTTAAATGG
	scaf_178	6980428	6980472	ATGCAGCTAGCACTGAACCTCACCTATGAATAAAAAGCATTTCTG
	scaf_178	6980473	6980517	GTAGCATTAACAGAAAAAAGAGTAGCAAGTTATTGTTTTGAGCAT
	scaf_178	6980518	6980562	GAACAGCCATAAGAAAGCTATAAACATACATTGTTAAGTCAAAGT
	scaf_178	6980563	6980607	TTCCAAGAATTATTAATGTTTTAAGGCTGTGATGGATTCTGAGAA
	scaf_178	6980608	6980654	ATAGTTCTGGATTCAAAAAAATCTTTGCAAGTATAAATATGAGTTAA
	scaf_178	6980662	6980706	GGGGTGAGGGACAGATAAGCTCAGGTTGTGAAGAATTGAGTGTGT
	scaf_178	6980716	6980762	CCTCAAATGAAATGCTTTGAAACCTTTAGACATTCATTAATTAAAAT
	scaf_178	6980761	6980805	ATTGCATAAGCTTTAATGACACTGTTTATTAGTTTAGCTATGGGC
	scaf_178	6980806	6980850	AACCTTTTTATCTCACATAATTGAAAGCTGTGGTTTATTGCTTTG
	scaf_178	6980851	6980895	ATTATACACAAGGTAAAATTTAAAGGCTTTCTCTCGTCTCTCTTT
	scaf_178	6980920	6980964	ATGGGGGCTGTATGCCCACAAGAGAGTAAATTATACAAATTTATG
	scaf_178	6980965	6981010	GGGTTGTAATTCATTTTATTTCATATCAAATGGAATCCTTTTGACG
	scaf_178	6981010	6981056	GTGTCTATAAAAGTCTCAGTGTTTATAGTGGATGTATATGCAATATT
	scaf_178	6981055	6981099	TTACGTTACACCTCATAACAGAGATAAACTAGTGGGAACCCTAAA
	scaf_178	6981100	6981146	GCAGAATAAGAACAAGATTGTATTTATCTCTTAAACCTGTCATTTTA
	scaf_178	6981190	6981234	TTCCTGGTTTCTGTTAGTCCATAGCATTGTAAGATTTCAACTTTA
	scaf_178	6981235	6981279	GTACCCAACCAAATTGCTTTGCATTTAGTATTCTTATCTTGAATT
	scaf_178	6981280	6981326	GTATGAATGGATCTATAGTATCCCTCATAAGTACACCTAAAGTAATA
	scaf_178	6981325	6981371	TATCTATTTTTATAGTATTGTAAATGCAAATCCTGTTTTTAGACTTA
	scaf_178	6981415	6981459	GTGTATGCATGTGTGAATTTAAATGACTTGCTGAAATGGTGAAGT
	scaf_178	6981529	6981573	CTCTGGATTGCAGCTAAGAACAGTTATTTCACAGGCAAATATTAA
	scaf_178	6981601	6981645	TCCCTTTAGCCCAGTCTAATGAAACTCAATATACTTAGGCTTTTA
	scaf_178	6981646	6981692	GCTACTTTACTTTTAGTCATATTTAATTTCCTAAATATTAAGGTCAT
	scaf_178	6981703	6981747	GCAACAACATGCACAGTTAATCCCCATCATAGGCACACAGAGAAA
	scaf_178	6981748	6981794	CAAAGAAAAATAAAGAAAATGAAGCATTTCAAGGGCTATAATAATTT
	scaf_178	6981871	6981915	AGTGGCCAACTAGTACATAATGTTCAAACAAGCACAACTGAGTGC
	scaf_178	6982003	6982047	CAACTGACAGCTTTCTGTACCTTGCATTCTAGTGGATTAACAACA
	scaf_178	6982138	6982182	GAGAGAGTTTGCCCACGCGTGCACATTTAATGATGCAAACCTGTA
	scaf_178	6982183	6982227	GGTTTTCTATTTGCTCCATTGCACTAAAAGCTAAGGGACAAGAGG
	scaf_178	6982234	6982278	AGCTGTGGAGATAGATAAAGGTCCTGATCCAGAGAAAGCTAAGTA
	scaf_178	6982279	6982323	CATGTATTCCTTACTGAAATCAAGCGGACTAGCTTGGGACATGCT
	scaf_178	6982369	6982413	TTTCCCCAAACTGCATCACATTCCCAATACAACCTTTTTACTTTC
	scaf_178	6982444	6982488	CCAGGCAGAGAATGTACAATGGCTCTACTTGAAAAGTTTTCTTGC
	scaf_178	6982489	6982533	TGTTATAGAATAACAACACTGAGAAACTTCCATATCCTCATGTTA
	scaf_178	6982564	6982608	CACATAGGTGCTCACAGAAGCTTTCACAGGTTTGCATTTTAAAAT
	scaf_178	6982609	6982655	AAAATTTGAAAATATGTAGAAGAACAAATGTAAAAGAATAATTGGGT
	scaf_178	6982654	6982700	GTTTTGGTTTACATAAAGTTTCAATGTGCAAAATTATGTAAATTTTC
	scaf_178	6982699	6982743	TCATTAAGTTGTGATCCAAATTAATTTCTCATCTGTCCCTATTAC
	scaf_178	6982858	6982902	ATTGAACGCCTCTGCAAGGATATTATTTTCCACTTTGTTTCTAGC
	scaf_178	6982903	6982947	CAAGATACTTGCAAATAGAGGGAAGACGAGAGACCTATCGAAAAA
	scaf_178	6982948	6982992	AAAAGGTAATATAATCTGACAGCAATCAACACGCTAAACCCGAAG
	scaf_178	6982993	6983037	GCTAGGAAGTAACATACATGCATGAAGGTTATTAACTAATTAGTT
	scaf_178	6983038	6983082	AAATCAGGTATAAAAAGTGAAATATTCTAAAGCAAAACCAGAGTG
	scaf_178	6983098	6983142	CTTTTGAGACCACGTGGAGCAGGTACACAAAGCTTTAATTCAGAT
	scaf_178	6983188	6983232	CACCACAGAAAGCGTTTGACCCAGATTAGTTATATAAAAGCTACA
	scaf_178	6983233	6983277	TGTTTTCCTCTTGGTAATTCATTCTACTGTGAGTAATCTAAGATC
	scaf_178	6983278	6983324	CATAAGTCTACCATATATTGTTGTGGTATAACTGATATAGACAACAA
	scaf_178	6983323	6983369	AACATTTAAAAATATGTGAAAATAGTATTCATTGTCTGCGTTTACAA
	scaf_178	6983410	6983454	AATGTGACTCCATGTAGAACAATTATTTGTAGTCTGGTTTTATTT
	scaf_178	6983476	6983520	CCACTCCTGAAACTGGACTATCTGAAATGAATGGAAATTCTGCTC
	scaf_178	6983521	6983567	TAAGGATTATCACAGTAAATATACTATTTAAGGTCAATTTGTAGTAT
	scaf_178	6983593	6983637	TGTCCACCAAGCTATGAAATTAGACTTGTTTATCAAAACACTTTA
	scaf_178	6983677	6983722	TTCTTTTATTTGTGTGTGGTTCTATCTGTTATATACATATGTCACC
	scaf_178	6983752	6983796	GCAGTCAAAATGGCATCCATATACCAGAATTCACAATTCTTTCAA
	scaf_178	6983797	6983841	AGAAAACCAGATCAGCAAATATTGCCCAAAGTAGCTTCAAGTTGC
	scaf_178	6983857	6983901	CATTTCCACTCCATTTGCTTAGTTTTTCAAATGACACTGGTACAA
	scaf_178	6983962	6984006	CCTCCACAGTTCCATATCAAGAGCTATTCAAAAGACAACAGCTCT
	scaf_178	6984007	6984051	AATCAAAATAATTTTTAAAAATCTGCCCAATCTACTGTGGGCCAT
	scaf_178	6984052	6984096	GGCACTTTCTCTGAAACTATTTGGATGATGTACCAACATGATTGC
	scaf_178	6984175	6984219	CCCTCTCCCTTTCATATAAAACAGAGGGGGACAATAGATAAATGC
	scaf_178	6984220	6984264	ATGCTTGTGCTGTAATCAAAAACATTTTATGATTTTGCAATGGCA
	scaf_178	6984265	6984309	ACATGAACAGAAATTTAGGAAAATGAAATTTCTTTTGGTATCTCA
	scaf_178	6984310	6984354	GTGAGGCAAAACTTGATAAAAAAACCCATACATCATTGACCAAAA
	scaf_178	6984355	6984399	CAAACAAAGAAACAGGAAAGGACTCTTAACAGAAAACTAGAGTTC
	scaf_178	6984454	6984500	TTCTGCATATCATAAAATATATCCAAAGTAACTACTAAATAAAACTA
	scaf_178	6984499	6984543	TAAATATGGTCCAAACAGGAGTTTGTCAGGAAATATGGAAACAAA
	scaf_178	6984559	6984603	CTGGAAATGTTAGATATACATTCCATTTCCCGAGAAAGGAAATTT
	scaf_178	6984604	6984648	TAATGAGCACAGCAATTATAGGACCTTTGTACTAATTTCCTTTTG
	scaf_178	6984649	6984693	CAAAGTGATGCTCAAGCATTGTACCAATGCATTTTACTTTATATG
	scaf_178	6984694	6984738	GAATGAAAATGGCTGACTTTCAGCCTAGATTCTGAAAATGAATAG
	scaf_178	6984823	6984867	CCCACAACTGTGTGGATCACAATCTGTGAATGGTTCTGAAGGAAA
	scaf_178	6984868	6984913	TAGGTATGCCTCAAACTTCATAATTATATGTGTAACTTGTATCATG
	scaf_178	6984916	6984960	CAAGAAGCTAATGTTAGGAAAATAAATGGAGAAACAAGATGGTTT
	scaf_178	6984970	6985014	AAAGGTGTAAGACATGGGTTTCTTTTATCATCCTGCCTGTTTAAT
	scaf_178	6985045	6985089	CTGGGAACAGAGGAACACAGAATTACATTGGTGAAAAATACATCA
	scaf_178	6985273	6985317	TGACTTCAGAAGAATGACACAGATTAATGTCAATGATGAACAACT
	scaf_178	6985321	6985365	AATGATTTTGCATGCCTTGCTTCAGTTGACGATTCAAACACAGGC
	scaf_178	6985366	6985410	TGCAGCAAATAAATTAGAAGAGGACAGAGTCTCAGAAGAGCAGCA
	scaf_178	6985411	6985456	ATAAAGGAAGTAGAAAAGATAATCTAATGTAAGAAACTTGGGTCAG
	scaf_178	6985522	6985566	TAGGGCAATTCAAAGGCAGAATAAGAAAAAGTGGAAGAGCGACTA
	scaf_178	6985654	6985698	CTTTCATTCATGGTGTCACTATCAGCTGAAGAGGACTTGGTTTCA
	scaf_178	6985750	6985794	CTATTTCTGGCCTCATTAAATGCATTCTGGTGCTAGAGCTGGAAT
	scaf_178	6985984	6986028	CCTCCAAAATGTTTTGGTAGTGAGACTAAGGAGACAATACTAGCA
	scaf_178	6986089	6986133	ACAGCCATATTGGGCAGTGCTCTAATGGAATAAAAAGTACCATAA
	scaf_178	6986137	6986181	AGAAGCAGAAAGTAACAGCATGCTTAGTGGACAGGATATTAAAAA
	scaf_178	6986182	6986226	TGTTCAGCTATTTCAGGATCTAAGAAAATACAGGGATTGGATTTA
	scaf_178	6986227	6986271	AAATGCTTCTTTAAAGAGAAAATGTTAGAACCATATCACCTCCAC
	scaf_178	6986272	6986316	AGAAAAAAAAATCTAGTTCTTTGTCTTCATATATCTCACCTCCAG
	scaf_178	6986317	6986361	AGGAGAAGGTACACTGGGAAAATACTACCCAGTTGACCTCCTGAG
	scaf_178	6986389	6986433	CTGCCACCATCACTATGGACCTTAAGCAATTCTTTGTATCAGCAA
	scaf_178	6986464	6986508	CCAAGCAATCTTCAAAACAGCAGGAAATAATCATGTGAAACCAAG
	scaf_178	6986596	6986640	GGAAATCTTTTGCAGAAGAGGAGCTGAAAAAAGAAAAAGGTTTCC
	scaf_178	6986701	6986745	ATGTGAGGCAGTGGTAATTCCCAAAGAAATGAACTGCAAGGACAA
	scaf_178	6986836	6986880	AACAGAGAGAACACATGAAACCAGATAGGAGCCCAACTTAGTGTA
	scaf_178	6986881	6986925	CAGGAACTAGAGGTAGCTAGGTAAGAGGAACATATTTCAGACAGT
	scaf_178	6986926	6986970	TAATTCTGGTAGCAATTCTGGTTCTTCTTGCATATGCAGATCAGG
	scaf_178	6987004	6987048	GGAGTTGTAGGCCTTTAATTAATTAATTAAGAGCTTTTCCAGCCT
	scaf_178	6987064	6987108	CTCAGGATGGCTTCCTTTTGTCTAAATTTGCTTATGATCACATCT
	scaf_178	6987109	6987155	CCATTTATCTATTTTTTAAGATTAGTGAAATTCTCCTTAGGTTATTT
	scaf_178	6987169	6987213	CCCAAAGCTTACCCATGATGTACTAAGGATTATGGTCAATTAATT
	scaf_178	6987214	6987258	TTCATGCCCCTTAGTTAATGTTCTTGTGTATTGTTGCATTCTTTT
	scaf_178	6987259	6987305	ACTTTTTGTCAATATTTTTAAACTTTATTTCAAAATAACAATCCATA
	scaf_178	6987304	6987350	TATTAATTATTACCATTATTCCTAGCAGCAACAGAATTAATATGCTG
	scaf_178	6987349	6987393	TGATCTTTTTTGTTAAAAGGAAGTAAAGTGGTAGACAACCAATTT
	scaf_178	6987394	6987438	AAGGTAAAAGAAGAAAATCATTAATAGACCCAACGTTAAGGCAAT
	scaf_178	6987439	6987485	GGCACATCAAAATAACACTACAATAAAAATAAAAGGCTAGTTAAATA
	scaf_178	6987487	6987533	CATATCTTTTTAAAGTTATTTGTTGCATTATCCATGTATTTGTTGAG
	scaf_178	6987538	6987582	CTATTGCCCAGCCCAATAGTGTAGCTATACAGGCAAACTTTCACA
	scaf_178	6987583	6987627	GAATATGCTGCAGTTCTATTTAACCACATGTGCATATTTCTCCAT
	scaf_178	6987628	6987672	TCTATGGGTTAACCTTTCATGGAAAGACACAGTCATCCCTAACTG
	scaf_178	6987679	6987723	CACATCCTGACCTCACTGAGTTGCATTTGATCCAGCCAATTGGGT
	scaf_178	6987724	6987768	ATACTGAAATCAATCACAAATCTTCTTTGATTTTAATGGATCCAG
	scaf_178	6987769	6987813	ATAGTGCTTTTATATTTTTTGGTGATCTGCGTTTTTCATCTCCTG
	scaf_178	6987826	6987870	AGTGAAGCTGCCTTGATTTGTTTTTGTTAAAATACTGTGAAAACC
	scaf_178	6987871	6987915	ACCAGACACCTGGCATTTAATTTAAATCATGCCTGCCATTTATTT
	scaf_178	6987916	6987962	TTAATAACATTTATTATTCTCTGAGGTGGAAGAAATCAATACACATT
	scaf_178	6987991	6988035	GAAGACCCTCAGCAATACTTTGAGATTCTTTTGAAAGGAAAGTAC
	scaf_178	6988036	6988080	TAAGATTTTTATTTATTTAAGTGCTCCTGGTTGTTACAAACATGG
	scaf_178	6988129	6988173	GAAGCTCTTCAAAGGGATTTGTGACTTGTAATCCTTGCCTCTCAG
	scaf_178	6988174	6988218	TCTCACTTCACTTTTGTCTTTCTAAGTTTAATTCAAACAATGAAC
	scaf_178	6988219	6988263	ATCTTGGATTATGTAAAATAACTAACCTCTTTCCCTTGTCTAAGG
	scaf_178	6988297	6988341	GGAAAGGGGAGTGGAAATAATGAACTAGGAAATATGATGTTTGGC
	scaf_178	6988342	6988386	ACAAACTTGAGCCACATTTATTAACAAAGGAAACCTCAGTGGAGT
	scaf_178	6988426	6988470	GGGAGGCACTTTGGATGATTTCCATATCCCCTCCCAAAACCTGAG
	scaf_178	6988522	6988566	TGCTGCAGTTCTACGAAGAGCAAATAATTGTCTGTGTCAAACAAA
	scaf_178	6988570	6988614	ACTCCATCCTGTTGGTACATTTTTCTCTGCGTATGGGATATGCCT
	scaf_178	6988633	6988677	TCACCATTTCCCAAACCTTAACCAATCTCCCTTTCACACCCTATT
	scaf_178	6988678	6988722	CAAACCGTAGGATCCAACTAAAATTCCCTACAGGTCTAACTGTAA
	scaf_178	6988723	6988767	CAGGTTTCTGGCACTATAAATTGAAGTATACCTTGTTGTGCTGTA
	scaf_178	6988786	6988830	GAACTTCTTGGCCAGATCATCACACCAAAAATATACTCATTAATA
	scaf_178	6988843	6988887	CCCCAAGGGCGCACAACTACATAAATCAGAAAGAATTCCAAGAAC
	scaf_178	6988888	6988932	ACAGGGTCACGATATGTATCAGTTGACAATTAACTGACAGCACAA
	scaf_178	6988933	6988977	GGCACAATGCACTGTTTCTTGGAAATCATTCCAAACATTAAGCTC
	scaf_178	6988978	6989022	CCAAGGCCTCAGAATGAATATGTAGCTCTGCCTCCAATAATAGCT
	scaf_178	6989023	6989067	CAGTCATCCAGAAGGCAATGCTGTTAAACTGTTCCAGGAAAGCTT
	scaf_178	6989071	6989115	AGACTCCTAAGTCATCCCACATGGTAGATGAACTCCTAATGCAAG
	scaf_178	6989143	6989187	AAGACATGCCCTGGGATAACCACTTATCATGCAAAACTGAGATCT
	scaf_178	6989239	6989283	ATTCCCTCTGGGAGTTCTTCCAGTTTATCACATGGGAGTCAAATG
	scaf_178	6989284	6989328	CAAAGTTCTACAGAATTCAATAGCTCAAAAGAGCAAAATAGCTCT
	scaf_178	6989335	6989379	TCTCTTGGGCTAGCAGGATAAGTGCTGAATCAGCAAGTATTCATC
	scaf_178	6989380	6989424	AGCTAAATTCTGAAAGAATAAATGGGCACATTGAGCTATGCGCCT
	scaf_178	6989425	6989469	TGATCCAGCAAAGAGAATATCACCAAAAGAACGGACAACTTAACT
	scaf_178	6989491	6989535	GGCCCACTCCAAAATAGAACTAAAATACACAAAAGCTGAACAAAA
	scaf_178	6989536	6989580	GCAGTGTGTGCTAGTGGAAGGGATCTTCAATGAAAAACTGGCCTT
	scaf_178	6989629	6989673	AGCTGGAACTCCAACCGGATCTCACATTCTTCTATCAGTCTTCCT
	scaf_178	6989710	6989754	CACATGTGACTTCCCAACCTACCACTTAATCAAAATTCTCACTCA
	scaf_178	6989755	6989799	TTACTCATCCGCCTCTTCATTTACAAACAGAAGTGGTTGAGGGAG
	scaf_178	6989869	6989913	CACCCCTTGGCTCATATTGTCACACAACCTTAATGTTCTCCTGGT
	scaf_178	6989926	6989970	ATGCATGAGGGAGGGTAATTGAGTAAGCATCTAGTAAGGAGAGTG
	scaf_178	6989986	6990032	TCTTTATCTCACTTTATCTCATTTAATTCTATTCAGACTTCCCAAGT
	scaf_178	6990031	6990075	GTACAGTGTTGAAATTAACAGTACAGTTAAAACAAAGACATCAGA
	scaf_178	6990076	6990120	CACATTACTGTTTTGGAGAGGTAACTATAACTGATGCAAGACAAT
	scaf_178	6990130	6990174	AGGGACAGTTTTTCACACCTCATATCACAGAGGATACTTAAAATA
	scaf_178	6990175	6990219	TAGTATTTGAGGAATGCATTTACTATGGAATCAGCATTTCATATC
	scaf_178	6990220	6990264	AGAAACCATAAAAAACTCAGCTCCAAATAAGGCCGAATATGACCC
	scaf_178	6990265	6990309	ATTGTTGACGGATGGGTACACAAATTACATGATTCAACTCAAAGC
	scaf_178	6990355	6990399	CAGGCCAAGATCAAGATTTGGAAATTCATGGCTTCCCTACTCCTA
	scaf_178	6990400	6990446	GTAACCATAAAAAGAAATTTTTAAATGGCTATAATTTTATTTGTGTT
	scaf_178	6990445	6990489	TTTGACAGAGTCAGAAACAGTTTAAATTTGCATACATACTAGCCC
	scaf_178	6990490	6990534	AGCAGGAGGAAATTACATTCTCCAAATGTCAGGGAAAAATGGGTA
	scaf_178	6990535	6990579	TTGTGTTTCCCTTTATATTTCAATTTTGTAAAGGGAACTGCTGTC
	scaf_178	6990580	6990624	AACTTTTCATTTCTCTGCAGAATGGATGAAATGTACAGGGATACT
	scaf_178	6990757	6990803	TCAATGTAAATAAAGTTAATCAGTTCTATAACCATTTTTTAAATCAC
	scaf_178	6991048	6991092	TTGTACCACTGCACATCTTTTGCATTTTGAGGTGATCCAAAAAGA
	scaf_178	6991093	6991137	ACCCAATTACCTTTTTATGCTTCTGTGAAGGTGTTTTTTGTTAGT
	scaf_178	6991156	6991200	TTTGTTTTGTTTTGCTGAAAATGACAAAGTATAGAGGTGACCCTT
	scaf_178	6991204	6991248	GGGGACAGGAATCCCTAATATTTTTGCAGGTGACTTTCTTTCCCT
	scaf_178	6991249	6991293	TCCTATAGCCATGATTTTGGGAAAAAATTGTATGAAAATGGTACA
	scaf_178	6991294	6991338	AATTACAGAATATCTCCAGGCAAGAATTCTTCCAATCTTTCTAAA
	scaf_178	6991339	6991383	GGATAAGTGGACAGCTTACAATGATTTAAAACTAGTTTAAGGCTT
	scaf_178	6991390	6991435	ATAACAAAGAAGAAGAAGAAGTAAAATTCAGTAGTGTTGGAAATGA
	scaf_178	6991444	6991488	CAGAATCCCATCCTTGTTCTTTCTAAAGCACAGTGGTAAAATGGC
	scaf_178	6991489	6991533	CCTGGTTAAATATGCTGGGTTATTTAAAGATTGACCTGTTAGTCA
	scaf_178	6991549	6991593	CTCCCATCAGGGTTTACAGAAATGAAAGTAAAAGCCAAGACTGTG
	scaf_178	6991714	6991758	CCGTGATGGGATACATGCAAAGTGCATCTATAGCACACATTTCTT
	scaf_178	6991759	6991803	TTATCAGAAGTATTTGGAGTTACCATTCCAAATGTCCCCCAAACA
	scaf_178	6991804	6991848	ATTAGGATATGAACTGTGACTCTTAATATATTACCTGCCAATTTG
	scaf_178	6991849	6991893	CACTGTATAAGTGAATATGCAGGTTCAGCAAAACAATGGATGGAA
	scaf_178	6991912	6991956	CATACCACAGCTGACTAGCTGGTTAGCATTAAAGTTACTGGGGGA
	scaf_178	6992038	6992082	GCAGCAGCAACATTTTAAATAATCATTACTCCCTAAGCTGACCAC
	scaf_178	6992089	6992133	TTCAGAAACCTTGCAAGATTTTTGCCTGGAGACAATATTAGATCA
	scaf_178	6992134	6992179	TTTTAACCATGTTTTAAATAGTTGATTAAGAACTGTACACCACATC
	scaf_178	6992179	6992223	CACGTCGCTGTCAGGATCCATTTCCAGTTAAACACATTCCCACTG
	scaf_178	6992248	6992292	TCTGGCTCATGGTGATTTAGCATGCAGTTTTGTACCAATACACTC
	scaf_178	6992335	6992379	TAGGGGGTCCCAAAGTCTTAGGTGGCAGAGCATTTTAAAATGGCA
	scaf_178	6992380	6992424	GGGGTATGGAAAATGTTTACAGGTATTGGATGTCTGATACATTGC
	scaf_178	6992425	6992471	TGAATATATGAGTTTAGATGATTGTTCATTTTTATTACAGATTTCAG
	scaf_178	6992470	6992516	AGTACTTGGTTCAAAAAAGTAAAGTAAAAATATAGAGCAGAAAAAAG
	scaf_178	6992515	6992559	AGTGCACTGCAAAGCACGTAATGGAATAACATATAAACTCTGAGC
	scaf_178	6992563	6992607	TGGGCAATCTTAGCCAGATAATAATGTTTGCCATGTTCATACTCC
	scaf_178	6992608	6992652	TGTCTGCTTCAGCAAGATTTTCTACACTGAGGTCCCATCATTTCA
	scaf_178	6992677	6992721	AGGCACAGATCCAGTAGACAGTAAATCTAATCCGAAAGGAAGTAT
	scaf_178	6992728	6992772	AAAGTACTCCCACTTCTAGACACTTACCTACATGCTGTTGTTTAT
	scaf_178	6992776	6992822	AATGGTTTCATTTTGTAACATATATAGTAATAATGATCAAACTACTT
	scaf_178	6992821	6992865	TTAGCAAGAATCCTGTTGACAATTAGAGAAAGGAGTAGACTAAAA
	scaf_178	6992878	6992922	GCTTGCTCTGGAAAATGGAAAATCGGCAATGCTTTAATATGAGAA
	scaf_178	6992950	6992994	AATGCAACAAACCATATCTGGAAAAAATAACTGTACAGCTATATT
	scaf_178	6992995	6993041	TCATATCTTGTTGAATAGAAATGATATTCTAAATAAATGGTAAATAG
	scaf_178	6993040	6993084	AGTCAAATGCATATTTTTAGGAGAAGAATTTGAAGTTTCCATTTG
	scaf_178	6993094	6993138	TGCCCTCTTCCCCTGCTATATATTTTCATTATAATTAACTGCAAA
	scaf_178	6993139	6993183	ATATAGAATCTTGATAGGAAAAGAAATCAAAACAGCAGGGGGATT
	scaf_178	6993193	6993239	CAAATGAAGCACTGATAGAGAGTATTAATTTTAAATCTCTCAAAATA
	scaf_178	6993238	6993282	TAACTAGTGTTCCTAGTCTTTTTGAAAAGCATGTCAGGTTTTCTT
	scaf_178	6993286	6993332	TTTATGAAAAATTAGTATACTTTTGGAATATGAAATTATTTTGCAAT
	scaf_178	6993331	6993377	ATTATATTTTAGAAGCTCATCTAGATAACTTAACCCTTTCTGTTAAT
	scaf_178	6993379	6993423	CTGCTGTGTAGAAAGAATGGTCAGAAAGTGAGTATCTTAATGAAT
	scaf_178	6993442	6993486	ACAGTCAGCCAGTGCTATTATTAGCACTGTACTGATTTTTTAAAA
	scaf_178	6993544	6993590	AAGAAATTCTGCCCAATTTCTTCTTTTATATAATAAAAATCTATTGT
	scaf_178	6993655	6993699	AAATCAGGGGAAAGTGTGGTCATTTTGAAGAAATATCTCAGTGTG
	scaf_178	6993736	6993780	CTGAGGGGCAATATTACTATGTTCCCCTTTCTAGTTAATGGTTTT
	scaf_178	6993925	6993969	CGCCACCACCATCACGTTACACAGTCTTCTAAAAACAACAAAACT
	scaf_178	6993970	6994014	GAACCAAAAATGCCACTTGTGTAGAATTCTGCATAACTTTAATAC
	scaf_178	6994108	6994152	GCTCTCCCCGCATATCTGGCCTACAGTTGTTAAATGGTTTATTTG
	scaf_178	6994162	6994206	CTGGATGCACAGAAATGAGTGCATTACTCTGAATAAACCAGTGCT
	scaf_178	6994213	6994257	CCAGGACTTGTCCACAGAACATTTTCAAATAAACAGCACTTCTGC
	scaf_178	6994270	6994314	GGTGGAGAGTATGGAGGACTACATCTGGTCTCCTAAAAAACACTT
	scaf_178	6994405	6994449	TTCCCTTCATATGCTGTCCCCTATTCTCTCTTATAGGAGCTATAG
	scaf_178	6994459	6994503	GCGGGGGGATCGCCTAGACATACTAATCTATCATATACAGTCTAT
	scaf_178	6994504	6994548	TTTCAGTGTTATAGAAGTGATTCCTCGAACCACAGTATGCCTTGG
	scaf_178	6994552	6994596	ACAGTGTGGCTCCATTATAAGTCTTAATAAATAAGTAAGGAGCAT
	scaf_178	6994597	6994643	TTAGTTGTGAATGTTTCTTCAGATATATGAATTATAGTACATCACAC
	scaf_178	6994642	6994688	ACTGATACATTATGGATCAAATAAATATTTTAAATTACATTCAATAC
	scaf_178	6994687	6994733	ACTAAATCTTATTTGTATTTCACTGTAGTTTCAAATGTGTGAGAAAT
	scaf_178	6994822	6994866	CGCATGCACACGGTGGAGGAATAAGCATTTCTCTTCCTGTTTGAT
	scaf_178	6994894	6994938	AGAAATGCTCAGACCTAGGAAATAGGGTTTGAAAGATACAATAGC
	scaf_178	6994939	6994983	AAGGCCAAAGACTGTCCTCTAGAGAAGAAATTATTCCCGTTTAGC
	scaf_178	6994990	6995034	GGTCTGTCAACGTGCTCCTCTCAAAAGGTGATAGGAAAGAAATGG
	scaf_178	6995044	6995088	CCCAGTTTGAGCTGATGAGGGTTTCTAAATTCCACCTTGTTTTCC
	scaf_178	6995089	6995133	AGGCAGTAAGCATCAAATATGCATATCTAAAATATGTACAGTTTT
	scaf_178	6995143	6995187	GGCTCAAGCAAGTCTGAACACATTGATCAAACCTGTGAATTTGTA
	scaf_178	6995206	6995250	GGGGAAGCAAGAGCGTTCACAAATCGTATCACTAGTTTGGAAATG
	scaf_178	6995260	6995304	TAGGGGGAAGTGTGAACTGGGTAATCTCTGGTCCCAAATGAACTA
	scaf_178	6995305	6995349	AAATGTTTACCATACATCCCTAGCTAGAAATGTGCATGGGGTCCC
	scaf_178	6995386	6995430	CTGTGGCCCAGCATGATACTTGAAGAGCAGAAGTATTTCTTGGGT
	scaf_178	6995443	6995487	TGCTCTTTCACTTGGTTAGCCAAAAGTTCCAATGTACTCCCTACA
	scaf_178	6995488	6995532	CTCTGTTTGGCCTCTGAAGTGTATTTTATTTTAAAACATCCTTTA
	scaf_178	6995533	6995577	TAAGGTTGTCTGTTACTTTGCTGAACTAGGTGTTTGCTTCGCTTC
	scaf_178	6995659	6995703	TCTTTCAGATCCTTGTTTCCTTACAAGTTACAATTCCTTAATTTA
	scaf_178	6995704	6995749	AAATTACCATCTTAATTTGAAGAATCGATTAACTAGTGAATCTGCA
	scaf_178	6995821	6995865	TCTATCTGTCTAACTATCGAGAGAGAATAGAACGTGGAAACAATA
	scaf_178	6995866	6995910	GTTGTGGTTAGATTGCAATGAAACACAAGTATGATTTCTGACAAT
	scaf_178	6995911	6995957	TCAGCCAGAACTTAAATATATGCAAATATTTGCAAAGTATACTAAAT
	scaf_178	6995956	6996000	ATGCACATTCATCACACAAGGAATAACTGAGTGATAGTAAAATCC
	scaf_178	6996001	6996046	TAAAATGACCCCTAAGTTAACATATGTATTATAAAGATGGAACACC
	scaf_178	6996046	6996090	CATTATTTGTATTCAGACCCAAACCAATGTAAGGAACAACTTTAT
	scaf_178	6996124	6996168	CCTTCCCAAGCAACACAACATTCTTTGGCAAAGAGCTCTTTATTC
	scaf_178	6996274	6996318	GGAGTGCCCCTTAGAGGCAGGTTAGCATCTTCTTTTCTTCTTTGT
	scaf_178	6996337	6996381	TTCTCTCCAGATGCTGTATTATGAAATCAAGACTCATACAAGTTT
	scaf_178	6996403	6996447	TGTTCCAACAACCCTCCAAACATCTGCAAATACTGGCTAGTCTTA
	scaf_178	6996622	6996666	AGCTACTTCATGCTGGATAAATTATAATTCATATCTGGGCATTTG
	scaf_178	6996667	6996711	AAACCTAAAACCGAGGAGAGCATACATTGGAAATCATCTGTAGTA
	scaf_178	6996712	6996756	TCACCAGAACACTTGTAATGAGTTTTTTTTTTAAGTGCAGCGATC
	scaf_178	6996757	6996801	TGAAGGCAAATAACTCCTTCTAATCTAACCAAAAAGGAGAAATAT
	scaf_178	6996835	6996879	TGGGGGCACGTCTTGTTCATTACTTGTCAGCAGAGATAGTACCAC
	scaf_178	6996880	6996924	CACTGTTTTGTGAAAAGTTTTTTATGCTGCTACTGTTGATAACAG
	scaf_178	6996925	6996969	ATCTGGACCTGTTATCAATCACATTTATGGCACATTAACTGTGCA
	scaf_178	6996970	6997014	AATGGGTAGACAATCTTCATCTCGTTTATCCACACAATGGTCCAT
	scaf_178	6997066	6997110	TTGCTCAAGGCAATCTAGTGAATTCACTTACGGATTGTTGGATTG
	scaf_178	6997168	6997212	CCTGTTGCTTGCATGAAAATACAAATAAATGAATTCTATTCATTT
	scaf_178	6997279	6997321	GGGACCTCGGGGATCAGGGTCTTGATTCCCACTCAACCATGAC
	scaf_178	6997624	6997668	CAGGGTGCAAATGCATTGTATCAATAATATGTTTACACAACTACA
	scaf_178	6997708	6997752	CATTGGCTATTTTGGCTCTTCAGTAGTTTTATCAGAATGCATGAA
	scaf_178	6997756	6997800	GAAAACAAACATCCTTTTAGAGCAAATCCTCTTCATGAGAAGGAA
	scaf_178	6997801	6997845	GAATAAATAAACCAGAGAAGAGTATCTCAGCAGGCTCTGTCAGAG
	scaf_178	6997846	6997890	ATGTGAATCGGAGACCACAAAACAAATGGAGAAATTTCTCATCGT
	scaf_178	6997891	6997935	CACTGCCTGCTTATAGAACAGGTAGTGCTCAAAAACTGGATGAGA
	scaf_178	6998008	6998052	TGAAGCAACTCCTCTATAAAGAAAAGCTATATGGTTTGAGGCTCT
	scaf_178	6998068	6998112	GGGATGGGGATTTTTCATATTGGCAAGCTTACAATGTAAGTCTGG
	scaf_178	6998137	6998181	TGTGTCACTGCTGACTGTTAGTGACTTACATGCCTAATACATATT
	scaf_178	6998182	6998226	ACCAATAACTCTACTCTGTTACATAGGTAAATTTCATGCCAGACC
	scaf_178	6998290	6998334	ATGGCCAGTGGTCCTAGACATCAGATTGGCTTTCAGTCTATGATG
	scaf_178	6998443	6998487	ACTGTTTCTGGAGGTGCACATTAGCCATTTCTAACCTGGTCTATG
	scaf_178	6998572	6998618	CACTACAGAAAGGAAAACAAATAATAGTAAATAACCCTGAAAGAAGC
	scaf_178	6998623	6998667	GGCATTTGATCTGACATATGAAAGTCCCTTTAAACTGATGTTCCA
	scaf_178	6998668	6998712	GACATGAAAAGTTTAAATGGTTACAGTGTTGCTGTTTAGATAAAG
	scaf_178	6998713	6998757	ATCAGCTAAACTCATGAAATGTCTTTAGGTCTTTGATTGTTTTAT
	scaf_178	6998758	6998802	ATGTATTGTATAAACTGGGCTCTCTCGAACTCTGTAGTTTCTTTG
	scaf_178	6998806	6998850	TGCAAGAATCCCTCCGCTATCAAGAAACAGACATTTCACCTAAGA
	scaf_178	6998851	6998896	AAATACTTGAACTTTGATAATTTCCTAACAGAAGTTAAGAGGAGAC
	scaf_178	6998896	6998940	CAGTATAGGATCTACACATTTATAAAGAGCCTTTCCCACTTCAGA
	scaf_178	6998959	6999003	ACAGTTGAAAGCCCTTCTGTGATTAATAATTTCAAGTATTGTCTC
	scaf_178	6999007	6999053	CATTGTTCACTACTGTGTTCTTTAATGTTGCTATTAGAATACTTATA
	scaf_178	6999052	6999096	TAATTTTTGTCCCAGTTATACTTCTCTTAATATTGCTCTTCCATT
	scaf_178	6999106	6999150	TGCCATCTTCTGAAATTCCAACACAACCAAAGTTAAGCATTTTCT
	scaf_178	6999292	6999336	GGAAGCTGATCTGGGGTATCATGACAGCACAATTAACTCTCTTTT
	scaf_178	6999385	6999429	GCCTCAAATGCCAACATAATTTGATGAGATCTACTCACTGCACCC
	scaf_178	6999442	6999486	ATGTGTCTCAGCCTCTTGCACCTTAATGTTGTGGGCTGTTTCATC
	scaf_178	6999601	6999645	GAGGGCCAAGCATGTCAATCTTCGACACAGGTGCTAATGAAGTGT
	scaf_178	6999703	6999747	CCAACTGTGCTTTCATGAAATGATCAACCATAGTAGGCTGTGGGC
	scaf_178	6999784	6999828	ACCCAGTGCCTACAGTTCAGCGTGATTTATCAATCATGCATGGAT
	scaf_178	6999835	6999879	GGGACCCACAGCTTATTGCTGTATTGTTGAAGGTGGCTAGTTTCT
	scaf_178	6999952	6999996	CCTCATGAAAGTGGAAAAAAGGCTGGCTACTCCTCTTGGTCTTGC
	scaf_178	7000012	7000056	CCTCTCTTCTCTCTTGCTAGTGATGATTGTCCACTCCTCCGCCAA
	scaf_178	7000072	7000116	GATAAAGGACCTGCATGTGTTTACAAACATACTTTCCCTCTTTCC
	scaf_178	7000201	7000245	ATGAACAGTCTGCAATAGTACAGTCACCTTGCCAATCTCTTTTTA
	scaf_178	7000261	7000305	TTCTGAACTTCCCATGACAGCAACCTCTTTTTAAAATTATAATTA
	scaf_178	7000357	7000401	GCGGGGAGGACCAGTACACTTCTACTTCTCGATTTCATCTTCTCA
	scaf_178	7000402	7000446	CTGTATTACTTCTCGATTCCATCTTCTTACTGTCTTACATCTCAA
	scaf_178	7000450	7000494	CACACTTATCAGTTTCCTCTGAAGAGATGGAGCTAATGGAATAGA
	scaf_178	7000513	7000557	GAGAACTGGTGTACATGATGCATTAATGAGTTACCCCATCATCCA
	scaf_178	7000558	7000602	CAAGTGTTATTTGCATATTTCTGAGTCTTTTTTTATAGCCAACAT
	scaf_178	7000603	7000647	AATTGCACAGAAAAAGAGTAGTGATCAGATCAGAGCAGAAAGCTG
	scaf_178	7000747	7000791	CTGTGGAACATGCAATAATTTGTCAGGGATAAGTTGGGTTAATGG
	scaf_178	7000813	7000857	GCTTATTTTCAGTGTGGCTCGTCATGATGTGGAAGTCTGCCCACT
	scaf_178	7000858	7000902	AAAGAGCAGTAAAACTGAAACATAGTTGGATAGTAAATATTGTCA
	scaf_178	7000903	7000947	ACAGGACTGGTCAAAAAAGATGTTTGAGAGATTCTGACCAGATTG
	scaf_178	7001014	7001058	GTTTGTCTGTTTGTTTAAAAACATGACTTTTATGCATGTATGTGG
	scaf_178	7001059	7001105	ATTAATTCGAAATTTAAGGGGATCCAGATAAAAATATAGTATGAAAC
	scaf_178	7001104	7001150	ACATTTTCTCTTTTGGAATTAATAAAATTGTTTAAAGCAAAGGTTTA
	scaf_178	7001149	7001193	TACTTGCTAAGAATATTGCCTTTTTAATGGAAGGCAATCTACATA
	scaf_178	7001194	7001238	ATTAGAAAAAAGTATTTCAGTGCACACTATAAATATTGCCCCTCA
	scaf_178	7001326	7001370	GCTGAAATCCAACACATATTCACGTGGACTTGTAATTCTGCCTGA
	scaf_178	7001371	7001415	GCAAACATATAAATGATTGTGCCACACAGAATCATTGCTTTTGAG
	scaf_178	7001416	7001460	GCTACAGTAATAGTCACACTAACATGGAAGCAAATAAACAGAATG
	scaf_178	7001461	7001507	GCACCTACTTATAAGTTAATGTACATAGGAGTGTTTGATAAATTTAA
	scaf_178	7001524	7001568	GGCATTGTTGTCTGCTAAGAATTAATGATGAAGTATGCATTTTCT
	scaf_178	7001581	7001625	GTAGAAGTAGGAGTAGGTTTTACAATTTTTTTTCAAATGTCTCAC
	scaf_178	7001626	7001670	TTTTCCCCTAGTTGAAAAGAATGAGAAATTTGTTTCTTCCATCAT
	scaf_178	7001671	7001715	TTCAAACTTTCCCTGAACTTTATAATTTTAATTTGGCTACATTGT
	scaf_178	7001716	7001760	AAGCAGAGCATTCTAGAACTGAAGGAAATATCAGAATTCTTGTTT
	scaf_178	7001761	7001805	GTGAGATCTCACAAGTGTACATACCATTAAAGGCAATGGTGAAAA
	scaf_178	7001806	7001852	TAAGCACATTAAATGAGATTATAGAGTAGATGTATTGCTTATATAGC
	scaf_178	7001851	7001895	GCAAGCAAAGTAAGTCTAAGTGTCTTGTCACTTTTATGCTCGAGT
	scaf_178	7001896	7001940	TAATGGATAAATGCTTTAATTCTTTTCCCAAATCAGTACTGTCAT
	scaf_178	7001941	7001985	GGGCAGGGTGGTCGATTTAGGATTATTTAAGCATATTGATACTTC
	scaf_178	7001986	7002030	CAAGTATGTCTACAAATACACATCATTCTTACAACCATTGTTGCA
	scaf_178	7002031	7002076	GTACTTTTGAGAAGCAATAATTTTGTGAGTTCTTCTAAATTTGTGT
	scaf_178	7002076	7002120	TTGCACAAAATCCTTACATTTTCAGAAAATTACCTTGTGACGGTA
	scaf_178	7002121	7002165	CATTGCATTACTTTTCTTTTTGATGTCTATCTCTCTTTCACTCCC
	scaf_178	7002169	7002213	CCACCCCCATCTTCTGGCAATTAATTTCCTTGTTTATGTTCAACA
	scaf_178	7002214	7002259	ACCCAAATATAAAATATTCTTAATGTGCTGACTTACATTTGATTCC
	scaf_178	7002391	7002435	TACATACAAATAAATACAGAAATATACCAGAAGAGGTCCACTCTG
	scaf_178	7002436	7002482	CTCCAGTAAATAAAGGAAATATAAAAAATGAAAATGCCTTTCCATTT
	scaf_178	7002481	7002525	TTTCTCACAAAATATTTGCAATATTCTGAGACAGGCTTGTCTCCT
	scaf_178	7002547	7002591	TGCAACTGATGGGAGGATAAAAACACACTGGTCTCGTCTATTTTC
	scaf_178	7002592	7002636	ACAAGTGGTTAGTGAAAGTGACTGATAGTACAGTTCTATATGTAT
	scaf_178	7002688	7002732	AGCATTGCATTCTGAGGATGAAATTAGATGTTATTTCTAGCACTC
	scaf_178	7002739	7002785	AATTACTCATACATTTTCCAACCATTTTCATGCAATTTAATAGAAAA
	scaf_178	7002784	7002828	AAGAAATTGCTTTCCAAAAGTAATTCAGAAGAGAAGACAAATTAT
	scaf_178	7002850	7002894	TTCAGGTTTCTTATGCTTACCTTACCTGTTTGCACAAGCCTGAGT
	scaf_178	7003009	7003053	CCCAGCGGGAGACATCAGGAGGTAATTCTGCCTATCTGACTGTTT
	scaf_178	7003084	7003128	GCTGCAAAGCAATGGATAACTTTGTAAGGGAGAAGAAACATGAGC
	scaf_178	7003162	7003206	ATGCCACCAGAACAAAGGACAAAACCCTGAACAATAAGAGAGAAG
	scaf_178	7003294	7003338	ACTGTGGCAGATGTAAAATGCGATCCGGGTGGTTGTATTTGACAC
	scaf_178	7003357	7003401	GAGTGATTGGCCAGTAAGTATCAGCACTTCTATGTTTAAAAAATG
	scaf_178	7003429	7003473	GCACAGACAGAAGCAATCACTTCTACCTTTTAATGGCAAGTTTTT
	scaf_178	7003477	7003523	ATGATAAATGCATATTATATGAATTAATGAGCATTTATATACTGCTT
	scaf_178	7003525	7003571	ATATTATAACATCCCAAAGCAGTTTACATTTAAAATATTAATATCAA
	scaf_178	7003570	7003614	AAAATCCCATTTGAAGTATGATCTTATGCAGATTGTCTTTTAAAA
	scaf_178	7004674	7004718	TTCACGACTAACGACAATGACGAAGTAGTAGTGGTGATAATGATA
	scaf_178	7004737	7004781	ACAATGCAGCACCATAGGTAAGTTAATGTTGAGTCTAGGTCAACA
	scaf_178	7004878	7004922	AGGCTAGCCATTGCTGTATGACATGGAAACATTCCATTAACTTTG
	scaf_178	7004947	7004991	TGTTTGGCTGGGTATCCATAAGGGGAAGTGGTCTTAGTGTCAGCT
	scaf_178	7005022	7005066	CCTCAGCAAGGCTTAGTAGCTAATAAAGAATTCTCTTAACCCAGT
	scaf_178	7005067	7005111	GCTGTTCTTTCAACCCAGATCTTACATAAGCATAACTGTGTTTCC
	scaf_178	7005163	7005207	GGAGCCACACGCAGAACCAAATTATCCCTATCCAGGAATAGATAG
	scaf_178	7005238	7005282	GCTTCAGGCCACAGAGATTACATCAGTATTCAGTGACAGAGACGT
	scaf_178	7005316	7005359	CTTCAGAGGGAGTCATTGCCAAAAACATGTAACCAGCCCCATGC
	scaf_178	7005388	7005432	GTTTCTGGATCCTTTGACAGGATTTAGTGTTGAGGAATAGAGGAC
	scaf_178	7005433	7005479	AGCTATCATCAAGATAAATTGTTGATTAGTCCATATATATGACATAA
	scaf_178	7005478	7005522	AAATGGTGCTATTAAAAATCTGACATTTTCTATGGACATTGGAAT
	scaf_178	7005532	7005576	AGAAGCGGGGGACAAGAAAAATTTTTCTTACCATTGGAAGGAAGT
	scaf_178	7005577	7005621	CGCAAGTAGCATATTTGGTCTAACGATCACAACTTTATTAACCTA
	scaf_178	7005622	7005666	ACAGTTAGTAACTGCAATGATTATTAAAGACCAAGTAAGAGCTCA
	scaf_178	7005667	7005711	ACATTCCTGAGTCAAACTGCTGATGAAAGACCATCAGTGTTCCAT
	scaf_178	7005715	7005759	CACTGGTCAGTGTTCTCTGGAGTTAAGCTCTGAGGATACAAAGGT
	scaf_178	7005796	7005840	CTCAGTCACCTTCATGGTGTTCCAAAGTTAGAATGTGTACTACCT
	scaf_178	7005910	7005954	AAGGAACAAGAGAAGGACAAGATGAGATGAGACAGCATAGCCAAT
	scaf_178	7005961	7006005	TTGCATCCTAAATCCAACGCAGTACCTGTTCCCATTGCAACAAGA
	scaf_178	7006132	7006176	ATGTCAGGCACAACAGCTTAAATAGAATATTTATCTGGCATGGGA
	scaf_178	7006384	7006428	TGGAGTCTGAGAAGCAATACCCAGAGCATCTATTGGATTCCAAGC
	scaf_178	7006495	7006539	GAACAGTGTGGAGGCATTCATAGATTCACCCTAAGGCAGAGACAC
	scaf_178	7006540	7006584	ATTCGGAGCATGTAATAGCAGTGCAAGTATATTGTGCACCTCTCC
	scaf_178	7006627	7006671	AATGGGTGGAGCTCATCACAATGCAAATTCATTTTCATCTCCAAC
	scaf_178	7006810	7006854	GGCAGCCTTTCTCTTATGCACTATCCACTACTGTCAATAGCACCT
	scaf_178	7006927	7006971	CCCAGGAGATTCTGCTAATGGAACCTCAGTAGACCCTCCCTTCCT
	scaf_178	7006972	7007016	GTTCCTCACAGTTTATCAGCAGTGATCTTTTATTGTTTCCATTGC
	scaf_178	7007020	7007064	TCCATTGCTACTGCCAAACACAACTGTATTCAATGCTAGGAGACA
	scaf_178	7007071	7007115	GCACACATACGTTCAAGTACTTGAAAACATTTTTTTCAAATCTTT
	scaf_178	7007116	7007160	TCAGAATGTTCAACAAACATCAGGAGAACATTCAACGGCACAGTT
	scaf_178	7007227	7007271	TTCCTGCATGAGGACAGAAACACCGTTCTCAGTCTGGCTCTAAGG
	scaf_178	7007293	7007339	CAGGTCCATTTGTGCTAATTTGAAGTTGAATAAGATTTTATTTTTTT
	scaf_178	7007338	7007384	TTCTAAAATACATGAATGTATGTACACATGGGATGAATAAAAATCAA
	scaf_178	7007383	7007427	AACACAGAATATTATCTGGAGGCACCGCTTAAGAAGTTATACATA
	scaf_178	7007428	7007474	CTACAAAGAAAAGAAGAGAACAGAGGATAAAAACTATTATAATCTGA
	scaf_178	7007539	7007583	TGCTGCCTTGTTGGAGAATGGATTAAGATAGAATTTCTGCATGTG
	scaf_178	7007584	7007628	GATGCTAAGTTGCCATTTGCCATAGGAAGAATAATCAAAAACAGT
	scaf_178	7007629	7007675	TGCTAGTAATTATAATTTTGTACATTCACAAAATTAAAAGAGACACA
	scaf_178	7007674	7007720	CAATAGTAACTAGAAATAAAAAATAAATGCTAACTTCCATTCACGAG
	scaf_178	7007719	7007763	AGACTATGTGAGTCACCAAAATTGCAAGTATGAACACTGGCAGGG
	scaf_178	7007776	7007822	TTTGCATTGCCTTTACACAAACTACTTTAATAAATGATTACATTTGA
	scaf_178	7007824	7007868	AATGTAAATGTGCTTCTCTCAAGTAAATGATCAAAAAGAACTGTT
	scaf_178	7007869	7007915	GCTTAATTTATGACTTGAATATTCTTTCACATTGAAATATTCTACTT
	scaf_178	7007914	7007958	TTCTAAGATGCTTTCCTGATGAAATCCATACATCACATATACATG
	scaf_178	7007959	7008003	AACATATAGGGTTAGAAGGTCTGAAAGTATACTGAACAACTTAGA
	scaf_178	7008004	7008049	AAAACCTTTTTAGTCATTAATAAACCCCACAGCAAAAAATAAAAAA
	scaf_178	7008064	7008108	TTCATATTAATGAGCATTCATTTCACACTTTCAATGTGTATGGCA
	scaf_178	7008136	7008180	GATGTCACTGTAGATGCTACAAAAATGACAAACTTTTGTTGTGGG
	scaf_178	7008181	7008225	AGTTATGGTTTTTATTACATTTTGTGCAATGTAACCCACTTCAAG
	scaf_178	7008244	7008290	GTGTATGGTGTAGAAATAAAAAAGAAGAAACAATTCAAAACATTATC
	scaf_178	7008289	7008333	TCTAATAGATGATAATGTAGATATCCGCATTTATCCACATCTCAA
	scaf_178	7008334	7008380	TGGATTCACTGAATGAATAATCTGTATTTTAATAAAATAATGTAATA
	scaf_178	7008379	7008423	TAAATTATTTGTTCTGTTTTTCTGGCAGAAAGTTGTATTTGATCA
	scaf_178	7008475	7008518	AGGCAAGGGTGAGACCACAACGGAAGTACTTTTTTTCCCCCATG
	scaf_178	7008526	7008570	AGGGGACAAAGAGGACTGAAGTATGACGTTCCCATGAAAAACCCA
	scaf_178	7008619	7008663	CTCCTTGTCTCTTCACTTTACTGTTTTGCTAGCATCTTTTTCTTC
	scaf_178	7008691	7008735	AGGGATCACAGAGTGAACAAGAGGCAATCACAATGCTAGATAGCC
	scaf_178	7008736	7008780	AATCAGTGTTGCTTTCATAACATCACCGATAAAGGTAACCAAAGT
	scaf_178	7008781	7008825	GGCATTGCCCTCATTGATGAGAAGACAGTACAGCTCTATGTTGCC
	scaf_178	7008826	7008870	GAAGCAACAGGGTAATGATTACTTTCTTCCTGCAGTATACTGTGC
	scaf_178	7008901	7008945	CAGTGCAGCAAGAGAGTAAATCCATCCCTATGTTCCCATGGCAAC
	scaf_178	7008955	7008999	CTTCCTGTCTTCTCATTTTAGACTATGCAGGAATACTCCTTTCTC
	scaf_178	7009135	7009179	GGTCATGTGGATTGGATCGGGAGTCAAGGCATCAGAATAGACTGC
	scaf_178	7009186	7009230	GCCTTCTCTCTTTGTGAGTCTATAAATTAGAGTTCTACACGTTTG
	scaf_178	7009282	7009326	CCTTTGAATGTGGAGCCTTATGCACCTCCAATGCATGAAGAGAGG
	scaf_178	7009348	7009392	TGCTCCTCTGCAATTCATTGAGACAATTTTTGCCATCTAGTTGAA
	scaf_178	7009447	7009491	AGGCTTATTCCCAGGAATTCAAATAAGACTTTACCCTTCCATGCA
	scaf_178	7009510	7009554	CTGCGCCCCAAGTCATTTAGCTTCAGTATACCTGCATTTGGATGT
	scaf_178	7009555	7009599	ATTAATTGGCTATGCCATTCACAACTTCTGTTTTTTTCAGAGTAT
	scaf_178	7009600	7009644	TAAGGACTAGTTGGCATTAACAGCAATAAAAGCATTGTGTGCATG
	scaf_178	7009648	7009692	GTCCCCAAATGAGAAGAAAATTCTTGAACTCTCTCATTAATTACT
	scaf_178	7009693	7009739	TAATCTAGAGCAATAAGTATTTTTTATAGTAAAATGTGCATTTTAGT
	scaf_178	7009744	7009788	CTTGGCACAGCATTTTACTGATTCCTCTAGGAAAGAGCAAATGAA
	scaf_178	7009810	7009854	GCTCTGTCGTTCGAACTTTCCAAAGTGTCGTTTATAGTGATTTAA
	scaf_178	7009870	7009914	GCCCTCTCCTCTACTAGTGATACCCTGAAGTCTTTGTCTTGTGCA
	scaf_178	7009927	7009971	CTTGTATTCCAGTGCCATAAATCTCAAAAGGATAAAGGAGCAAAT
	scaf_178	7009999	7010043	AAACCACACAGGGCTTACTCATCTGATTTCAGCACTTCACCAGGA
	scaf_178	7010092	7010136	AACTGGCAGGAGGTAGATTATAGCTTGGTATTCCAAAATGAAGAG
	scaf_178	7010173	7010217	TTGGCTGGGTGAAATAATTGATGGGCAGAACAATCATAGTTCTGT
	scaf_178	7010263	7010307	TGAAGGCAAGGGTGAAAGCTAACAAGTATAAAGATTTGAGTGAGC
	scaf_178	7010332	7010376	GCATTCAGGTGTGAATCTTCATTTCTGTGTAAGCACCCTTCTCCT
	scaf_178	7010398	7010442	ACCATACTGCTCTCTGTGAAAAAGCCGAGATTACCAGACAAATGA
	scaf_178	7010485	7010529	GGCTCTCTCCTTGGCTTTTGAAAAGAGCATCTCTTAAGATGGTGA
	scaf_178	7010551	7010595	TCACAGTTGCCACGAAGCATCATTAGGTCTATATTTATTTTATTT
	scaf_178	7010644	7010688	CGGCTCACAAAACATATTCATCTGTTATGTTGAAAGCCTAGGCAC
	scaf_178	7010809	7010853	CGCTGAAAGGCACGAAAGAAGCTGTAGCAATAAATCTCTCTCTCA
	scaf_178	7010854	7010898	GGAGAATTGCCATGTTAACCTGGTTGCTAATGGAAACATCCAGCA
	scaf_178	7010899	7010943	TTAATGTCTACAACGGCTTGAAATGTTTATGTCCTCAGCCATCAT
	scaf_178	7010971	7011015	CTACATGTGCTTGGGATAGTTTACACTGACTTACCTCCAGGTTAA
	scaf_178	7011031	7011075	CAGCTTGCAGTGCTCACATGAAAGTGAAGCATTACTGCATGAGTT
	scaf_178	7011076	7011120	AACCCTGAGCAAGAGTCAAATTCACAAACAAGAAGAATGTAGATG
	scaf_178	7011154	7011198	TGGTGTGAATTTCCACACCCCTTGAGTCATAAAATTGTTTCTGAG
	scaf_178	7011211	7011255	TTGCAAATATTCCCCTATATTAGGGGAAATCCTTGCATTTTTGTG
	scaf_178	7011268	7011312	TGCAACATGCCACTTTCTCATCCTGTGTAAGCTTTCTTTTGATCA
	scaf_178	7011337	7011381	ACACTGTGCAGATGTCATGGCATCATATTTCCAAGCAGATGTTCC
	scaf_178	7011382	7011426	TATGTCCTAACCTGGCTAAGGGTATAAGAAACCCACAGTTTGTTC
	scaf_178	7011550	7011594	ACTCTGCTAGCAAGGATCTCGTGTTGTTCCAGCTTTGTAATCATG
	scaf_178	7011595	7011641	CATAGTTAACATGACTAATTGTGATAAAATGTAGCATGACTTAATTC
	scaf_178	7011658	7011702	TCATGGCTAAATCATGGCTCGCCAGCAATACAGTTGTGTTTCCCC
	scaf_178	7011748	7011792	TCAATAAAGTCAAGCGTCAGCAAAAAAACACTGAGAATGCAAAAC
	scaf_178	7011799	7011843	AGAATCGCAAACACATATACAGAAAAAGGTGGGTGGAACAGAAAA
	scaf_178	7011853	7011897	CACACACATACACAGCCATTTAGCCACAAAGTAATGATCAGAGGT
	scaf_178	7011904	7011950	AACTGGTCGTGAAAGTATTACTAATAATATATACGTATAGCTGTATG
	scaf_178	7011961	7012005	CACACACACTTATTCAAAATCCCTGTTCCACATCTTTAATATAGG
	scaf_178	7012006	7012050	CTGAGGTAGGATAACAAAATGTTGGAATGAGTATTGAGATGGAGT
	scaf_178	7012084	7012128	AGTCCATTCCATGGTTGAGGGAGATTATTTCCACCCCCATAGTAT
	scaf_178	7012153	7012197	TCATAGAGTCTACTTGCAGTGACCAGAGGGTAGATTCCAGGATGT
	scaf_178	7012261	7012305	GATGTGTCTAACAACTCCTTTTCAGAAAGAGGCTACTACTGCACT
	scaf_178	7012306	7012350	AACTATGCCTCATCTATCCTGCATTCTCAACATTTTAGAGGGTGG
	scaf_178	7012435	7012479	GGGATGTGGACTGTATGAAAGATGTAAGTACTTTGATGTCCATCG
	scaf_178	7012480	7012524	CCTTTTGATCACTTGCATAACTTTTCACAAAGGGGTGCAACACTA
	scaf_178	7012525	7012569	CAAGGGGACAACATTATGAAGCAAGTGAAATGGTATCATGAGAAA
	scaf_178	7012759	7012803	CAGAAACTGGGAACATTCAAAAGTTAAAAAGGGGGAGATGTATTT
	scaf_178	7012966	7013010	GTGTGTTTGCGTGACCTCCAAATCATTTGATTTTCCTGTTTCATT
	scaf_178	7013032	7013076	AACGCAGCCCAAATTTGTGTGAGCTCCTGAAACGAAACAAAATGG
	scaf_178	7013077	7013123	TATAGAAAACAATTCTTAATTCCAAATGCTCAGTATATAAACCTTGG
	scaf_178	7013143	7013187	CAGCACTGCGTTCCTTACTGTTTTGCACAATTTTTAATAGTCAGT
	scaf_178	7013188	7013233	TATGAAGTAGTTAGATTAGCTGCTTACTTTCTAAATGGACAATTAC
	scaf_178	7013233	7013279	CAAATTATATTTATATCTTGTCTCTCTTTATGTTTAACAGGAATTAA
	scaf_178	7013293	7013337	CCTCTTTCCATTCCCATCTGTTCTATCTCTGGTCCCTCTTTTCAT
	scaf_178	7013338	7013382	ATCTCATATGTTTTAACTTGTTCTTCTCTGTGTAGCCCATCTGCT
	scaf_178	7013383	7013427	TGTAGTATCAACACATCTCTAGGGAATAACCCTACCTCTGCACAA
	scaf_178	7013440	7013484	TGTGTAGGCTAAAAACCTGTGCTTTTTCTTCAGATAATATGTATT
	scaf_178	7013485	7013529	CTATCAAAAATGGATTCAGCTAGATATATCAAGACATTTCTGACA
	scaf_178	7013530	7013574	AGTAAAACTGATGTATACAACCAAGCAAGTGAAGAGAAGTGAGAC
	scaf_178	7013575	7013619	CAGGGTCAGATATGTTTGTGCAGTTGACTAAGAAGAAAGTCATCC
	scaf_178	7013713	7013757	AACAGCTTGGATTGTTTTAAAAGGACGTCTTGGGAAAGTAAAATG
	scaf_178	7013770	7013814	AGCAGCTCCCTGAAAATCAGTTCTGCTAATGTAATTACTATCACC
	scaf_178	7013839	7013883	GTGGGAGGTAGAAAGGAAAGGAAATGAATTGCTCTAGATATATTA
	scaf_178	7013884	7013930	GCTTATTTTATCTATCATAGGGGTGTTAAACTTTATTAGGACTACAT
	scaf_178	7013929	7013973	ATTCAATTTTGGATAAGCTGTTGAGGACTAGATTCCAGTGGTGGG
	scaf_178	7013974	7014018	TGGGAACACAATATTGGTAGAGCCAAAATTATTAGCATATTTTAA
	scaf_178	7014019	7014063	AAAAAATAAAATTCTTACTTTAGGTGGGGCATTTCTACATCTTAG
	scaf_178	7014115	7014159	GGGGAAAAGAGGACAGAGCTAGGAAAAGAGATCATGACTACCCGA
	scaf_178	7014220	7014264	AATCAGCTCTAGCAGAACACAACTCTATTCATCTGGGTTCACTTA
	scaf_178	7014265	7014309	CCACAAAGTGATGAAGTTTCTGGGTAAAATTTTTAATTTTAGCTT
	scaf_178	7014319	7014365	TCATAATCATTCATCATATTAAAACAATCATAGAAATGTTTAAATAA
	scaf_178	7014367	7014413	TAAATAAATAAATAATCCTAAGTATAGATTTCTTCAGCAGAACTCTT
	scaf_178	7014412	7014456	TTGCTTAAATCTGCTCAGACTTCAATACAACCAAATATCAGTGAC
	scaf_178	7014493	7014535	TCAGGCCTCCACAAGCATGTCATGAGTACAAGCTCCCTCCTGC
	scaf_178	7014550	7014594	AGCTGATGTACATAGGTAGATTATTCTGTTACCGGGGGTAGGACA
	scaf_178	7014595	7014639	TAAGTATCAGATCTAATAGCCATTGGTAGTATTCTTTTTCAGGAA
	scaf_178	7014706	7014750	CACCCCCAGTGTATCGGTGGACAAGTTTGCACCTTTCAGAGTTTC
	scaf_178	7014754	7014798	TGTGACAGACCCCATACTGTCTTTGATATGTATAGCAACACCTTG
	scaf_178	7014799	7014843	CTGAGTATGTCCTTTCCTATTCTTCCCGTAGTGTGTATATGCAGA
	scaf_178	7014856	7014900	CCACTGGTTATCTCTATTCCATCAGATTTCTCTAATGTCACGAGG
	scaf_178	7014979	7015023	ATAGTGTCTTTCTCCTGACACCTTTGACAACCTCTACTTTTATAT
	scaf_178	7015024	7015068	TTAGAGCTCTTTGACTGGTTATTGTGTTTCATCGTATTTTCATGA
	scaf_178	7015081	7015125	CTTCCTGCATTTGGATAATGAAAACTTTTTTCGTCTTCATTCCTA
	scaf_178	7015201	7015245	TGCCACCTTTTTATGTTTGTGCAAGCAGTGTGATCATGCTCTTGT
	scaf_178	7015276	7015320	CTGGCTTGTTTCAAACTGTTTTCCAGTGCCTAAAAAACTGAGTCA
	scaf_178	7015396	7015440	CATTTCAGAGAAAAACACCTTGGTTGTCTTGGGTTTCAACCTTCT
	scaf_178	7015453	7015497	AAATTTGGCTTCCACAACCTCACATTCCCCATGGCATTAATACCA
	scaf_178	7015510	7015554	ATGGCTGACCCTACCCCAGCTCTATCTACATAGCTATCTAGACCA
	scaf_178	7015576	7015620	GCATCCTCAGTGTGAGTTGATTTTTTCCCATCTTCGGAACAATGG
	scaf_178	7015672	7015716	TGATACTCCCATTTTCCATGACGGTAGAGAGGTGGTCAACCAGGA
	scaf_178	7015717	7015761	CTTGGAATGCTGCTATTTGGTTCCCAAATGTCTTGGTGGCCAAGC
	scaf_178	7015783	7015827	CCAGGTCAGCAAACTTGTTTACTGAGAATGATGAGCCCATTACCC
	scaf_178	7015828	7015872	AAAGTGTGCATTCACATCTTCTGTCCAGCCGACAGATAGTCAAAC
	scaf_178	7015936	7015980	GTTGCTGCTGTTTACTTGGTCTGATTTGATGAGCTTTCTTTTGTT
	scaf_178	7015981	7016027	TGTTTTTCCATAGGAAAAAGTGAGAGATTTACTTCAAATTATCAATT
	scaf_178	7016032	7016076	GCTGACAGTTGCTTACTATAAGAAAGGAAAATGACATTCTTTGCC
	scaf_178	7016080	7016124	GCCTCCTCACCTTTCTACCAATTTGCCATGGTTGTTTCACTTCTT
	scaf_178	7016260	7016304	CTGAAAAGCAAGGGAGACTATGGATGATTCCTAAGGCCCTAAGCT
	scaf_178	7016305	7016349	GGTCTGACTTAGCTTTCAATGAATATAATATACGTTAATTACCCT
	scaf_178	7016395	7016439	GGGCCAGTGAATGGGACAACAGAACAAGACTAGGTGATTTTTGAA
	scaf_178	7016476	7016520	TGGATGTGTGTTTTAAAACAAACTGGTAAACTGGATATGCAGAGT
	scaf_178	7016521	7016565	TGGGCTGACTCTATTTCTGAGCTTGTGAGCTTCTCTATAAGCCCT
	scaf_178	7016593	7016637	CTGAAGCTAGCCTTCATTTTGTGTTTATAATCAGATTGTTTTACT
	scaf_178	7016638	7016682	AGCTAGACTGAGCAGTAGCTTATTTTAACAAGGCTCTTTGGCTGA
	scaf_178	7016683	7016727	GATGGGCTACAGTAGTTGTAAGTTCTTGCTGGATCTCAGTCATGG
	scaf_178	7016728	7016772	GATCCCTACAGTATTTTATGTGGCTCTTCTTTCTCATTTGTACAT
	scaf_178	7016773	7016817	TTGGATTTAGTTTAAAGGTGGGGTAACTACTTGTAGGGGGATACG
	scaf_178	7016818	7016862	TGTGTGTGTGCTAGAATCCTGATCCTTCAATTAGTCATACACTAT
	scaf_178	7016863	7016907	AGTTCTAAAAAAAAAGCTAAATTTGGTTTCCCAATACACCCTAGA
	scaf_178	7016908	7016952	ATGAAGACAAGTTTTGGATTAATACAGTCACATTACATACAGAAT
	scaf_178	7016953	7016997	ACTGAAACAACAAGCAATATGGACAACCTTTTACACTCAAGCCCA
	scaf_178	7017049	7017093	TGCCATTTACCTTACATGGACAACTCCATTCAAAGCTCAGGTATA
	scaf_178	7017115	7017159	CAAAATGCCAGCATTGCGGAATAGTGAAAATAAAATGTTGTCCTG
	scaf_178	7017160	7017204	ACCTAATATTGGCAACAATAAAGAATTCTTAGTGAGCCCAAATGC
	scaf_178	7017223	7017267	GTTCCAGGTGTAGGGACTCCTGTTTCTCAGAAACTTGTGCCAGAA
	scaf_178	7017349	7017393	CTGCCTCCTATTCCTCCTTGAGAAAGATGCAGTAAAACTGTACCT
	scaf_178	7017412	7017456	GGGGCCAAGATTCTGCCTAGGATCAATTCCTAAAATTTTAGGAAA
	scaf_178	7017457	7017501	CAGCCAAAATCTTGAAAATGTGTCACACATATATCAATAAATACC
	scaf_178	7017523	7017567	ATGATGAAGATGATGATTTTACATTCAAGGTGGAGCAGTAAAGTC
	scaf_178	7017568	7017612	ATCACTAGGAATTTCCATTGAACTTCATTTCTGAGTAAAACTGTT
	scaf_178	7017613	7017657	TATGATCCTATTATAAAATATACAGAACAGCCTCGTAAGCTTTGC
	scaf_178	7017685	7017729	GGCAAGTCTGCACAGTTTAACCCTCTTCTCAGGGAAATAAATAAA
	scaf_178	7017742	7017786	GGCCACGAAGGATTCATTTCCTTGTGTTTTTGTTATAAATCTTGG
	scaf_178	7017787	7017832	TACTGAGAACTCAAAGAATAAATTCAGTCATTTTAAAAGACACAGT
	scaf_178	7017832	7017878	TGGAGTATTGTTATATAGTCCACATTTTTCTAAGTAGTTAGAAGTTC
	scaf_178	7017877	7017921	TCAGAAGCAACTCTAGGTGTTAGGTTCCTTTTGCATGAGTCCTGG
	scaf_178	7017955	7017999	CAGCTGAAGGTAGTACTTATGTCAACACTGATCTCCTATTCCCTT
	scaf_178	7018000	7018044	TGGCATATAGAGTTCACATAGGATTATATTGTTTTAAAACCTGTT
	scaf_178	7018045	7018089	TGACCAGAGGAACAAAATAAGGGGACAAAATAAATGTGTGTGTCT
	scaf_178	7018108	7018152	TTTCTCAAACTGTGCTGAGACTCTTGAATTGATTGAAAACTATTG
	scaf_178	7018153	7018196	CCTGACCCCATTCAGGAAACGGCGATGTATCTGAGAATGTGCAC
	scaf_178	7018204	7018248	ATGGAGAACGATGCTGATACGAAGTATTTTCAGGTGCTCACAAAG
	scaf_178	7018375	7018419	CTCCTTGGCCATCGTGGGTTCTTAAAGAAGCACCTTTTAGATGAG
	scaf_178	7018453	7018497	GGCTGCCACTCTCATGCGTTCTAGATAGCATAGCTGGTAATGAGG
	scaf_178	7018570	7018614	CTTTATGGCTGTTCACGAGTCCTTGCACTATGTTGGCATTTATAC
	scaf_178	7018636	7018680	GGAGCCAAAAACAACACGAAGTTGTCTGAACTAGTATTTAATCCC
	scaf_178	7018681	7018725	GTATAGCTGAATCAGGCATACTCACTGCAAAGTTATGATGGAAAT
	scaf_178	7018753	7018797	GCTATTGAAGCCATGGCCTAAATATGCTTGGCATGTTTATCTTCT
	scaf_178	7018801	7018845	TTTGTTTCCAAGGGATATCAGTGCCAAATCTGTCTTACGGATGAG
	scaf_178	7018846	7018890	GCAAGCTAACTTGCATGTGAAGGATTCTTGAAACTATGGAATGCT
	scaf_178	7018891	7018935	TTCAATGATGTCATTGTTGACAGACCTTTTGTTTATCCAATAAAA
	scaf_178	7018936	7018982	TAAATAACAGGATGGATTCATAATTTATTAAGCTTCTACAAGAAGGA
	scaf_178	7018981	7019025	GAGGAATTCAGGCAAAATAAGTAAATCTGAGATTTGGATGTTCTG
	scaf_178	7019026	7019070	TGCCACTGAGTTTGTTTTGCTAGCAAAATGTAAGAAAGCCATGCA
	scaf_178	7019071	7019115	TTTGTTTTGTGCAAAAAGCAATCTTTTGTTTCATCCAGTTTCCTC
	scaf_178	7019116	7019160	TGTGAATGTTTGAATGTAACGAGAAGCTCATAGAATCCATGCTGT
	scaf_178	7019161	7019205	GAAGTTACTGTAGTGTAGTGTAGATTTCATTCTTGAAATGTGTTG
	scaf_178	7019209	7019253	GTGGAGCTGTCACTTATATTCACTACAAAAGAGATTAAAAATGGC
	scaf_178	7019311	7019355	CAAGCCATGGAAAGTTTCAGTGATTCACACCCACATGCAAATTCA
	scaf_178	7019356	7019400	GCATATGAAGCTACAGAAAGAAAAAAAAATAATGTGATGGGAAGG
	scaf_178	7019401	7019445	CTGACTTAAATTTCATCCTAGTGATCTTTATTTCTAGGGGAGCTT
	scaf_178	7019446	7019490	TCAGGCAATCACTTGATATTATTTAAAGCAGATCTTATTTTACCC
	scaf_178	7019491	7019535	AAGTAAGGACAATTAGAGCTACTCTAAGAAAAGAACAGATTGTTT
	scaf_178	7019536	7019580	CTATTCTCCCAAAGAATGTTCATGTGATGGAGTTGTGAGCATTTT
	scaf_178	7019581	7019625	CCATGTCGGTGGTCTAGAGGGACATATTCATACCATACCTTAAGA
	scaf_178	7019680	7019724	CTTCTCAAAAGCTGCAACTTTCAAAACTGCATTTTAAATGCACCC
	scaf_178	7019725	7019769	ATGTAAAAGTTTTCTCAAAGTTTAGTTTCATTTCATGCAGACGAT
	scaf_178	7019770	7019814	GTCTCTTATCATCTCAGTCTTGACATTTTGCACAGTTTAAACAAG
	scaf_178	7019815	7019859	GTCTGCATTTAAAGGAAACACAACAAGACTTCATTCCAAGTATGG
	scaf_178	7019860	7019904	AATACAAGTACGTCTGGAGAGCAATTGGTCATTGCTTATGAATTG
	scaf_178	7019944	7019988	GCTGGTGTTTGCATAGCAGTGGTATAGTCACAGCCAACACGAAGT
	scaf_178	7020103	7020147	ACAGGCTTGTTGTGAGAATAAACATGGAATGGAGGATAACTATGC
	scaf_178	7020232	7020278	CACACACACATGTACATATGCAAATTTAGAAAAATAGAATATTGATA
	scaf_178	7020487	7020531	GCAACAGGGGCCAAAATAAGGTTGAGCCCATCCAGAATTTCAAAG
	scaf_178	7020562	7020606	CTTTCCCTGCTGGTGAATTTTATATTCTCACATTACTCTCACATT
	scaf_178	7020607	7020651	ACACACATTGGTGTTATCATTAACTGTTACAGTAAATCATTGTAT
	scaf_178	7020652	7020698	TTATGCCTGTATGTTACAGATTATTAGTAATGCATTTGAGATAATGT
	scaf_178	7020697	7020743	GTATACAATGACTTAATTTTTTAAACAGGATGTATTATGTTTTATTA
	scaf_178	7020742	7020786	TATGAGTCTTTTCAAAATGTGGTTCACACTTAACTGAGGTACAGT
	scaf_178	7020832	7020878	GTTTCAAGAAACAGTGCACTGTGTCTCAATAAAATAAAATAAAATAA
	scaf_178	7020877	7020923	AAAAATAAAAAATGAACCCACAATTCTTTATTGTGCTAAGTATTTAT
	scaf_178	7020922	7020966	ATGTATTTGAGAAAGTTAGTTTTATGAGTTTGAAGAAGAGCTGAG
	scaf_178	7020976	7021020	TTCCTTTTAAAATAATATTTTCCAGCCCCTTTATCAAATATCCTG
	scaf_178	7021063	7021107	TGTCACTTGTCAAGATTCATTTCCTTGTGAATTTCGGTGACCACA
	scaf_178	7021108	7021154	TGATATTATCAGCTGGTTAGGATTTATATTATAACATGTTTTCTTTG
	scaf_178	7021153	7021197	TGGCCATTCCATTGGCTTTATTTTACTGTTTAATTTGATGAGGTT
	scaf_178	7021198	7021242	TCAGTAAAACGAACAAGGAAACTTTCTGGTACATCTACATAATCA
	scaf_178	7021243	7021287	CTAGAAATTACTTCTCAGTTGCAACACTAATCCTGAATTTTGAAT
	scaf_178	7021306	7021352	GAATAAACATGATTAGGATTGTGCTATCTTTCTACTATTTAATGCTA
	scaf_178	7021354	7021398	ACATGGGTGCAAACATGTTGTATTATGCCTTACATCATCTATTTC
	scaf_178	7021399	7021443	CATAAAGTGTTCCTTTCTCATGTACTGTCCATACACAAAAGATTT
	scaf_178	7021444	7021488	CAAACTAGTCTACCATCTTATTACATTTCCTTTGACCATCTAAGT
	scaf_178	7021573	7021617	GCCAAAGCCCAAAATGGTAAGTTAGACCAAAGTCAAAAGAAGGAC
	scaf_178	7021618	7021662	AGACCAAAGTACATGTACACCCCATACATAGATATCCATTCAGCT
	scaf_178	7021687	7021731	ACATGCACATACAAACCATAAATATCAACAGTTATGTTGGAAGCA
	scaf_178	7021732	7021776	GTATTTGATTCAGAAATTGGACTCACTTCCCCTAAAATACAGCAT
	scaf_178	7021795	7021839	GACTCGGAATATGAACTAGAGGAAGAAGTGGATACGAATGTGTCC
	scaf_178	7021879	7021923	GCAGCATGAAATCTCCCTCTCTCAATCTATATGTCCTACATTACT
	scaf_178	7022092	7022136	GGTCACAGCCTGAGAATGGATTAATATAACTCTTTTCTCCCCAGG
	scaf_178	7022200	7022244	ACTGTTTCCAGTGAAGAGCTTTTTCTAAGCATCTTGTGGAGATTG
	scaf_178	7022320	7022364	TCCCTTTGATTTACTCCACAAGTTTCAACAATGGGAAAGTTAACT
	scaf_178	7022371	7022415	TCATCCTCAAGAATGCTCTCATTCCTTGCAAAGACATCTAAGTGG
	scaf_178	7022416	7022460	CTCAAGTAATGCAGTTCATAATGTGCCAACTGATTTAACAATCAT
	scaf_178	7022461	7022505	CATGGAAATATGTGCCTTTGAAACATGACTTTGGGTAGGATTTGC
	scaf_178	7022512	7022554	TTCCCCGCAGCGCTCTAGAAGTCAATGTGTACAGAGAGGCCTG
	scaf_178	7022578	7022622	CATGTCTGTGTCTAGAACTCCTTCGTGCCTTTAAGTAACAGTTAT
	scaf_178	7022659	7022703	GTAGCCAGCAGAGGAACACATACCTTAAAAATAGTAATACTTAGC
	scaf_178	7022749	7022795	TTTTAATCTTTTAAGTGTTTTAATAGGTTTTTATGTGTTCTTACAAG
	scaf_178	7022869	7022913	TACAGAGAGTGCCAAAAACATACACATTTTAAGAAAGCAAAAAAC
	scaf_178	7023292	7023337	TATGTATGTAAATAAATAAATAAGGATCCCTGAGCATACAGAGTGG
	scaf_178	7023343	7023387	TGAAGCACAGTAGAAATTAATTTGGAGAACCCTCCTTCTCAGTAA
	scaf_178	7023397	7023441	GAAGGGCTAGCTTCCTAGCTCTATGAAGGACTTCTAATAGGTTAA
	scaf_178	7023487	7023531	TGCTTCTCTCCCACGTTCTCTCTCTGAACCTCTAAACCCTGTCAG
	scaf_178	7023670	7023714	AAAGTGTGGCAGGAATAACTCCCTCTTTTGTTTCATTCCCAACAA
	scaf_178	7023790	7023834	TGCTTTCCATGGTCACAGGACTGATAACATGGTTTAAGTTTCCAT
	scaf_178	7023835	7023879	GACTTCCATTGAACATTGTACATCTTCAGACAAATGCCTCTTAAT
	scaf_178	7023940	7023984	GCTGAGTGCCAATAACAAAAGAGAAGATAGTCTGATTGGCATGCT
	scaf_178	7023991	7024035	CTCTGACAAAGACAGGTCTAGGGATTATTTAGTAATTTCATAGTT
	scaf_178	7024036	7024080	ATTACAACCTACTGTCTTTAAGCTTTGAACATCTGGAGCCCATTA
	scaf_178	7024084	7024128	CAAAGTTACGTTAAGATCAGCCGTCCGTTAGCATTTACTTTCTGA
	scaf_178	7024129	7024175	AATATTTCTAAATAAATGTGTATATTTAATAAATTGCAGCTTCAGTT
	scaf_178	7024183	7024227	GGACTTGGTTGCAAAATGGAAGGACCTGGATCTTAAGATAAGTAA
	scaf_178	7024249	7024293	CACTCCACTCTCTCCATTGCAGTTACCCATATCCCTGAAAAGTTT
	scaf_178	7024297	7024341	AAGGCATTTTCCATGAGAGATAGTAAGGGTAAGATCCAAATCTCA
	scaf_178	7024363	7024407	TCTCCTGTCTTTGAGGAAAAGATCAACTATTTGCTAAAGCCTTAG
	scaf_178	7024408	7024452	GACACCCTCCTAAGATTCTCAATCTTAATTTGAGAATAAATACCA
	scaf_178	7024468	7024512	TATTCGCTAGCTGCTCTCTTCAGCCATTCCATCTTTTTTTCTGGA
	scaf_178	7024564	7024608	ACACAGGAGAGAATGGGTTGCGAATCTTTTCTACCATGAATGTAT
	scaf_178	7024636	7024680	CTTTTAGGGCAAATGCCTTCCAAATATTATTTTATTTCTAATTGC
	scaf_178	7024681	7024727	AAACATTTTCATAAAAATCAAAGTATGCAATAAATAAAGAAATGAAT
	scaf_178	7024726	7024772	ATTAAAGCTATTAAAATACCAACTGGTGTAAAATAATTGAAAACAAG
	scaf_178	7024771	7024815	AGCAGTGCTGTACAACCATAAAATACTATTTAAACCAGTAAAACC
	scaf_178	7024816	7024860	AATTGGGTCACAGAACATATTTTAAAAAGAAACCTGGAAAAAAGT
	scaf_178	7024861	7024905	ACTTTTTCTCTGGAAACACATAAAGAAGGTGCCATATATAAACCA
	scaf_178	7024987	7025031	AGGAAGACCAGATACGAGACAGATCAGCGGCACTAAAGAAGCCAC
	scaf_178	7025038	7025082	GCATTTACAAGAGCCGAACGGGACTTTGGAGAACATTTCTCCTTA
	scaf_178	7025152	7025196	GCATGCAAAACGGTCTTTCTTCGAAGGCTGATTTCAAAACACAGA
	scaf_178	7025536	7025580	TCCTTCCGCTCTTGGTAGGATGATGATTCTCCAGCTTTGAAAGGT
	scaf_178	7025608	7025652	TGCATTTTAGGTCTGAGCACTGTACATTTGATGGCAAAGAGTCTG
	scaf_178	7025653	7025698	TCCAAATTATTCTATATTCTTCGTTATATTTTGTGGCACAGTTTCA
	scaf_178	7025698	7025742	AATATCACAGTTATATCACCAGCTCAGAAATTTACAAACTTTGAC
	scaf_178	7025752	7025796	GTTTGGTTACATATTGAGTTCCAGAAAATGAAAATGAATGATTGG
	scaf_178	7025806	7025851	ATTAGTGTCTTGTGTTGCGTTTTATAATTTCATTTCTACTGATAAC
	scaf_178	7025872	7025916	TTCATGGCTATTGTGGCTATGTTATTTTAATACGTGTTATTTCTT
	scaf_178	7025917	7025963	AAACCATTCTAGACAGTCTAATAAAACTTTAAATAAACAAATAGATA
	scaf_178	7025962	7026006	TAATCGGGAGAATGCTCATGTCAATAAGATAAAAGTTGTGATTTT
	scaf_178	7026007	7026051	CTTTTTGAAAATGTGTGTAGTGAGGACTTCTTTATCGGAATGATT
	scaf_178	7026097	7026141	AGGCTGCAGTCATATGGAAGTTAGACAAACTAATAAACAAAACAT
	scaf_178	7026187	7026231	ACTGGGCTTTTCCTGACTAAAACAAATTGCTCCTTAAATGTGCCT
	scaf_178	7026232	7026276	TTCAGTGTATTCTCAACCCATAAGAGGTGTACTCTTGTTCCAGAG
	scaf_178	7026286	7026330	CCCAAAATCAGAGCTGGAATGATAAGCAATGATATACAAATGTTT
	scaf_178	7026331	7026375	TATCTAGCCTGTCCTTAGCTTAGATGACTAGAAATAATGTCTGTT
	scaf_178	7026382	7026426	CCCTTCTGGAGCACTATTATCTGACATGGATGTTTAAAAGAATAT
	scaf_178	7026427	7026471	CTCACACCTTTATTCAACTTCAAGTGGAATCCAGATTTCATCTAT
	scaf_178	7026472	7026518	ACTTAACAATATTCTATTCAAACACATTACCAATATATTGCAAAGCA
	scaf_178	7026517	7026561	CAAAACACAATACCTGGTCAAATCTGAATTGTAAATGGGACTGCT
	scaf_178	7026562	7026608	GTGTTATATAGAAAACAAAGTGTGAGTGAATTATTCACTGTGAATTA
	scaf_178	7026607	7026653	TACAGATCTACCCATTATACTTTATTTGGATGATTACATGTAAACAA
	scaf_178	7026652	7026696	AAATCTTACTTCCAAGGTTTCTTACATATTCCAGTATCTGAGGTC
	scaf_178	7026697	7026741	AAAACAAAGTACAAAGGTAAATTTGGAGGATAGCATTACACTTGA
	scaf_178	7026742	7026786	GAGGACTAGAATTAAGACCAAATTAAATGTCCCTTTCATCACATA
	scaf_178	7026787	7026831	TAGGATAGCTATGGAATCATGACACTTTGGAAAAGCAAGGTTTAA
	scaf_178	7026871	7026915	TTCCACACACAGTCCATGCGGAGGTTTGCAAAAAAAGAAAAGGCC
	scaf_178	7026919	7026963	ATTCATTCCAATGAAGATGTTTTTAGTCTACCCCACATACAAGAG
	scaf_178	7026964	7027008	GTGGAATTTTGATAGGAAAACGGAGATGTAAGAACCTTAAACATT
	scaf_178	7027105	7027149	GGCCCTTCTGGTGACATTTTCTGGAAATGTGCATAGTGCCTTGTA
	scaf_178	7027264	7027308	CGGGGACAATGCAGCTACATGTAAACGTGATTATGGAAGTCTGAA
	scaf_178	7027309	7027353	CAATGGGAAAATGCTTTATCAGTGTGACTCATTATGCAAGAGTTG
	scaf_178	7027462	7027506	TTCCCCTCAGTGTTGATATCTTTGCTACTGCGAACAATACTAGCA
	scaf_178	7027507	7027551	TGCAACTTTCTTATTCTACAAATGCAAATGGAACTAGCCTGATCA
	scaf_178	7027552	7027596	TTATATTGCATGGACATTTGTACGTTGTATTTGTTGCAACTAGGT
	scaf_178	7027597	7027641	GTGCCCATTGTATGATTTTTTTGTGCAAAGAGTTGCACAACTGCT
	scaf_178	7027642	7027686	TGTCCCATCACATTTACACATGTACAATTTCAGTTGGATACTCCT
	scaf_178	7027744	7027788	TGGTCCTTTCAGCTGTAGTGTCAGACTTTGGAAAGTTGCTTCCTC
	scaf_178	7027804	7027848	GTCAGCTATCCAGCTGATATTTAGATACAATTCTGAATTTGTCAA
	scaf_178	7027849	7027895	TATAGGATAACTATTTTAATGCATAAATAATCAACATAAGGATTTTT
	scaf_178	7027918	7027962	TGTGATCCTGGAATGCAAGATACTCAAAACTGAAAATGTAATTTT
	scaf_178	7027966	7028010	TGGGCAATGAAGATCAGGGGAGAGACTTCAAATTGGAGCAGTTAA
	scaf_178	7028026	7028070	ATTCCTTTCTGTTGTTTGCAATTCCCTCAAGTTGTTTCCCCTGGG
	scaf_178	7028071	7028115	AGAGATATTGTCAATTTTTCAGGAAGGCAAAGTTGGATTTTCTAT
	scaf_178	7028122	7028166	ATGGGAGTGGCTCTGGCGGGCCTTTTTTATGACTTTTTTTTCCAG
	scaf_178	7028167	7028211	AGTGCCTAAGTGTTTGTAGAAGCAGAATTTCTCAAGATAGCTGGA
	scaf_178	7028212	7028256	GACTATTTTCCTGTTTACAATGTTCCAAAATGTATTGCAAATGTA
	scaf_178	7028299	7028345	CCTAAGCTATAATTTATTTATTTTATTTTACTCAGAATGCCCTGGAA
	scaf_178	7028344	7028388	AATAATGCTACACCTGGGTAATTTAGAGGAAGGAACATAGCAGCT
	scaf_178	7028389	7028433	CTGTAAGCACTTCCATTTTGTCATATCATTAAGCAAGGAACGGGA
	scaf_178	7028464	7028508	GAAGGGTTCAGTGGTAACCCCTTCGACATTTGAAAGACTATGGTT
	scaf_178	7028560	7028603	GCCAATGTTTGTGCTGAAAGTTCTCACTTGAGAACAGGCCCTGC
	scaf_178	7028602	7028646	GCTAAAACTAAGAGGACTGCATTCTAAGGGCTAAATATAGATTGA
	scaf_178	7028686	7028730	GATGATGATCACATTTTAGGCTAGAATAGTCACAGGTTTAGACTA
	scaf_178	7028731	7028775	GAATAGGCACAAGAATAGGAACATATGGACCAGGACACTAGCAGG
	scaf_178	7028776	7028820	AGGATAAAGAACCTTTGCATTGCATTACTTTCCATATCTATGTTG
	scaf_178	7028821	7028866	AGTAATATTTTTTTCAATGTAGCTGCTACATACAGAATTAAATGGG
	scaf_178	7028923	7028967	GTAAATTGTTGTTGAACCATGGATTATCATATTATCTGATCCCAG
	scaf_178	7028968	7029012	CTGCATTAAAAACAACATGTGTTTTAAGCATAAGCCACCCATGGA
	scaf_178	7029013	7029057	AAGAGCCAATGGTTTGCTATTGGTTTGATGAACTACGGGTTGTTT
	scaf_178	7029079	7029123	GGGTTCAGGCAGCATCATACATTTCAACAATGCATAATTTAATGG
	scaf_178	7029139	7029183	CCAGACTCAACCCCTAATAGTGATAACTTCAAATTAAGATCTTAG
	scaf_178	7029184	7029228	GGCAGTTCTCATCTGAATTTTCAGACGCAGACAAAGGTCAGTTGT
	scaf_178	7029229	7029274	TCCAATAGGAACCAATTACTGCAGTGTGTATATATAATTCATATCA
	scaf_178	7029301	7029345	CACTCACGGGTGAGGGAGTAGCTTGGGTAAGTTTGAATTCAGGAG
	scaf_178	7029352	7029396	TCCAATGACCCAGGCTAACCAGCATGAATGAGGTAAGGAATGAAT
	scaf_178	7029451	7029495	TTCTGAGCAAACACAGTAAGTCAACAGGCTTTGAGGAAAAGAAAC
	scaf_178	7029499	7029543	AGACTCATGGAAACACAAACGAAGAGCATGACTTTATCATGGGAT
	scaf_178	7029553	7029597	GATCACATAGCAGACAGTAGATAGCTGAAGTCTTCAAGAGCAACT
	scaf_178	7029598	7029642	GGGCACCTATCAAGTAGGGTTGGAGATAGGGCTAGGGTTAACAAT
	scaf_178	7029658	7029702	CCCACAGAAGCAAGTTTTGGGAGAAAGAGTGAAAGAATCCAGGAG
	scaf_178	7029769	7029813	CACTCCCCCTTCCCATACAAGAAACTGCTGTTGAGAGTTTACCAT
	scaf_178	7029835	7029879	CAGTAGCCCTGGACTCTTTCCTGTTAGCTTCTTTCTATCTATAAG
	scaf_178	7029892	7029936	AAGGCTCTTCACTTCTTTAGAAATAGAGTTAGACTGGAAAGCAGT
	scaf_178	7029937	7029981	CTGCCTGGATAACATCAGATTAAGAGTTTGAACCTGCTCTATATT
	scaf_178	7030189	7030233	TGAGCCTTCCACAGCTTTGAATTTCTTGCTAGTTGTTTTTGTTTT
	scaf_178	7030234	7030278	GTTTACCAGCTGCTTTAATCTCTATTTAAATGGTAGTATGTGAAC
	scaf_178	7030288	7030332	TGCTGACGTGCTTTTACTTAGGCCCATTCATAAGCGACCAGTAAA
	scaf_178	7030357	7030401	AAACAAACAAACACAGCCTATCCTTTAGTCTTACGTTTATATTGT
	scaf_178	7030405	7030449	TGTGTTGTTTGTGTGACATGTAAGGCATTTTGAAACTGCAGAGAA
	scaf_178	7030450	7030496	CAAAGCAAGTGTTACAGTTAGATTAGAATAAGAAATAGAATACACAA
	scaf_178	7030513	7030557	ATCATAGTTCATCTTCTGCAATAGTTCCTTCTCCGCCTATCACTC
	scaf_178	7030558	7030602	TTTTTCTCTTTCTTGAACAAAATAGGTCATTCCAATTCTTGGTTT
	scaf_178	7030603	7030649	AAGAATTCTGTTAATATATGAGTGTCGTCTCAAATTTGTATACAACT
	scaf_178	7030648	7030692	CTGACAACAAATATTAAAAGCCTTTCAATTGCATTTGTAAATGCA
	scaf_178	7030693	7030737	TCATCCTCGTGATCATCACAATCACTGGAAATTCCTATTTGAAAA
	scaf_178	7030765	7030809	TCAAACTTGCCTGTTTCCTTCTCATCCAGAATGGTTAGGATGGGA
	scaf_178	7030873	7030917	ACAACAACACTGAGGTAGGAGTGTGTTGAAAGCTCTGTTACACAT
	scaf_178	7030960	7031004	GCCAGTGCAAGCTTATCTAGCCATTCCCATTTTAGGAGCCAAATA
	scaf_178	7031005	7031049	GTAATTTTCCATCGGTGCTCTTTAACTTTGTGTACAGTTTCTCCA
	scaf_178	7031179	7031223	CAGACAGGCATACCTTTACGGTGACCGATAAGTTTGGAGAAGTGC
	scaf_178	7031224	7031268	AGCTCAGGGACTGACTAACACAGAAAGTAGAACATAGTTTGACTT
	scaf_178	7031398	7031442	CCAGTTGCCTACAGATCAAGTCAGTCGCACTCCTATATTATTACA
	scaf_178	7031443	7031487	CCTGGATCCCGGGAGGGAAGACTATCCTGCTTTAAATAAAGAGAC
	scaf_178	7031497	7031541	CTCAAGCTCTTGCCTTTGTGTTATCTCCTCTGTGACTTTCTCTAC
	scaf_178	7031554	7031598	CAGGGAAGTGGGGAGATTCACTTCTAAACAATGCACATGGAAATG
	scaf_178	7031599	7031643	CACATTTTTCCTGTTTGATTGAAAAAGTGGTCACCAACAGAAGAG
	scaf_178	7031644	7031688	TGTGGAGAAGTTCGGTGAACTGGAGCATCTCTTGTTGTCTCATCC
	scaf_178	7031950	7031994	TGTAGCAGCTGGTTAGTTTTATTGTTTTTACCATAGACATTTTAA
	scaf_178	7031995	7032039	TATGTCTCTGAGTTAATTTGGGGAACAAGGTTTTATGAAGGAGCA
	scaf_178	7032040	7032084	CCTTGGCCAATATATACCTACCTGGATACTAGGGTCAAATTCAGG
	scaf_178	7032184	7032226	CAGGTGGCTCCCCTGGAGCCTATTCTATGCTTTTCAGTGCTAG
	scaf_178	7032280	7032324	TTTTTAATGTTGCATTTTATCCTCTACCGCTATACCTCTGATTCA
	scaf_178	7032343	7032388	TTTCTGTTTTACGTCTTTCTTTTTTTTAACTTCAGTTAACCAAAGT
	scaf_178	7032388	7032432	TCCCTGGGCAGTTATTAGGCAGTATAATATTAAATAAATAAGCAT
	scaf_178	7032448	7032492	GCTTTCACTCCATCTTTTAGGTGCCTGTTACACATTTACCTGAGA
	scaf_178	7032526	7032570	CATCTGGGACTGAGCTAAGCTTATAAATCCAAATCAGAGAATAAT
	scaf_178	7032571	7032615	TATGCATCCATTACCTTTTGGCCATTAGTAAGTAACAATAAAACA
	scaf_178	7032616	7032660	ATGAAGTAAAGAGCAGTAACAATTGCAATAATATGAACAGTTGTC
	scaf_178	7032661	7032705	TTCACATATTCTTCCAGATGAAGTCCCCACAAAAGCATGCCGTCA
	scaf_178	7032706	7032750	GCAACCAAATTATTCCATGTTTTACATTCTCCTTCCAACTTGGCT
	scaf_178	7032751	7032797	TAAATCCCAAAGTTAATAAAATGAGATTATTCTCTCCTCAGTAATTA
	scaf_178	7032796	7032842	TAAAAGAAGGTGATCCTTCTATAATAATAATGATTTCAAGCCAAAAT
	scaf_178	7032841	7032885	ATACTGAAGAGGCAATTTTCCACTCAGAAATGTAACATGTTGATC
	scaf_178	7032925	7032969	GCTGGTGCTTTTAGTCAAAACAATGAACTTTCTTTCAGAAAGCAA
	scaf_178	7032994	7033038	AAGAAGGAAATTCAGGTGAAATGCTTAATTTTTAGGGATCTGAAA
	scaf_178	7033039	7033083	GAAACTATCCTAACTTAATGGTTCTGAGCCTAATATGTAGAATTC
	scaf_178	7033084	7033130	ATTGCAAGATATACTTACTGCTTTTCCTTTAGAAAAATGTTTACATT
	scaf_178	7033129	7033173	TTGAAAAATATTAAGACTTGTGAAAGAGGGCAAAAAATCAGTTCA
	scaf_178	7033174	7033218	TATTGCAGAAATATAGCAGGAAAGTTAATTTAGGCTTCAGTCCTG
	scaf_178	7033231	7033275	ATTGAACTCAGTCAGACATACTTCTGAGTAAATAGATATGGCCAT
	scaf_178	7033279	7033323	TTGTTGCATCCCACTGTATTGTCTACGCAGAGCTTAATGCAATCA
	scaf_178	7033324	7033370	ATGTAGATACTTACTTCATGGGTTTTAAAAGTTGTAGTTTAGTATTT
	scaf_178	7033369	7033415	TTCTTTATTTAGAAAGTTCAAAAATGTAAAAAGAGGAAATGTATTTT
	scaf_178	7033414	7033458	TTAAAAAGATAAGAAAAATGCATTACCAGCATGAGGAGACAATCT
	scaf_178	7033459	7033505	CTCTTGACTATGCATCTATCATTTAAAATGCTATTTATTTCTGCTTT
	scaf_178	7033534	7033578	AGCACGTGGAATTCACATCAATACTTACAGAAAATAACAGCTGGG
	scaf_178	7033579	7033623	ATATATTCATACTTCTCAGAAAGGAACACCGAGCATTTCAAAAAT
	scaf_178	7033627	7033671	TTTGTTGCTTTTATTGTTTTGTAAAGATGTTCTGCTCAGTGGAAT
	scaf_178	7033672	7033716	ACATCTGGAGAGTTGAGTACTACTTTGAGAAGTTCTTGAGCTAGT
	scaf_178	7033783	7033827	TCTGATAGTTGCAACTGTGTGTTTTGAATATGGATATGGCCACAC
	scaf_178	7033828	7033872	TCTCTCCCTCAATAGGACTTATTTAATCTGAGATCTGCTTCTATT
	scaf_178	7033879	7033923	GACAGGTTTTAAGGGAGCAGCTGTAGAGATAAACAGAGGTTTGAT
	scaf_178	7033924	7033968	GTATTTCCTCAAAGAATTTGTTCTGTCAAGAAAAGTTTCCAAGTA
	scaf_178	7033993	7034037	AAGAGGCCTGCCTTATCAAGTATAAAATGATACGGTCAGGGGATT
	scaf_178	7034038	7034082	ACTAGTATTTGACACACTTCTGATTTAAAACAATGCATCGCCCTT
	scaf_178	7034083	7034127	TGGATTCTTAACTAGCACTTGTCTGTTCTCATCAGCCTTAGTTCA
	scaf_178	7034128	7034172	GAAATACAGAAAAGTCAATGTGTTGAGTAGCAAAGTAGGAGCAAC
	scaf_178	7034197	7034241	CAGGGAGAGGAGGATCAATTTTTGATATGTAATCTGCATGGAAAT
	scaf_178	7034287	7034331	CTTTCTTTTCCACCTCTTTCCAATCAAAACTGGCATCTGAAGAAG
	scaf_178	7034332	7034376	TGAAAAACAAAAAGGAAATATAAATAATGCACACAGATCAACCCA
	scaf_178	7034377	7034421	TTAGTCACAGGTCTATTAATACACCTCTGATCAGAAGTTACTCCT
	scaf_178	7034422	7034466	ATTGAATGGCTTATTCCTCAGTACCTGGGTATAGGCTAGGATTGC
	scaf_178	7034467	7034511	AGTTTTAAAATCTTTTACGAAGTAACAAAATGCAGAAGATCAACT
	scaf_178	7034512	7034556	AAAAGCAAAACCTAAAAGGACATATTTGAAATCCTTAATGAATCA
	scaf_178	7034563	7034607	CAAATGCCAAGAGGAAACAGTAGGATGCATTACAAATGGGAGCAT
	scaf_178	7034608	7034654	GTGCTCATAATAGTTAAACTTCATAAGGATCCAATGAAATAAAGAGC
	scaf_178	7034653	7034697	GCTCACTTGTTGTCCGTCCAAATAGCAGATCCTGATCACACTGCA
	scaf_178	7034761	7034805	AGATGAGGTCCCCCTATCTCTTGCTTTTGAGTAGAAAAGATGCAC
	scaf_178	7034806	7034850	ACTCACAAAGATGCATCTTTAAACCAAGGTGTAGACTGACCGGAA
	scaf_178	7034884	7034928	TCCTCCTCATCTTTGGAAACATCCTCAATAGAACATGTTGAATTT
	scaf_178	7034929	7034973	GCCTTTAATTTCAGCACACTCTTTAGCCAAGTATGGTGTTCAGGA
	scaf_178	7034974	7035018	TGGTTTACCAAAACCATAAGAACTGCCATAATCAGCAGCAGTATA
	scaf_178	7035043	7035087	GTGTTGCTGGCTGACAGTAAAAAGCAGGATTCTATCTGAAAGCAT
	scaf_178	7035169	7035213	CACCAATCTTGTGGGGAAATCCTCTGAAGTATTTCAAAGAGACAT
	scaf_178	7035232	7035276	GAGAAGGCTCTCTGAAAGCATGTGGAGCTCCTTCTATCACATCCA
	scaf_178	7035316	7035360	GGCCCCAAATGCCATCTTTTAACCTTCTTCAAAAAGGTTACTAAT
	scaf_178	7035409	7035453	GGGGGCCTTTAGAAGCACAGTTCTTCTACTGAAATGCAACCAGTT
	scaf_178	7035457	7035501	AAACAGTATAAATCAGAGCAGGATTCTCTTTAAGGTCTGGATCTC
	scaf_178	7035502	7035546	TGCTAGGGCTGCAACTATCCTTTGGCAATCTGTCTGTGTTCTGTG
	scaf_178	7035589	7035633	GCCAAGCTGAAAGAAAGCCTGAAAATGTTCACAGGACTCCAACTG
	scaf_178	7035817	7035861	TTTAGGGACGATTCCTAGTCTCTGCTCATATGGAAAGCTGAATCT
	scaf_178	7035871	7035915	CTTCTTCAACTTTCAGAAAAAATCCTGACTTAAAGAGACTTCTGC
	scaf_178	7035964	7036008	CTCATTAGGCTTTTTCCCTGGCATGTTGCAATTTTAAATTTAATA
	scaf_178	7036093	7036137	CATGAAAAAGCCCTGCAAATGTTGGTGAGTGAGGGTCCACAACAC
	scaf_178	7036147	7036191	AGAAATCCTGCAGCAATACTCATTTTTCTCTGTTTGTAAAAAGCA
	scaf_178	7036192	7036236	GGGCCACTGAGTTACTATGAAGTGGATGATGGGTTTTAGAATGGG
	scaf_178	7036318	7036362	AGGTGCTTTGACCCACATGTTCTGAAGGGGAAAAATTAAGAAGAA
	scaf_178	7036363	7036407	TGACTTTCTTTGGAACTGTCATGATACATATGCCACTCACTCTGC
	scaf_178	7036408	7036452	ATCTCTGTTTCATTTGCATTAGTCAGAATAGGCAGCTGTATATTC
	scaf_178	7036486	7036530	GGGGAACCCAACCGAATCTCTCTTAATTTGGTATCACAAGCTTTC
	scaf_178	7036531	7036575	CACTGAGTATTTTCTTTAAACTCCAATCTCCACAGAACTTCCAGA
	scaf_178	7036576	7036620	TTGTTGTAAGGCTATTTAGGAATTTGTTTTCTTTCCTCTCAATTG
	scaf_178	7036624	7036668	GCAGGTCTCCTTGAGTGTAGGAACTCTACCTACATACATGCAGAG
	scaf_178	7036669	7036713	GGCTCTTTCTCATGAATGTCTGCTATACATTCATCAGGAGAGGTG
	scaf_178	7036714	7036758	ACCCATGGTAGGAATTTCTAAAGAGGTCGGTTAAGAGAAGGAAAG
	scaf_178	7036771	7036815	GGGAGAGTCAAGGCAGAATATACAAATATTAAGAAACATGAATTG
	scaf_178	7036819	7036863	GTTCATGTTGCAAATACCAGGAAAAAAATAGGAATTTGCCTATAT
	scaf_178	7036873	7036917	GACTCCTGTTCAGGCCAAAATTAAAAGGTGAACAAATTGAAGGAC
	scaf_178	7036927	7036971	GCTGTCCTGAATCCTGTCCTATCATGGTTAGTTACCAGAATTACT
	scaf_178	7036972	7037016	GGTTGTGCCCACAACCCACATTTTCTTAAATGGAAACATTGCTCC
	scaf_178	7037017	7037061	CTTGATCAGGACATGCAAGGAATGTACATGAACATATCTAGTCTT
	scaf_178	7037062	7037106	TTACTTGCATTTCACATATTCAAAACTCAAACCATCATATTAGGA
	scaf_178	7037128	7037172	GCATGAGGACAGGATAAACCTTGGCTCCAGTTTATGAATATTACT
	scaf_178	7037173	7037217	TATTGTAGATCAATGCTGTCTCTTGATAAAAAATAAACTTCAGCT
	scaf_178	7037278	7037322	GGAGAACTCAGAAACGTTGTACAGTTCCATTCTACCTTTCAGTCT
	scaf_178	7037329	7037373	CTGTACACACCTATCTGGGATTGTGTGACATTTAACTCAGTGGGG
	scaf_178	7037374	7037418	ACTACTTTTGAGTAGACATGTATACAGTTACACTACAAAGAAGAT
	scaf_178	7037446	7037490	GCCCTGGTACCTTGCCTATCGTTAAGTTACATCAAAATATCAAAT
	scaf_178	7037503	7037547	GTGAACACTCCCACAGTTAAATCAGTTCTTCAAATAATGCCACTA
	scaf_178	7037557	7037601	GAAGTTGGCTTCTGTATTCAGGTCATTTGTGGACGGATCTGTATT
	scaf_178	7037629	7037673	TTCAGTTGTGAAAGCATGAAGACATTGTTCCAAATAGACTATAGT
	scaf_178	7037710	7037754	CGAAAAGGGGCACCATGTTATACTTCCACAACAGTCTGGATGTAT
	scaf_178	7037815	7037859	AGTGGAAGCATATGCATGAAGCAGATTTTATTACAGAACAGATGT
	scaf_178	7037860	7037904	CAGGTATGTTGAACTGTGATATGATGTAGATCATTTTATTGGCTT
	scaf_178	7037908	7037954	TTTAAGAGAGAATTTTTATAAAGAGTACTGACTAATCTCTTTTACTT
	scaf_178	7037953	7037997	TTTCTTGTAAATCATCAAGGGAAGGAGATAAGACAGAGACAGACT
	scaf_178	7038034	7038076	AGGCCACTTTCCCTTAGGCAAGGTAAGATTAGGTGAGGGGGCA
	scaf_178	7038085	7038129	TGAGTTTGGGGGAGTTTTAAAGTGTTTCATAAAGGGGGCCCTTGA
	scaf_178	7038181	7038225	GAGGAAAGGAACATGAAAGGAGTCATAGGGAATGCAAGTGATTTT
	scaf_178	7038253	7038297	TGGCCTGTGGCGTGTAGCTCTAGTGTGCGTTTCTTGTCAAAATAA
	scaf_178	7038451	7038495	TTTTCTTCACTTCCATAGGGTGTGGGTTTTGGTTTTTATATTGCT
	scaf_178	7038496	7038540	CCACAGTGAAGCCTCAAGTTTGGTTTCCAGATATTGTAATTGGGA
	scaf_178	7038541	7038585	TTCCCTTTGTAATCAAGTCAATGTGATTTCTTAATCATTCCTATG
	scaf_178	7038586	7038630	TTTTTTTAAGTGTACAAATTTAATTCATCACTGGTATTGAGCTGC
	scaf_178	7038631	7038675	TGATCAATTTCCTTTTAAATTTGGTTGTTGAACAGGTATTCTTCA
	scaf_178	7038676	7038720	GTGCAGCATTCTGTTGTAGATGGAATGTTATTGTTGTTTAGTTCT
	scaf_178	7038721	7038767	TAATCAGATAGTCAAAAGTTTGTATAGTTTAGAGCTTCATAACTCAT
	scaf_178	7038766	7038812	ATTACCATTTTATAGTGATGACCTAAGTGAATTTCCTCATTTTTATT
	scaf_178	7038811	7038855	TTCATATTCATACCAAGTACAGCTTCTACTTTTTGCACAAAGGAA
	scaf_178	7038874	7038918	TTCACCCCCTTGTGGAAACAAATCACATTAAAAGACCTGAAAAGA
	scaf_178	7038919	7038963	CTAATAAGAGCAATATAAAATTGCTCTGAGAACTGGTTTGAACTT
	scaf_178	7038964	7039008	TTGGGGCAAGTTTTATATGTGTGAATGATTAATTTTATCTGAGTT
	scaf_178	7039009	7039053	ATTTACACTCTCTGTCAAATTACCATATTTTTTGCTCGATAAGAC
	scaf_178	7040383	7040427	CTTGTAGAGTGAAAAATACGGTAAATAATGAAGGTTGAAACTGGG
	scaf_178	7040632	7040676	AGGGGCAGAGAACAAGGATTTTTTGTTGCTTCCTTTTTTTGTTTT
	scaf_178	7040689	7040733	AGGGGATTTGTTTTGCACAACTCAAAAGCAAACTCTCCCAAAGAG
	scaf_178	7040767	7040813	ATATAAATAAATAAATAAATACATCTCTGAAACAGCCGACCTAGAAG
	scaf_178	7040824	7040868	AAGCTATCCTATTAAGTTCCTGCTATTCCTAACTGCTCCTTACCA
	scaf_178	7040869	7040913	TCTTGGACAATAAAACTGATTTGGCTTATTGTTTACATAATGCTG
	scaf_178	7040938	7040982	GGTTCTCCTAATCTGCTTGAGCAGCGGTATCCATTTATTTTTATT
	scaf_178	7041058	7041102	AGCCAATGTGGATACCCGAATCTTGTAAACATTACCGCTGCTGAC
	scaf_178	7041253	7041297	AGGCAAGCAACACCTAACACTAAGATATGCTAGTGTCATTTTGAT
	scaf_178	7041304	7041348	GCTCCACTTCAATTGTGTTAGTCTCAAAATAATGTATGATTTGGC
	scaf_178	7041349	7041393	CCTGTACCTAGCAGATGCATCTGTTTTAGAATATATCCATGGAAT
	scaf_178	7041415	7041459	CCCATATGCATTGTAAACTTCCTACCTGCAGCATTAGGATCCAGA
	scaf_178	7041460	7041504	TTGGAATTGGACCCCCTTTACTGACCGGATAGAAAAAACTCTTTA
	scaf_178	7041580	7041624	GAAGCATCCTCTTCTCATTGCATCTACACACAACTCACAATGAAT
	scaf_178	7041649	7041693	GTGCAAATGTTGGGCATCTACTCCATGCTTTGTATAAATCTGTGT
	scaf_178	7041712	7041758	TTATTTGTATGCAGCTTTATTATTATTAAAAGTTTTAATATACTGTT
	scaf_178	7041775	7041821	TCAGAATGGTTTACAATAATTTAAAACAGCAAAATAAATGGTTATGG
	scaf_178	7041820	7041864	GGTTTGTACACATTTGTGAAAATTGCAGTGAGGCTGAATGTTTGC
	scaf_178	7041871	7041915	TTCTCAGGCTTAAAATGTGCAATTAGTGGCACATTTTAAAAATGG
	scaf_178	7041979	7042023	CGAATCTGCGAGGACAAGTCAAGATAATCCATCAAACGTTCATCC
	scaf_178	7042039	7042083	AAACACATCCCCACTTTGATCTCATGAAGAGCTGGTCAAAGTTCA
	scaf_178	7042105	7042149	AGAGGATTGTAGCCTAAGATTCATTTTTATTTGATTGCTTTGTGT
	scaf_178	7042168	7042212	GTGTGTACATGGGCATATATGTTCTTTTATAGTTATTCACTGATC
	scaf_178	7042225	7042269	ATCAGGACCCTCAATGTGTAGGTGAAAAATACAGTAAGGTAGAAG
	scaf_178	7042285	7042329	GAACAGCAAAACAAAAGCATAAATGGAAACTTCTTTAAACCAAAG
	scaf_178	7042330	7042374	AGATAGATTAAACTCAATTGAAGGCTTGTTAACACAGTGCACTTT
	scaf_178	7042375	7042419	TTACTGCCATTTAGAGCTAGATAAAGATTAATCCAACCAGTAGTC
	scaf_178	7042423	7042467	AGGGAGGGAACTGTGTAATAACTAATGTGTGAGTATTTCAAATTT
	scaf_178	7042468	7042513	GGCTGCCATTTTTAAATATCTCAAATCAATACATATCTGAATTTCC
	scaf_178	7042513	7042557	CATTGATTATTTATTTACAAATGTTACTTTTCAGGAAGGGTGCAT
	scaf_178	7042576	7042620	GGAAACCACAAAGCAACTAAAAAGAGCATATGAGATGACGGTACT
	scaf_178	7042621	7042665	AAATGGAAGCCAGTTTAGTGTACCTATTGCAACAATGAAGGGCAA
	scaf_178	7042666	7042710	AAGAGAGGTATGTCTATATCCAGGCAATTATAGTTCTCCAAATAT
	scaf_178	7042711	7042755	GGACACTCAAGAGTCTTACTATGTAGGGTCAAAAGGTTGCTGTGC
	scaf_178	7042801	7042845	ACAGTGGTACACAGACACTGTGGTAATTTTTGCATTGAAGACAGA
	scaf_178	7042846	7042890	CACTGTTTCAACCTCTAAAAAGTTCCAGTGACTGATTCAGTCACT
	scaf_178	7042891	7042935	GTGATCTGTACACAATCACCCATGTTTATTTAACCCTAGGAACTG
	scaf_178	7042942	7042986	AGAAGCAGTGGCAATCAGGTAAAAAAAGAAAAAATATACCAAATG
	scaf_178	7042990	7043034	AAGGGCTTTAGCTTTTTTTCCTTGCTCACATCTGTTAAAAGCTGA
	scaf_178	7043035	7043079	TAATATTTCCCAGCATTAACTCTAGTGCTTCATTTTTCTGAGGCA
	scaf_178	7043101	7043145	AAGTGCACATCCTGACTTCATTACCACAGCCAAGATTATTACAAC
	scaf_178	7043173	7043218	CTCTCTTGACATTTGCAGATAATCATCTTATAGTCTATCAAAATGC
	scaf_178	7043251	7043295	ATGTGGCCAGCTTGGATACCCCACTCTGAGAATTACTGAAAGCAG
	scaf_178	7043329	7043373	GTGCTGCCTTTTGTCTTGAAGGGTTAAGATCAGTGGAGGCTGATC
	scaf_178	7043434	7043478	CAGCAGAGCTTGGAATATTATTTAGGGCTATATGGATGGCAAGCA
	scaf_178	7043488	7043532	TCAGCAAAGCTGGAATATGAAATGCATTGATAAGGCTTCTTCCAC
	scaf_178	7043533	7043577	CAGAATGAGTCCTTGTTCCCACATCCAAAGGAAGAATGAAAGTCA
	scaf_178	7043578	7043622	CAGACATACATTTAATGAAGTCCACGAGTGTATTCATATTGCAGC
	scaf_178	7043710	7043754	GAGGTGGTCATATGGTCCCTAAAAGCTTTTTTTCCAGAGGTGTGG
	scaf_178	7043788	7043832	GACAGAGACAGCATTGCATACTCAGAGTTCCAATTCCTCTGTTCT
	scaf_178	7043959	7044003	TTCCCCCTCCAAAAATGGTCATCTACTAAAAATGCAGAGTGGGAG
	scaf_178	7044118	7044162	AGGGCAGGCTCTCGCCCTTCTTACCACATCTTTTGGAACTTTCTA
	scaf_178	7044163	7044207	AGCTATAATTTATAGCTTAGAACATGCAAGCTAGTTCAATTCCAG
	scaf_178	7044235	7044279	CCCAGAGGAAAAAGAAGCTATGTGGGAATCTACATTCACCATAAA
	scaf_178	7044343	7044387	ATAAGGTTCCATCTGGAAAGGTTTTATTATGTGCTGCCAGTTGTC
	scaf_178	7044388	7044434	TCTCAGTTTTATTCTGCTCTGATTCTATCTTTGTTTTAATATTTGTA
	scaf_178	7044433	7044477	TATTTCACATTTCAATGTATTGTACACCCTGAAGATGTCAGTTAT
	scaf_178	7044478	7044522	TGGGCAGCTATAAGACGTAGGATCAAACCAAGGACTAACTAAGCC
	scaf_178	7044607	7044651	GTCCACAGCCACTGACATAGAAAGACATACTGTGCCTGTGCAATA
	scaf_178	7044670	7044714	ACTAGTCGCCATGCTAGCTTCATCTATCATGGATTTGCCTAATCC
	scaf_178	7044715	7044760	TCCTTTAACCAACCTATTTAACATGTCAGTAATTCTATTCAAAAGC
	scaf_178	7044760	7044804	CAGCCAAACCTATTTAAATCCAGAATTACATATACTGACTTCCCT
	scaf_178	7044862	7044906	AGGCAGAGGGAAAACTAGCTTGTACTGCACATGAGCCTCCTTATA
	scaf_178	7044907	7044953	CAGATACATATCTATATTTGTCTATGACAGATCAGGGATTATAATGC
	scaf_178	7044952	7044996	GCAAAGCTAAAAGTGAAGAGTAGAGCTGCATAATAACCTGATCAA
	scaf_178	7045021	7045065	GCGCAGAAATGAAATGTGAAGAAGGTATTACGTCATGCTTAGCCA
	scaf_178	7045084	7045128	TCGCAGACTTCCTTTTAAAACAAATTTGCAAACCATTGGGAGTAA
	scaf_178	7045129	7045173	GAAACCCTAGGAAATCTACTGTAGATCACCTAGAAATTACCTAGA
	scaf_178	7045174	7045218	TGTGTAATTCCCTACACATCTCCTTTTCTCATAACACTAAAAGCT
	scaf_178	7045339	7045383	CTTTAAAAGGGGATCATACAAGTTCATGAAGCACAGAGCCACCAG
	scaf_178	7045384	7045428	CACTGGTAGCCGTGTAAGCAGTCCATCTACATATACCAGTTGCTA
	scaf_178	7045516	7045560	TGCTGGACTAGATAAATTTTTGGTCTGGAACAACACAGTTATGTT
	scaf_178	7045618	7045662	AAAATGCCCTGTTTCTTTGATAAGCTATGGCCAGAATTTCCTATG
	scaf_178	7046026	7046070	CTTTACCTTTTTACCTTTAGACATCTGAGGAATTTGATGTCAGAG
	scaf_178	7046071	7046115	TGAAAATCTGATGCTTTTTCATTATTTGACCCCTGCATTTTTGTT
	scaf_178	7046137	7046181	AGTTCACCATGGCATTAGTTAAATTTGCAGACTAAGATTGGCCAC
	scaf_178	7046182	7046226	AATTTGTATGTTAAAAAGGCACTAAGAAAATGTGTGTGAAAGCAG
	scaf_178	7046242	7046286	TGGGAAGCAAAATGGACTTGGTCATAATGTGATTTGTGCAACTCA
	scaf_178	7046356	7046400	AGATGCTTTTTGCATTCTGTTTCATCAAGTCAGCCAATTTTACAC
	scaf_178	7046401	7046445	ACATTTTCTTACTATAATTTTTTTTCCTTGTATGACTTGTGGCCA
	scaf_178	7046464	7046508	TCATCTTCCTGCTTCCTGGTAAATGAGCATGAAGTCTATGAAGCT
	scaf_178	7046509	7046553	CATGTAAGACAGATTTATCATTTTCAGCAGATTGTCACATATCCT
	scaf_178	7046743	7046787	CTGCTTCCTTGTTACATTCCTCTGAAAGTGTCTGTAAGGGCTGGA
	scaf_178	7046875	7046919	CCACTGAAATGCAAACTAAACCAACTTTGGTTCAGGGTAAGACTC
	scaf_178	7047061	7047105	CCCTTTTGGAGAGAAAGGAAAGGAGGCAATTCAGTTTGGAATTAA
	scaf_178	7047127	7047171	AACTCCACCAGTCAGTCAGACTATTACTCACTCTATATTGCAAAG
	scaf_178	7047172	7047216	CCAGCCTAGTTTAAAAAAGGAACTGTAAGAAGACTTTTGCCTTGA
	scaf_178	7047262	7047306	CTCTATTTGAAGGACTGCTGAGTCCATCTTTGATTTAAAGACGTA
	scaf_178	7047307	7047351	AGAGGGAAGATGATTTAAAGAATTGTAAGAGGGGAGAGCACAGAC
	scaf_178	7047388	7047432	GGTGGCTCAGCATGCACTAAGTCACCATTTTTCTAATTATAGTGA
	scaf_178	7047433	7047479	GATGCTTGGATTTCTATTTAAAATGTAAGTGATGATTTCTAATTTTG
	scaf_178	7047496	7047540	TCAGCATGCACCTTCATGCAACTCTGTCTCATCTTCTTCAGTGAT
	scaf_178	7047541	7047585	GCATTTCCTGGTATTTTTGATGATTCTAGCATAGTCACCTACTGA
	scaf_178	7047586	7047632	TAGAACAAAAGTAATGAAGCTACAAATTCTACTAGATCATCATCATT
	scaf_178	7047631	7047675	TTAGTAGCGTGACAATCTTCTTTTAGACATAGACGCTTCCCAGGA
	scaf_178	7047679	7047723	AGTTGTCACATGCAAGTTCTTATTACCATAACCTGGTTCTCATTA
	scaf_178	7047799	7047843	CTAGCCTGAGTGTGTATCAGTCTTACATCTTGTCAACATAATTAC
	scaf_178	7047844	7047888	ATCGTTATTTTGGAGTGTTAAATCTCATCAATGTTTACTTAGGAA
	scaf_178	7047889	7047935	ATACAAACATAAAATGCTGCTTATCTTATATGTTTAATATGACATTT
	scaf_178	7047961	7048005	CACTGGCATTGCATCAGTATAAATCAGGAATGGTCCTCTCAGTGT
	scaf_178	7048036	7048080	ACTGGTTATGCTGCCTCTTTCTACTGGAAGTTGAAGGACAAAACA
	scaf_178	7048102	7048146	CTGCCTACCCCACATATAAATGAAGGGAATGCTCTATCCCAAGGC
	scaf_178	7048168	7048212	AACCGCTTAAATGGCTCTTGGAATCAAAGGCACTTAAAGGTAAAA
	scaf_178	7048213	7048257	TCCAATGCTTTTTTTAGGCAGGGAAAAATCATACCATTCTCAGCA
	scaf_178	7048291	7048335	GGGACCTGTAGGACCTTTTCTCTTTATAAATGTATAGGAGCTATT
	scaf_178	7048339	7048383	AAAGAAAGCCTAGCTTTGACTAAAAAAACAAAGTGAAAAAAGACA
	scaf_178	7048384	7048428	TATAAGACCTCAAGATGTTTGCATAATTCAGCCATGTTCTTAGCA
	scaf_178	7048429	7048473	TAGAGAGCATTCTATGAAGAAACAGGTTGTGTACATGCTGCTACA
	scaf_178	7048570	7048614	TGCCTGTTGCAGAAAAATAAAACACATGCAAAATGGAGAATTATA
	scaf_178	7048618	7048662	AAAACAGTATCAAGAACAACAAGAAGATGACAGTAGGGGGAGGAA
	scaf_178	7048705	7048749	CTCCCCAAAGGATGTTTGGCATAATTAAGGGAGCAAGATCTCACT
	scaf_178	7048777	7048821	CCTCCAACCAAGTATGGAGGAGAGCTAAGATTGTGCTAGATGTTG
	scaf_178	7048828	7048872	CTGATCTTCAAAGGGATGTCAACATACATTCAAATGGCATCATCT
	scaf_178	7048888	7048932	GGCAGGAGGAAGGAGTGTATCTGCATGTGGAAGGATTACCGTATT
	scaf_178	7049170	7049214	TGTCTTATAGTCGGAAAAATAAGGTATGTGTAGGGCAGGTATAAA
	scaf_178	7049296	7049340	CCACTGCTCTAGCCTATAACATCAGCAATATTCCTGTTTTCAAAT
	scaf_178	7049341	7049385	GGACCAGCAAACAACATGTTCTGTGATATTTTCTTGCAAAGGAAA
	scaf_178	7049386	7049430	ACCTCTTCCTAATCGTATATGAAGTATCATCTGTGAAAATAGCTC
	scaf_178	7049431	7049475	TTTAGCAAACAAGAAAATCCCAAAGGTTACTATGATGTATTGCAT
	scaf_178	7049476	7049520	CACCATTTGCAGTCTCTAGCTCAAAACAGGAACAAATGGGTTTGT
	scaf_178	7049521	7049565	CCATATCTACTGGGACTATCAGTAGTAATTCAACTTTCTTACGAC
	scaf_178	7049602	7049646	TAAGTGTGTGTAAGAGTGCAACCTCAATCATTTTTTCCAGGGATA
	scaf_178	7049680	7049724	CATGTGCACATGGTTAGAGAGAAGTTCAGAAACTTCTGTGCATAT
	scaf_178	7049728	7049774	ATTTGTTTTCTGTGCATATACAATTTGTGCTTTTAATTTTCTTTACA
	scaf_178	7049827	7049871	GCAGCCAGGAATCAGAACAGAATCAGACATTACTGCACATGCTAG
	scaf_178	7049923	7049967	CCATGGGACTATGGAGATACATCTCCTTAACTTCTAAGCATGGCT
	scaf_178	7050670	7050714	GGCACGGGGGAACATTGACAAAAGATCACGATCAAAAGATCATTT
	scaf_178	7050724	7050768	TTTTTGAAAGCCTTGGTTATTTTTCATTTAATTGCCCCCCTTGTT
	scaf_178	7050787	7050831	TTGCCTGTCTCCAAGTTTGTCATTTTGTTTTGTGCAGTGAGGACT
	scaf_178	7050832	7050876	AAAGAAAACCCTCATTTCAAGGCCCTGTATTTTAAATTCTATTCA
	scaf_178	7050886	7050930	GTCTTTCCTTTTGCCCTATTACCACTTCAAATCTATTTTCTCTGC
	scaf_178	7050931	7050975	TTTCCCGTTTTCTTCTACTAAATCTTTCATTTCTATTCCTCTGTG
	scaf_178	7051051	7051095	CTCCTCCTCCATGTTATAAATATTAATTCACCAGTCCCCATATTT
	scaf_178	7051096	7051140	TTATATCTATGCATTATACTGATGAGAACTAGAAGAGTTGCCCAT
	scaf_178	7051141	7051185	GTACCATGGGATGATATGCAAACCACTCATAATGTTTGCATATTA
	scaf_178	7051186	7051230	AAACTAAAGCTAGCATTCTTTGACCTTGATTGTTGATTGAATAAC
	scaf_178	7051231	7051275	TTTAGTCATTATTTGCAAGTCAGTTGATATGTGGTGATAAATCTG
	scaf_178	7051276	7051320	TTGTGAGTGCCACACTTTAGGAAAATCACCTTTTTCTCCACATCC
	scaf_178	7051321	7051365	TTCCTGACATATGGGCATAGGTATGAATGTAGTCTGCATAGTAAC
	scaf_178	7051387	7051431	GCTTTTTCTGAAAGCTGCTATTATGTAAGGAAGTTAATAGGATGA
	scaf_178	7051432	7051476	TTTAAATTGCATATCCCTTGGATAAACATAAATAGAACTTGCAGG
	scaf_178	7051498	7051542	CTGCTTCTGTCTTTAGGGTCTTCCACTAAAATTGATGATGAATTA
	scaf_178	7051543	7051587	AATGTCAATAATGTAGTCACTGACCTGATAACAAATAGGAATGGG
	scaf_178	7051588	7051634	AATTATTTTAATAATTTAACTTGATAGAAGTTACCTTTTCAGTAATT
	scaf_178	7051675	7051719	CATGACTGGGACCGTAATTTATATTTTAATCACTTCAATCCCTGA
	scaf_178	7051720	7051764	AGAATTAAAATGGATAGTAATGCAGAACATACCTGTTCTTCCTTT
	scaf_178	7051798	7051842	GGGGTTTCAGTGTAATGTGAATGTGAATTTGTTAGCAAGATATCC
	scaf_178	7051861	7051905	AGCGTGTTCCACCAGTGAGTACTTCTGCATATAAAAATAAGAGAC
	scaf_178	7051978	7052022	CCTCTCTCTGTAAGTAATCAATAAAAGTGTATTCTGGTACCCAGG
	scaf_178	7052065	7052109	CTGTGCCTGGTAGACGACAATTTGAGTGACCTTGAGAGGTGTGAG
	scaf_178	7052116	7052160	GAAAGCTGGATTAGCAATCTTCAACTGCTCTGAGAATCTGTGGCT
	scaf_178	7052170	7052214	CCCTTGGCCTCAAAATCGAAACTAAAACTTTGCAACGCTACTTTT
	scaf_178	7052248	7052292	GGGTGTGCGGGAAGACCAAGAAGCTGTCTATATCTCAGCCAAATA
	scaf_178	7052293	7052337	AGCAGTAGTATAGCTAAGCTTTGGTCTTACAGGGAGCTTCCTTCA
	scaf_178	7052338	7052382	GATAACTCCATGCATTAGTTCACTTGCGCAGCATATAGTTCATAT
	scaf_178	7052446	7052490	CATCCCTTCTCACTTGTCAATCCTTATGGTAAAAGAAATGCCCGG
	scaf_178	7052497	7052541	TGCAGTTTTGCATTTTGTGGTAGAAAAGAGAAGCCTTTAAAATAG
	scaf_178	7052548	7052592	CACTTGTAACCAAGTGCATTCCAAATAAGGTTCCTAACACTGAAG
	scaf_178	7052938	7052982	CAGTGGTTTCCAATCCCTATTTTTGTGTTCAAATATGTTTAGAAC
	scaf_178	7052983	7053027	ATCATCAAGCTCTTGGAATTGTATGTGATGTACAGACATTTAACA
	scaf_178	7053028	7053072	CCTTTCGTGGTGTGTATATAGTAAGATGAGACCCATGCTTACCTT
	scaf_178	7053091	7053135	TGGAAGGGAAGGGTTTAATCTCTTAGAGTAGTGTGATACTTCAAG
	scaf_178	7053136	7053180	ATTTGACAGTTTTAGGAATTGCTTGTGTCACAAAGATATTGCCTG
	scaf_178	7053181	7053225	CTTTAAGAAAGGGTTACCTCTAGTTATCTCTAGCCCATACATTGT
	scaf_178	7053226	7053270	AGAAAACAGAATTATACACTCCAGGTTACTTTTTGCTCATTTTCC
	scaf_178	7053271	7053315	CCCCTAAGGCTCAGCCATTTTATTATCAGACTTGGTCCTAGGATG
	scaf_178	7053322	7053366	TGCCAGGTCACTGAATGTAACAGAGATGCTTCAGACCCAAAATAA
	scaf_178	7053415	7053459	GACCCAGAGATTGCTGTAGACAAAATTACCTGCCAAGAGAAAAGA
	scaf_178	7053511	7053555	CTCATTTCTCAAGCTGAATGTGAAATCTGAAAAGGTACAGGCAGC
	scaf_178	7053568	7053612	CTGCATGTCCATAGAGAAACAGACAAGATATAGGTGGGAAGGCAT
	scaf_178	7053628	7053670	CAGTGTGCTGTGAATCTTGGAGTGGGCGCATTACAATGGGCAT
	scaf_178	7053745	7053789	CTAGCCAAAGGGTCCGAGCATGACAACGTTCTACAGGGAAGAAAG
	scaf_178	7053790	7053834	TAGGTCAGAATTGACAGTGTCCAGAAGTAGCACATCCCTCAATGG
	scaf_178	7053868	7053912	GAGCAACAGTCATATCAGAAGAAAATCAATTTGATCCCACACCCC
	scaf_178	7053973	7054017	TTCCCTTGCATGGTTATGCTCAGATATTTGACACAGAAAAGACCA
	scaf_178	7054018	7054062	TGGGCTTATATTCCATTCAAAGTTGTGTTGATAGAAATACAGACT
	scaf_178	7054063	7054107	GATTGCATATTTGTGTATGAGATCAATTCAGAACCTTAAGGACAG
	scaf_178	7054108	7054152	TGAAGATCAACTGGATATGGACATTGATTTGACATAAACCAATCT
	scaf_178	7054153	7054197	TTTTGATATTTCTTTTCCATGATCTATCTGCTCAAAGGAAAAAAA
	scaf_178	7054198	7054242	AAAACCCTTCTTTAATCACCATAATCAAACTTCAGCTAGAAATTT
	scaf_178	7054312	7054356	ATCCCACATTGCTGGCTTTTAAGTATTTGTTTCATTTTTGCACAT
	scaf_178	7054372	7054416	CTGTAATCTTAGCACTACTGTTGCACAACTATTATTCACTATATC
	scaf_178	7054435	7054479	TTTTGTTTTGTTTTTTTTAGAAAGGGCAAGATGATAAATCCATGT
	scaf_178	7054480	7054524	TAAGAACTGCTTATGTCAAAAAACAATTACCGTGCAATTGTATGG
	scaf_178	7054612	7054656	TGCCAATCACCCAGTATGAATCTAAGTGAAAAGTTCTTCACCTGC
	scaf_178	7054816	7054860	CAGCACAGAACTCAAATTGCGAACGGTTTCATTTCGGGGTAGGTG
	scaf_178	7054882	7054926	AAGTCATTTAGGGCTTCTAAGATTAGAATTCGCACATTGATTTGT
	scaf_178	7055143	7055187	GCAGAAGCCCACCACACTGGGAGCTGAATCTTATTTCACCATTAT
	scaf_178	7055272	7055314	CCCAGAGTGGCACCCTATTGGAGAAAGTTTGTAAGGGCCCCAG
	scaf_178	7055419	7055463	CCCTTCTGACCTTACTACTCTGTATCAATGAATCAGTGATGATGA
	scaf_178	7055464	7055508	TCAGTGATGACTCTATGATCTGAACAAACCAAGAACACTGACCTG
	scaf_178	7055515	7055559	GGAAGGAAACACTTTTTGATCTATATACTCAGGCTTCTTGTTCTG
	scaf_178	7055566	7055610	CTTAACCTGGAGGACCATTCCTAAGCTTTCTACCACTCATACCTT
	scaf_178	7055611	7055655	GTTTTTTTCCTTCTTAGGTATTTTCTTTTCACAGCATGTTGAAAC
	scaf_178	7055656	7055702	TATTCTGTTGTTAGTCTATGCTTCATATATATGAAACTCACATTTGC
	scaf_178	7055764	7055808	AGCAGCAAAAGATGAATAGTGCTAAGCTGTAAAAAAAAGACTAAA
	scaf_178	7055809	7055853	AATATACTGAATAAGCTTGAAAATTAAATTTCTGTGCCTGGCACC
	scaf_178	7055953	7055997	TGATGAGCCGAGAACCTGGGTAGATCTATATGGGATAAAATGCTC
	scaf_178	7056016	7056060	CAAGCTATTTAGGGCTTCAGAGATTAAAAACGTTGAACTGGGGCC
	scaf_178	7056118	7056162	GGCCAATCTCATTGCCTAATTTGGGCTAATTGTGCATCCCTCTTA
	scaf_178	7056163	7056209	GATGATCATATTATTCTCTCTGAATATCTGAAAAGAGCTATACTATT
	scaf_178	7056208	7056252	TTTATATTGCTGGATGTTGACCTTTTCACTTGTGGTTTATGGTTG
	scaf_178	7056256	7056300	GTTCTGTGTGCACCAATCATTCACCACCTGTTCCTCAATTAAGCC
	scaf_178	7056301	7056345	ACTTGTAAAAACAAAAGGACCACAATAAAAACAGATGCTCTTGGT
	scaf_178	7056346	7056390	CTTGTCAGTATCTTCTTTTTCAGTGAATCAACACAAAGCTTTAAT
	scaf_178	7056391	7056435	TTTTAAATAACCGTCCATTGACATTTCAAATGGTTAGCAAGGAAC
	scaf_178	7056436	7056480	ATAATTTTCCAAGAACATGATATATTTTGCAGTTTGAGTCATCTT
	scaf_178	7056481	7056525	CATTTTCTCTTTTATCCTGGTTACGATGACCCTGCTACAAAGGCT
	scaf_178	7056526	7056570	GTTTCTGTTGATAATCATTTGTTTGCAGGAATTTAGGAAGGAGAC
	scaf_178	7056571	7056615	TTTTCCTTAGGGAGAATAAATTTTGTCTTCTCGATAAGAACACTA
	scaf_178	7056622	7056666	GCACTTTGGAGAGCAATATATTGTGTGGTCAGTGATAGGTTCCAC
	scaf_178	7056667	7056711	AGCAACGCACTTACTTTTTGGTTCTGTGCTTAGGATATTTCTCTA
	scaf_178	7056712	7056756	GGCAGTTTTAGCAAGAATCTTCTGCATTTTTCCATGACTATATTG
	scaf_178	7056781	7056825	GGCTGCACTGCTATAGTTCCTTATTATTTCTCATTCTATAATATG
	scaf_178	7056826	7056872	GCCTTTTAATTATCCAAATACATTGTATCAAAAGTATGTTAACCACC
	scaf_178	7056892	7056936	ATTTTTTCCTTATGCTTTCTTATGTCACTTAACCACTTGGATCTA
	scaf_178	7056943	7056987	AGCTGAACCCAAATCCCTTTGTTTAAAATGGGCCAATACAAAATG
	scaf_178	7056988	7057032	ATGTGCTTTTTCAATATGATATGGATTGGTTAGGTACCCACAGAT
	scaf_178	7057033	7057077	GTTTGAATTTTTTCTGTACTTTTGGAGTTTTAAAACACCTGGTCA
	scaf_178	7057078	7057124	TATTTCTAAATTTATGCAGTTGGAATCTATGATTCTGACTTATTTAT
	scaf_178	7057123	7057169	ATTCAATTTATGTACTCTACTTTAATAAAACATTTCTACCCTGTCTT
	scaf_178	7057279	7057323	GTCTCAGGATGGCTTTTATAATGTTATCAAATTCTGTATCATACT
	scaf_178	7057324	7057368	CAAGGAATACACATTTATCACAAGAAGTCTCAGTTTATTCAGCTA
	scaf_178	7057369	7057413	ACGTCTGTCTTCTGTAGCTATATTACCAGCATGCATGTACTCATT
	scaf_178	7057414	7057458	GATAAAGTTCTGCACCCATATCTCACTGGTTATGGCATGATAAAT
	scaf_178	7057459	7057503	GAAATGTTCATTGTTTACAATTGTGTTTTTAGATCCATGTGCCAT
	scaf_178	7057504	7057550	CTGCTTATATGGTTTCATGTATATCATTCTTTATAAATTATTTTAAA
	scaf_178	7057576	7057621	GAGATCTTTGGCTTTGGAGTGATATAGATATACAAAAAAGAAATGT
	scaf_178	7057621	7057667	TACATTAAAATATGATTGCACATAAGTCTGCATCAATATTACTCTTT
	scaf_178	7057666	7057710	TTTTTAAAAGAGACTGTAGAAGAGTACATGTGCTCAACATTAAAG
	scaf_178	7057711	7057757	CAAAAAGAATATTAATTCAATCCTCCATATGGTCATAACAATATAAA
	scaf_178	7057762	7057806	AGAGTGTGGGGGTATTTATAAATGAAGACACATGGATTGATAATA
	scaf_178	7057807	7057851	TCATAGGTATAGAGAAATGAGTAACTGTAGCTACTAAAATATGCA
	scaf_178	7057855	7057899	GATGGCACATGCTCCCATTTCAAAATTATTTTAGAAATAAAAATT
	scaf_178	7057936	7057980	TTATCCTAATTATCCCATAATTATCCCATGTCAAAGGAAATCCAC
	scaf_178	7057981	7058025	AGAACAGTAGGAAAAACAAATGGGGGACCAGATCCTTTTATCCAT
	scaf_178	7058026	7058070	AAACTAAGCCTATCCATATTACCAAATCTGGGTCCTTCAAGAGTT
	scaf_178	7058071	7058115	CCATAAATCCTATCCAGACTATTGAGATGCTGGTTTAGTTGTAGA
	scaf_178	7058116	7058160	CCAAAGTGTAAGTGGGACTCATAGCTACTTACCTGGTAGTACTTG
	scaf_178	7058167	7058211	AACTCAGTGAGGATTACTTATGAGTAAATGGTTCTTTAGTCACAA
	scaf_178	7058356	7058400	CTTTTGCCATTAATCATTCCTAGTATGGATAAACTGCCGATGCTC
	scaf_178	7058410	7058454	GGCATCCTGGGTTTTTATTTCAAATTGTTCGGAAATGTTCACACA
	scaf_178	7058476	7058520	ACTGGTTTGCTCACTAATTCAACCTAAACATCAAATGTGGTGTGA
	scaf_178	7058560	7058604	GACAGACCATGTGGTTATAAAGTAACCACATATATGCTGAGCAGC
	scaf_178	7058656	7058700	TGCAGCCAAAGTGAGTCTGGGTTCTTTAAACAAAAAGAAGAATGT
	scaf_178	7058701	7058747	TTCTTACAAATCATTTATTTTTATTTTCTATATTTTTGTCCTGGGGA
	scaf_178	7058746	7058790	GAATTGTGCTATTAATTCCAGAATCTGCAATGATTATTTGAGTGT
	scaf_178	7058806	7058850	TGAGGCACTTCCTCTCAAAGATTGCATCGCTCTCCAAACATATAT
	scaf_178	7058902	7058946	CATGTGTGGCAGAGTTTTCAGTAGTTCTGAACTTCTAATTCTTCT
	scaf_178	7058974	7059018	GAACATCCTGGGAAGTCCTTCACCAAAAAGTGCTTACTGTTATTA
	scaf_178	7059019	7059063	TGCTGCAAGTTGACTTAAAGGTTAAGTGACCTCTTAGAAGAATGC
	scaf_178	7059097	7059141	GGTGGCATTTATTCACCACAAGAAATAGCTGCTAATGAGCTCCCT
	scaf_178	7059142	7059186	AGCTGGTGAAAGCTAGATGTAAAATATGTAAAACTTGGAATGTCG
	scaf_178	7059187	7059231	ACTGTTTCATTTTTTTTGAAAAAAATGGTGTGTAAGCGGTGCTCA
	scaf_178	7059259	7059303	AAAGGAAAGGGCAAAACGTGGTGTCAAAACCTAGAGTGTCCAATC
	scaf_178	7059316	7059360	CAGGCTTTTCATGGTGTAACCTTAGACTAGTTATTTAGCTGATAT
	scaf_178	7059361	7059407	GATTTGCAAATAGAAGGTTACTTCATCTAAAAAGTGTACTACATTAA
	scaf_178	7059427	7059471	CTGTGGTGAGGTCTCAATGTGCTCCTCTATAGATGCCAATTATGT
	scaf_178	7059472	7059516	AGTGTTTCCAGGATGCAAGAAACCAGTTGACTTCTTTCTTAGCTG
	scaf_178	7059517	7059561	GTCAGATCAAGGTGATTCAGTGTATAGAGCATTGACAGTCTCATG
	scaf_178	7060012	7060056	TGCTAGTAAATGCGCTGTAAAATGGCAGAACAACATACAAAGGAG
	scaf_178	7060057	7060101	TTCTGTGCACTGGACATCATTTAACACAATCACTCAACGGCTCAA
	scaf_178	7060102	7060146	ACATGTTTACAGTTGGGTCGTAATGGAACTCTAACGGTAGTCAAT
	scaf_178	7060147	7060191	CAACCTTAGAATCATGCAGAGTAGAGCTTTCAAATATGTGAACAG
	scaf_178	7060210	7060252	GGAGGGTGGATGGTCCTTGTGTTTTGGTATTGCACCCCCTTCA
	scaf_178	7060417	7060461	GGAAGAGCTATTTACGAACAGGCTCTCCTCTCTAGAACCTGCTTC
	scaf_178	7060504	7060548	GGCTCCAAGGAATCGACTCCTTATCATGTTGCCTTACTGCCTGAC
	scaf_178	7060552	7060596	TGGCTTGTTTTGACCATTCTCTCTCTTATGAAACTTCACTAACTT
	scaf_178	7060648	7060692	ACTGGTGATTGGACTCTTGAGCTGTACTCTCTTTTCTTGTTGCCT
	scaf_178	7060699	7060743	TGCTGTGTTTGCTGATTATCTAACAGTTCACACTCGAACTGCTAC
	scaf_178	7060789	7060833	GCTGAGGTGAGCAGTCCAATATAAGCTTAACAGAATGAGATGGTT
	scaf_178	7060888	7060932	CTGCCAAGCCACTTTTCTAGGGACAGTAAGGACTTAAGGGAGGAT
	scaf_178	7060933	7060977	ATTAACCAGTGTTGGTTCATTTTCAAGTATCTCCTGAGTTTCCCC
	scaf_178	7060978	7061022	CCACAAAACACACCTAAGTGATTTTGATGGTAAGTGTCCTGCCAT
	scaf_178	7061080	7061124	TTTCCTTCAAGCCCTGTTAGAAAAATTTGGAGACACCAGTTGGGA
	scaf_178	7061125	7061169	GCAGGATGCAGAACTAGTTCTCCAGTTTTTAAGCAAGGGTGGTGT
	scaf_178	7061233	7061277	TGCCCAGAAGAACAGTCTCTGTCTTTATTGCAGGGAAAATGAAAA
	scaf_178	7061293	7061337	CCCTTTCAAGCCCCTTATGTCAGCAAACTACTTACTCCAGTGGTC
	scaf_178	7061344	7061388	GAACTCTGCTGCGGTCTGCTTCTGTCCATCTCTACTTTGTGCTAT
	scaf_178	7061410	7061454	GTCTTCTGGAGGGATAGGTTGTGATTGACTCTGGATCTTCATCGA
	scaf_178	7061455	7061499	CTTTATCAACATTGGCTTCACTAGGAAATTTCAGATTCCCTGCTA
	scaf_178	7061647	7061691	GACTCCCACATCGCAATAGTTCTGGGGATCACTTGATTAACTCAA
	scaf_178	7061692	7061736	CATGACCCAAATATCTATTGGACTGAATGGACATTACAATTTAGT
	scaf_178	7061851	7061895	GAAGCCAGCTACCAGAATCATATCAGGATCTGAAAGGTGTTTTTG
	scaf_178	7062013	7062057	CACAACTTGGCTTGGGCATTAAAAAAATCCCTGGTATCCCCTTCC
	scaf_178	7062094	7062138	CCACATCTTCACCAAGCTATACCTGTGAGGGCTTATCATTTAGTC
	scaf_178	7062148	7062192	GAGACAGGTGGATCTGGATCTATCAGGAACATTTTGAATATTTAG
	scaf_178	7062214	7062258	ATGCCCTTACCACCTTTCAGCATTTTGTTAATGATTTGCTCCAGG
	scaf_178	7062262	7062306	TGCTTTGTTGTAGCTTAATTGTAACATCTTTTTTGAGATGCTGGA
	scaf_178	7062373	7062417	GGAAGAGTGCAAGTTTCATCACGACATCATGATATTCTAGGATAC
	scaf_178	7062427	7062471	CCTGCAGTCTCCAGATGCATCCTCAAAAAGTGTAAGCTGTTCTGG
	scaf_178	7062472	7062516	ATTGAGAAGGCCCAAAGATGTTAAAGAAGTCAAGCAGTTTTTGGT
	scaf_178	7062517	7062561	GTTCACCAACTTTTACTGACATTCCCTTGAGGATTCTCCCAGCTC
	scaf_178	7062613	7062657	CCCCAAGTCACAAGAGGTGAATGAACCCTTCAGTTCTTCAAAAAC
	scaf_178	7062661	7062705	AGGTATGATTTTAGTACACCCTGACCCAAGTTTACCTCCTGTTCT
	scaf_178	7062769	7062815	GTTCCTTCATCCTTGCAAATATTATTTTCTCTAATTAACACCTAAAG
	scaf_178	7062895	7062939	CATGGTCCATTCTGTTCAGGTACTCATGGACCATAGGAATCTGGA
	scaf_178	7062973	7063017	GCTTCTATGAAGTTCCTGCTTCAAGTTTATTGGTCTCTCTTCTTC
	scaf_178	7063018	7063062	TTGAGGTTTAACTTTAGATTATGTAGCTACCTAGTACTAAGAACA
	scaf_178	7063063	7063107	GGAAATCAGACACACTGTCTCACAATGAAGCTTCCAAAAAATCTT
	scaf_178	7063120	7063164	TTCTGGAAACCCCTAGCAACTTTCTCCTAGGACCTGTTGACCAAG
	scaf_178	7063252	7063296	GTACGCAGGCTTGAGTGCCTGTCTTGTTTTTTTGCCTAGGTTCTG
	scaf_178	7063345	7063389	GGTATGGGTGAAGGTATACAATGATGACCATTTATTTATTCATTT
	scaf_178	7063396	7063440	TTTAAAAAAAGTTTGTTTTCATTTAGCCTAGCACTCACTGAAGCA
	scaf_178	7063504	7063548	CCAGGTCTGTAGAGGATCCCCATTTCAGATGTTGCACCAAATATG
	scaf_178	7063549	7063595	GGAAAGTTGAAAGTAATGAATATGATACTGTTTCAAACATATCATGG
	scaf_178	7063594	7063638	GGGGAGGTTAATAGTAAGTTGTTAGCAATGTGCGCTTTTGGGACA
	scaf_178	7063639	7063684	GCCTGTAGTATATTGCAGACTAACAGGTCATAAATATAATAATGTG
	scaf_178	7063684	7063728	GGTTAAACTCAAACTTCAACTTTTATTTCAAATGCCAGAGAGGAA
	scaf_178	7063753	7063797	GGGTGAACAGAATGTAGAAGCCAAGATACAGTTTTGTAATTTTCA
	scaf_178	7063798	7063844	GTCAAAACAAAGTCTGTAAGGAATTCATTTTCAATTAATTTATGATA
	scaf_178	7063846	7063890	CAGGAATGCATTCCAAAGACCTATACCAAATGACCATATGGAAAT
	scaf_178	7063891	7063935	AAAGGAATCTTGAAGCATACTTTAGGTGATCTCAATTGCTAATAG
	scaf_178	7063936	7063980	AATTTTCCTGGCTTTAGTTTCTGATCACTCTGAATATGACCTCAT
	scaf_178	7064014	7064058	TGCCCCACATTTCCATTGATATTGCTGTATCTCCGAATAGAATGC
	scaf_178	7064062	7064108	TGTAATTTTTATAACCATGTACTTTATTTAGTATTTAAATGTCCAAA
	scaf_178	7064107	7064153	AATTGTGTTTTACATATCATTTTAAGCTAACAGTGTTCATATTCACA
	scaf_178	7064152	7064198	CATAATAATGAAATTAATTGATCATTAACTCACAGAATAAATCTGTC
	scaf_178	7064197	7064243	TCTTATAACATTAATGAACAATAGAGCTCACATATTATTCCCTTCTC
	scaf_178	7064242	7064286	TCTACACCTTTCAATTATCTTATTTTTGACATAAATTGCATGCAC
	scaf_178	7064320	7064364	CCTTTGTTGCAGGCAATTGAGAGGTCTTTAACAAAATTCTAATTT
	scaf_178	7064404	7064448	CACAATCAAGTGTTATCAGTAAAATACAATTCACCCACCTGGTAC
	scaf_178	7064449	7064493	TGCTCCCATTACTAGTCCAATTGCTGAATATAAGAAGGTTGTACA
	scaf_178	7064539	7064583	CCAAATGAGCACAGGACTATCCTAACAACACAAAGAATTCCACCA
	scaf_178	7064584	7064628	TGTAACCAACCAGGTAGCTCAATAACATTTTTTCCTTAAGCTCCA
	scaf_178	7064629	7064673	TCTAAGGATGTGTTCATCGTGCTAAACACTGTTCACGGGAAGATA
	scaf_178	7064677	7064721	AGCAGCATAGTTCTTCTTTCCACAAGCCCACTTCACATTTAATTT
	scaf_178	7064722	7064766	TTGAATTGTAGATTGTGCTTTTAGAAACCTATATAAGTATTGGGT
	scaf_178	7064767	7064811	AAGATGTAAACTGTGTTTGTAGTGCTAATTGCTTGGTCAGCTGAA
[truncated: 25,389 more rows]
