# Supplementary material for: Fixed Allele Differences Associated With the Centromere Reveal Chromosome Morphology and Rearrangements in a Reptile (Varanus acanthurus BOULENGER)
Source: Mol Biol Evol. 2023 Jun 5;40(6):msad124. doi: 10.1093/molbev/msad124 (PMC10257493; doi:10.1093/molbev/msad124)
Supplement: msad124_Supplementary_Data [file msad124_supplementary_data.zip › Supplementary Table 4.xlsx]

## Sheet: Supp_Table_4
	Scaf_178 protein coding genes with reference libraries from Human, chicken, duck and zebrafinch
	Gene Parent ID	Gene ID	Gene Description	Gene	V. acanthurus location	V. acanthurus gene position	Reference gene location	Reference gene origin	exons	domains and features	variant alleles	gene synonym	identity threshold	e-value
	ENSP00000332116	PDE4B-201 (Human Transcript)	phosphodiesterase 4B [Source:HGNC Symbol;Acc:HGNC:8781]	ENSG00000184588.18	6:scaf_178	1	Chromosome 1: 65,792,514-66,374,278	human	17	98	145895	DPDE4	>30	1e-10
	ENSGALP00000018081	SGIP1-201 (Chicken Transcript)	SH3 domain GRB2 like endophilin interacting protein 1 [Source:NCBI gene;Acc:776038]	ENSGALG00000011113.6	6:scaf_178	2	Chromosome 8: 28,885,345-28,911,667	chicken	21	22	1404		>30	1e-10
	ENSTGUP00000010482	novel gene (Zebra finch Gene)	WD repeat-containing protein 78 [Source:NCBI gene;Acc:100227572]	ENSTGUT00000010592.2	6:scaf_178	3	Primary_assembly 8: 2,450,622-2,466,533	finch					>30	1e-10
	ENSTGUP00000010482	novel gene (Zebra finch Gene)	WD repeat-containing protein 78 [Source:NCBI gene;Acc:100227572]	ENSTGUT00000010592.2	6:scaf_178	3	Primary_assembly 8: 2,450,622-2,466,533	finch					>30	1e-10
	ENSAPLP00000008165	MIER1-201 (Common mallard Transcript)	MIER1 transcriptional regulator [Source:HGNC Symbol;Acc:HGNC:29657]	ENSAPLG00000008492.2	6:scaf_178	4	Primary_assembly 8: 30,515,201-30,541,420	duck	14	25			>30	1e-10
	ENSGALP00000018103	SLC35D1-201 (Chicken Transcript)	solute carrier family 35 member D1 [Source:NCBI gene;Acc:424703]	ENSGALG00000011121.6	6:scaf_178	5	Chromosome 8: 28,969,156-28,975,854	chicken	13	18	616		>30	1e-10
	ENSP00000321345	IL23R-201 (Human Transcript)	interleukin 23 receptor [Source:HGNC Symbol;Acc:HGNC:19100]	ENSG00000162594.16	6:scaf_178	6	Chromosome 1: 67,166,454-67,259,979	human	11	12	28129	IL-23R	>30	1e-10
	ENSP00000321345	IL23R-201 (Human Transcript)	interleukin 23 receptor [Source:HGNC Symbol;Acc:HGNC:19100]	ENSG00000162594.16	6:scaf_178	6	Chromosome 1: 67,166,454-67,259,979	human	11	12	28129	IL-23R	>30	1e-10
	ENSAPLP00000008333	ENSAPLP00000008333 (Common mallard Translation)	retired	ENSAPLP00000008333.1	6:scaf_178	7		duck					>30	1e-10
	ENSAPLP00000008333	ENSAPLP00000008333 (Common mallard Translation)	retired	ENSAPLP00000008333.1	6:scaf_178	7		duck					>30	1e-10
	ENSGALP00000018278	IL12RB2-201 (Chicken Transcript)	interleukin 12 receptor subunit beta 2 [Source:NCBI gene;Acc:424705]	ENSGALG00000011222.5	6:scaf_178	8	Chromosome 8: 28,999,313-29,014,127	chicken	17	28	762		>30	1e-10
	ENSP00000360034	SERBP1-204 (Human Transcript)	SERPINE1 mRNA binding protein 1 [Source:HGNC Symbol;Acc:HGNC:17860]	ENSG00000142864.15	6:scaf_178	9	Chromosome 1: 67,411,038-67,430,386	human	8	22	8562	CGI-55, CHD3IP, DKFZP564M2423, HABP4L, PAI-RBP1, PAIRBP1	>30	1e-10
	ENSP00000360034	SERBP1-204 (Human Transcript)	SERPINE1 mRNA binding protein 1 [Source:HGNC Symbol;Acc:HGNC:17860]	ENSG00000142864.15	6:scaf_178	9	Chromosome 1: 67,411,038-67,430,386	human	8	22	8562	CGI-55, CHD3IP, DKFZP564M2423, HABP4L, PAI-RBP1, PAIRBP1	>30	1e-10
	ENSAPLP00000007809	AK5-201 (Common mallard Transcript)	adenylate kinase 5 [Source:HGNC Symbol;Acc:HGNC:365]	ENSAPLG00000008100.2	6:scaf_178	10	Primary_assembly 8: 19,990,637-20,085,448	duck	14	29			>30	1e-10
	ENSP00000359848	PIGK-202 (Human Transcript)	phosphatidylinositol glycan anchor biosynthesis class K [Source:HGNC Symbol;Acc:HGNC:8965]	ENSG00000142892.15	6:scaf_178	11	Chromosome 1: 77,088,989-77,219,430	human	11	14	33441	GPI8, hGPI8	>30	1e-10
	ENSAPLP00000013786	RABGGTB-203 (Common mallard Transcript)	Rab geranylgeranyltransferase subunit beta [Source:HGNC Symbol;Acc:HGNC:9796]	ENSAPLG00000013952.2	6:scaf_178	12	Primary_assembly 8: 32,117,667-32,126,580	duck	10	12			>30	1e-10
	ENSAPLP00000013786	RABGGTB-203 (Common mallard Transcript)	Rab geranylgeranyltransferase subunit beta [Source:HGNC Symbol;Acc:HGNC:9796]	ENSAPLG00000013952.2	6:scaf_178	12	Primary_assembly 8: 32,117,667-32,126,580	duck	10	12			>30	1e-10
	ENSAPLP00000010482	ACADM-203 (Common mallard Transcript)	acyl-CoA dehydrogenase medium chain [Source:HGNC Symbol;Acc:HGNC:89]	ENSAPLG00000010729.2	6:scaf_178	13	Primary_assembly PEDO01011179.1: 37,050-49,609	duck	12	14			>30	1e-10
	ENSGALP00000044370	LHX6-201 (Chicken Transcript)	LIM homeobox 6 [Source:NCBI gene;Acc:772259]	ENSGALG00000001347.6	6:scaf_178	14	Chromosome 17: 9,022,808-9,033,001	chicken	7	28	537		>30	1e-10
	ENSGALP00000044370	LHX6-201 (Chicken Transcript)	LIM homeobox 6 [Source:NCBI gene;Acc:772259]	ENSGALG00000001347.6	6:scaf_178	14	Chromosome 17: 9,022,808-9,033,001	chicken	7	28	537		>30	1e-10
	ENSGALP00000052602	TYW3-201 (Chicken Transcript)	tRNA-yW synthesizing protein 3 homolog [Source:NCBI gene;Acc:424720]	ENSGALG00000032549.3	6:scaf_178	15	Chromosome 8: 29,988,144-29,991,956	chicken	5	7	245		>30	1e-10
	ENSGALP00000018510	CRYZ-201 (Chicken Transcript)	crystallin zeta [Source:NCBI gene;Acc:772289]	ENSGALG00000011361.6	6:scaf_178	16	Chromosome 8: 29,982,323-29,988,079	chicken	9	11	337		>30	1e-10
	ENSTGUP00000017715	unknown	unknown		6:scaf_178	16		finch					>30	1e-10
	ENSTGUP00000017715	unknown	unknown		6:scaf_178	16		finch					>30	1e-10
	ENSAPLP00000011583	ENSAPLP00000011583 (Common mallard Translation)	retired	ENSAPLP00000011583.1	6:scaf_178	17		duck					>30	1e-10
	ENSP00000294635	LRRC53-201 (Human Transcript)	leucine rich repeat containing 53 [Source:HGNC Symbol;Acc:HGNC:25255]	ENSG00000162621.7	6:scaf_178	18	Chromosome 1: 74,469,376-74,512,611	human	5	19	14398		>30	1e-10
	ENSGALP00000042190	FPGT-201 (Chicken Transcript)	fucose-1-phosphate guanylyltransferase [Source:NCBI gene;Acc:100533998]	ENSGALG00000026958.3	6:scaf_178	19	Chromosome 8: 29,906,699-29,911,129	chicken	4	7	330		>30	1e-10
	ENSP00000350364	NEGR1-202 (Human Transcript)	neuronal growth regulator 1 [Source:HGNC Symbol;Acc:HGNC:17302]	ENSG00000172260.15	6:scaf_178	20	Chromosome 1: 71,395,943-72,282,539	human	7	27	234262	IGLON4, KILON, MGC46680, Ntra	>30	1e-10
	ENSGALP00000018494	ZRANB2-201 (Chicken Transcript)	zinc finger RANBP2-type containing 2 [Source:NCBI gene;Acc:424717]	ENSGALG00000011340.6	6:scaf_178	21	Chromosome 8: 29,461,007-29,472,794	chicken	10	23	559	ZNF265	>30	1e-10
	ENSGALP00000018481	PTGER3-201 (Chicken Transcript)	prostaglandin E receptor 3 [Source:NCBI gene;Acc:429116]	ENSGALG00000023142.4	6:scaf_178	22	Chromosome 8: 29,452,244-29,460,129	chicken	2	34	555		>30	1e-10
	ENSGALP00000018469	CTH-201 (Chicken Transcript)	cystathionine gamma-lyase [Source:NCBI gene;Acc:424716]	ENSGALG00000011331.6	6:scaf_178	23	Chromosome 8: 29,405,130-29,420,571	chicken	12	10	668		>30	1e-10
	ENSP00000359982	ANKRD13C-202 (Human Transcript)	ankyrin repeat domain 13C [Source:HGNC Symbol;Acc:HGNC:25374]	ENSG00000118454.13	6:scaf_178	24	Chromosome 1: 70,258,999-70,354,722	human	13	15	27117	DKFZP566D1346, dJ677H15.3	>30	1e-10
	ENSP00000359982	ANKRD13C-202 (Human Transcript)	ankyrin repeat domain 13C [Source:HGNC Symbol;Acc:HGNC:25374]	ENSG00000118454.13	6:scaf_178	24	Chromosome 1: 70,258,999-70,354,722	human	13	15	27117	DKFZP566D1346, dJ677H15.3	>30	1e-10
	ENSP00000359988	SRSF11-202 (Human Transcript)	serine and arginine rich splicing factor 11 [Source:HGNC Symbol;Acc:HGNC:10782]	ENSG00000116754.14	6:scaf_178	25	Chromosome 1: 70,205,724-70,253,052	human	13	22	15358	NET2, SFRS11, p54	>30	1e-10
	ENSP00000359988	SRSF11-202 (Human Transcript)	serine and arginine rich splicing factor 11 [Source:HGNC Symbol;Acc:HGNC:10782]	ENSG00000116754.14	6:scaf_178	25	Chromosome 1: 70,205,724-70,253,052	human	13	22	15358	NET2, SFRS11, p54	>30	1e-10
	ENSP00000359990	LRRC40-201 (Human Transcript)	leucine rich repeat containing 40 [Source:HGNC Symbol;Acc:HGNC:26004]	ENSG00000066557.6	6:scaf_178	26	Chromosome 1: 70,144,805-70,205,579	human	15	57	17739	FLJ20331	>30	1e-10
	ENSGALP00000050276	LRRC7-202 (Chicken Transcript)	leucine rich repeat containing 7 [Source:NCBI gene;Acc:424711]	ENSGALG00000011284.8	6:scaf_178	27	Chromosome 8: 29,260,241-29,332,676	chicken	25	70	1713		>30	1e-10
	ENSTGUP00000014879	unknown	unknown		6:scaf_178	27		finch					>30	1e-10
	ENSGALP00000018376	DEPDC1-201 (Chicken Transcript)	DEP domain containing 1 [Source:NCBI gene;Acc:424710]	ENSGALG00000011275.5	6:scaf_178	28	Chromosome 8: 29,133,310-29,143,643	chicken	11	16	582		>30	1e-10
	ENSGALP00000018351	RPE65-201 (Chicken Transcript)	RPE65, retinoid isomerohydrolase [Source:NCBI gene;Acc:395700]	ENSGALG00000011259.5	6:scaf_178	29	Chromosome 8: 29,124,295-29,130,623	chicken	13	4	504		>30	1e-10
	ENSP00000346829	WLS-202 (Human Transcript)	Wnt ligand secretion mediator [Source:HGNC Symbol;Acc:HGNC:30238]	ENSG00000116729.14	6:scaf_178	30	Chromosome 1: 68,098,473-68,232,545	human	12	11	38096	C1orf139, EVI, FLJ23091, GPR177, MRP, mig-14	>30	1e-10
	ENSGALP00000045501	ENSGALP00000045501 (Chicken Translation)	retired	ENSGALP00000045501.1	6:scaf_178	31		chicken					>30	1e-10
	ENSGALP00000045501	ENSGALP00000045501 (Chicken Translation)	retired	ENSGALP00000045501.1	6:scaf_178	31		chicken					>30	1e-10
	ENSP00000359837	ZZZ3-202 (Human Transcript)	zinc finger ZZ-type containing 3 [Source:HGNC Symbol;Acc:HGNC:24523]	ENSG00000036549.13	6:scaf_178	32	Chromosome 1: 77,562,416-77,682,658	human	15	27	32069	ATAC1, DKFZP564I052	>30	1e-10
	ENSP00000359829	USP33-203 (Human Transcript)	ubiquitin specific peptidase 33 [Source:HGNC Symbol;Acc:HGNC:20059]	ENSG00000077254.14	6:scaf_178	33	Chromosome 1: 77,695,991-77,759,852	human	25	31	19515	KIAA1097, VDU1	>30	1e-10
	ENSP00000359829	USP33-203 (Human Transcript)	ubiquitin specific peptidase 33 [Source:HGNC Symbol;Acc:HGNC:20059]	ENSG00000077254.14	6:scaf_178	33	Chromosome 1: 77,695,991-77,759,852	human	25	31	19515	KIAA1097, VDU1	>30	1e-10
	ENSP00000393675	MIGA1-202 (Human Transcript)	mitoguardin 1 [Source:HGNC Symbol;Acc:HGNC:24741]	ENSG00000180488.16	6:scaf_178	34	Chromosome 1: 77,779,624-77,879,539	human	16	7	28149	FAM73A, FLJ35093	>30	1e-10
	ENSGALP00000053035	ENSGALP00000053035 (Chicken Translation)	retired	ENSGALP00000053035.1	6:scaf_178	35		chicken					>30	1e-10
	ENSGALP00000014509	FUBP1-201 (Chicken Transcript)	far upstream element binding protein 1 [Source:NCBI gene;Acc:424551]	ENSGALG00000008939.7	6:scaf_178	36	Chromosome 8: 19,243,036-19,264,128	chicken	20	38	720		>30	1e-10
	ENSGALP00000014459	GIPC2-201 (Chicken Transcript)	GIPC PDZ domain containing family member 2 [Source:NCBI gene;Acc:424549]	ENSGALG00000008902.6	6:scaf_178	37	Chromosome 8: 19,189,801-19,211,722	chicken	6	12	674		>30	1e-10
	ENSP00000359783	IFI44-201 (Human Transcript)	interferon induced protein 44 [Source:HGNC Symbol;Acc:HGNC:16938]	ENSG00000137965.11	6:scaf_178	38	Chromosome 1: 78,649,831-78,664,073	human	9	6	6687	MTAP44, TLDC5, p44	>30	1e-10
	ENSP00000359778	ADGRL4-201 (Human Transcript)	adhesion G protein-coupled receptor L4 [Source:HGNC Symbol;Acc:HGNC:20822]	ENSG00000162618.15	6:scaf_178	39	Chromosome 1: 78,889,764-79,006,730	human	15	43	33717	ELTD1, ETL	>30	1e-10
	ENSGALP00000047613	ADGRL4-201 (Chicken Transcript)	adhesion G protein-coupled receptor L4 [Source:NCBI gene;Acc:424546]	ENSGALG00000008890.6	6:scaf_178	40	Chromosome 8: 18,695,737-18,954,033	chicken	16	51	3790		>30	1e-10
	ENSGALP00000050957	ADGRL2-207 (Chicken Transcript)	adhesion G protein-coupled receptor L2 [Source:NCBI gene;Acc:424545]	ENSGALG00000036789.2	6:scaf_178	41	Chromosome 8: 17,788,637-18,095,888	chicken	24	50	5259		>30	1e-10
	ENSGALP00000044863	TTLL7-201 (Chicken Transcript)	tubulin tyrosine ligase like 7 [Source:NCBI gene;Acc:424543]	ENSGALG00000008850.6	6:scaf_178	42	Chromosome 8: 17,124,650-17,182,287	chicken	21	20	1918		>30	1e-10
	ENSGALP00000044863	TTLL7-201 (Chicken Transcript)	tubulin tyrosine ligase like 7 [Source:NCBI gene;Acc:424543]	ENSGALG00000008850.6	6:scaf_178	42	Chromosome 8: 17,124,650-17,182,287	chicken	21	20	1918		>30	1e-10
	ENSGALP00000044863	TTLL7-201 (Chicken Transcript)	tubulin tyrosine ligase like 7 [Source:NCBI gene;Acc:424543]	ENSGALG00000008850.6	6:scaf_178	42	Chromosome 8: 17,124,650-17,182,287	chicken	21	20	1918		>30	1e-10
	ENSGALP00000041979	novel transcript (Chicken Transcript)	protein kinase cAMP-activated catalytic subunit beta [Source:NCBI gene;Acc:424542]	ENSGALG00000028530.3	6:scaf_178	43	Chromosome 8: 17,038,653-17,072,963	chicken	10	13	1157		>30	1e-10
	ENSGALP00000014340	THAP10-201 (Chicken Transcript)	THAP domain containing 10 [Source:NCBI gene;Acc:424541]	ENSGALG00000008835.6	6:scaf_178	44	Chromosome 8: 17,017,291-17,029,086	chicken	4	4	627	SAMD13	>30	1e-10
	ENSGALP00000014338	novel transcript (Chicken Transcript)	uricase-like [Source:NCBI gene;Acc:101747367]	ENSGALG00000008834.6	6:scaf_178	45	Chromosome 8: 17,005,989-17,013,371	chicken	8	13	462		>30	1e-10
	ENSGALP00000014284	RPF1-201 (Chicken Transcript)	ribosome production factor 1 homolog [Source:NCBI gene;Acc:424539]	ENSGALG00000008796.	6:scaf_178	46	Chromosome 8: 16,969,699-16,975,356	chicken	8	11	555		>30	1e-10
	ENSP00000492019	SPATA1-206 (Human Transcript)	spermatogenesis associated 1 [Source:HGNC Symbol;Acc:HGNC:14682]	ENSG00000122432.18	6:scaf_178	47	Chromosome 1: 84,506,397-84,554,539	human	13	7	13926	SP-2	>30	1e-10
	ENSP00000492019	SPATA1-206 (Human Transcript)	spermatogenesis associated 1 [Source:HGNC Symbol;Acc:HGNC:14682]	ENSG00000122432.18	6:scaf_178	47	Chromosome 1: 84,506,397-84,554,539	human	13	7	13926	SP-2	>30	1e-10
	ENSGALP00000014261	CTBS-201 (Chicken Transcript)	chitobiase [Source:NCBI gene;Acc:424535]	ENSGALG00000008780.6	6:scaf_178	48	Chromosome 8: 16,940,149-16,946,646	chicken	7	11	479		>30	1e-10
	ENSGALP00000002888	VTG2-201 (Chicken Transcript)	vitellogenin 2 [Source:NCBI gene;Acc:424533]	ENSGALG00000001863.6	6:scaf_178	49	Chromosome 8: 16,869,042-16,889,747	chicken	35	38	859	VIT2, vit, vitellogenin-2	>30	1e-10
	ENSGALP00000014239	SSX2IP-201 (Chicken Transcript)	SSX family member 2 interacting protein [Source:NCBI gene;Acc:424532]	ENSGALG00000008763.6	6:scaf_178	50	Chromosome 8: 16,844,808-16,864,555	chicken	15	12	1093	LCG	>30	1e-10
	ENSAPLP00000002566	LPAR3-201 (Common mallard Transcript)	lysophosphatidic acid receptor 3 [Source:HGNC Symbol;Acc:HGNC:14298]	ENSAPLG00000003113.2	6:scaf_178	51	Primary_assembly 8: 17,192,282-17,197,906	duck	2	38			>30	1e-10
	ENSGALP00000048373	MCOLN2-201 (Chicken Transcript)	mucolipin 2 [Source:NCBI gene;Acc:424531]	ENSGALG00000008722.6	6:scaf_178	52	Chromosome 8: 16,782,846-16,801,538	chicken	13	9	1074		>30	1e-10
	ENSGALP00000014155	MCOLN3-202 (Chicken Transcript)	mucolipin 3 [Source:NCBI gene;Acc:429091]	ENSGALG00000008709.6	6:scaf_178	53	Chromosome 8: 16,765,949-16,780,844	chicken	14	10	835		>30	1e-10
	ENSGALP00000014139	DNAI3-201 (Chicken Transcript)	WD repeat domain 63 [Source:NCBI gene;Acc:429090]	ENSGALG00000008696.6	6:scaf_178	54	Chromosome 8: 16,742,105-16,764,127	chicken	22	16	1195		>30	1e-10
	ENSGALP00000014139	DNAI3-201 (Chicken Transcript)	WD repeat domain 63 [Source:NCBI gene;Acc:429090]	ENSGALG00000008696.6	6:scaf_178	54	Chromosome 8: 16,742,105-16,764,127	chicken	22	16	1195		>30	1e-10
	ENSGALP00000048352	SYDE2-201 (Chicken Transcript)	synapse defective Rho GTPase homolog 2 [Source:NCBI gene;Acc:424530]	ENSGALG00000038776.2	6:scaf_178	55	Chromosome 8: 16,703,837-16,727,351	chicken	7	29	1220		>30	1e-10
	ENSGALP00000052948	ENSGALP00000052948 (Chicken Translation)	retired	ENSGALP00000052948.1	6:scaf_178	56		chicken					>30	1e-10
	ENSGALP00000014090	CYR61-201 (Chicken Transcript)	cysteine rich angiogenic inducer 61 [Source:NCBI gene;Acc:429089]	ENSGALG00000008661.6	6:scaf_178	57	Chromosome 8: 16,587,842-16,590,293	chicken	5	26	339	CCN1	>30	1e-10
	ENSGALP00000032675	ZNHIT6-201 (Chicken Transcript)	zinc finger HIT-type containing 6 [Source:NCBI gene;Acc:424527]	ENSGALG00000008658.6	6:scaf_178	58	Chromosome 8: 16,551,740-16,579,309	chicken	10	6	927		>30	1e-10
	ENSGALP00000038046	ODF2L-204 (Chicken Transcript)	outer dense fiber of sperm tails 2 like [Source:NCBI gene;Acc:424524]	ENSGALG00000006804.6	6:scaf_178	59	Chromosome 8: 16,386,845-16,404,019	chicken	16	13	859		>30	1e-10
	ENSGALP00000010208	CLCA1-201 (Chicken Transcript)	chloride channel accessory 1 [Source:NCBI gene;Acc:424523]	ENSGALG00000006322.6	6:scaf_178	60	Chromosome 8: 16,349,218-16,362,800	chicken	14	14	420		>30	1e-10
	ENSGALP00000047220	SH3GLB1-202 (Chicken Transcript)	SH3 domain containing GRB2 like endophilin B1 [Source:NCBI gene;Acc:424522]	ENSGALG00000006284.7	6:scaf_178	61	Chromosome 8: 16,326,631-16,343,019	chicken	11	17	501		>30	1e-10
	ENSP00000328729	SELENOF-201 (Human Transcript)	selenoprotein F [Source:HGNC Symbol;Acc:HGNC:17705]	ENSG00000183291.18	6:scaf_178	62	Chromosome 1: 86,862,445-86,914,126	human	5	7	17093	SEP15	>30	1e-10
	ENSGALP00000042738	HS2ST1-201 (Chicken Transcript)	heparan sulfate 2-O-sulfotransferase 1 [Source:NCBI gene;Acc:395140]	ENSGALG00000028423.4	6:scaf_178	63	Chromosome 8: 16,227,040-16,296,312	chicken	7	8	2105	CHS2ST	>30	1e-10
	ENSTGUP00000006488	LMO4 (Zebra finch Gene)	LIM domain only 4 [Source:NCBI gene;Acc:100217776]	ENSTGUT00000034122.1	6:scaf_178	64	Primary_assembly 8: 16,490,010-16,504,719	finch			2		>30	1e-10
	ENSGALP00000007458	PKN1-202 (Chicken Transcript)	protein kinase N3 [Source:NCBI gene;Acc:417209]	ENSGALG00000004689.6	6:scaf_178	65	Chromosome 17: 5,590,375-5,608,468	chicken	23	36	766		>30	1e-10
	ENSGALP00000010001	GTF2B-202 (Chicken Transcript)	general transcription factor IIB [Source:NCBI gene;Acc:424518]	ENSGALG00000006205.7	6:scaf_178	66	Chromosome 8: 15,547,184-15,564,927	chicken	7	27	734		>30	1e-10
	ENSGALP00000056333	KYAT3-203 (Chicken Transcript)	kynurenine aminotransferase 3 [Source:NCBI gene;Acc:424517]	ENSGALG00000006188.7	6:scaf_178	67	Chromosome 8: 15,526,183-15,544,963	chicken	14	7	834		>30	1e-10
	ENSGALP00000009853	ZNF326-201 (Chicken Transcript)	zinc finger protein 326 [Source:NCBI gene;Acc:424512]	ENSGALG00000006113.6	6:scaf_178	68	Chromosome 8: 15,351,257-15,372,541	chicken	13	15	891		>30	1e-10
	ENSGALP00000009853	ZNF326-201 (Chicken Transcript)	zinc finger protein 326 [Source:NCBI gene;Acc:424512]	ENSGALG00000006113.6	6:scaf_178	68	Chromosome 8: 15,351,257-15,372,541	chicken	13	15	891		>30	1e-10
	ENSAPLP00000013325	ZNF644-202 (Common mallard Transcript)	zinc finger protein 644 [Source:HGNC Symbol;Acc:HGNC:29222]	ENSAPLG00000013510.2	6:scaf_178	69	Primary_assembly 8: 319,852-385,480	duck	6	22			>30	1e-10
	ENSGALP00000009813	novel transcript (Chicken Transcript)	novel gene	ENSGALG00000006091.6	6:scaf_178	70	Chromosome 8: 14,942,815-14,955,149	chicken	14	7	655		>30	1e-10
	ENSGALP00000009813	novel transcript (Chicken Transcript)	novel gene	ENSGALG00000006091.6	6:scaf_178	70	Chromosome 8: 14,942,815-14,955,149	chicken	14	7	655		>30	1e-10
	ENSAPLP00000013662	ENSAPLP00000013662 (Common mallard Translation)	retired	ENSAPLP00000013662.1	6:scaf_178	71		duck					>30	1e-10
	ENSGALP00000032713	TGFBR3-202 (Chicken Transcript)	transforming growth factor beta receptor 3 [Source:NCBI gene;Acc:374251]	ENSGALG00000006038.7	6:scaf_178	72	Chromosome 8: 14,742,786-14,850,067	chicken	17	18	2554		>30	1e-10
	ENSGALP00000032713	TGFBR3-202 (Chicken Transcript)	transforming growth factor beta receptor 3 [Source:NCBI gene;Acc:374251]	ENSGALG00000006038.7	6:scaf_178	72	Chromosome 8: 14,742,786-14,850,067	chicken	17	18	2554		>30	1e-10
	ENSGALP00000009694	BRDT-201 (Chicken Transcript)	bromodomain testis associated [Source:NCBI gene;Acc:424506]	ENSGALG00000006031.6	6:scaf_178	73	Chromosome 8: 14,698,872-14,714,760	chicken	16	39	673		>30	1e-10
	ENSAPLP00000014735	BTBD8-202 (Common mallard Transcript)	BTB domain containing 8 [Source:HGNC Symbol;Acc:HGNC:21019]	ENSAPLG00000014887.2	6:scaf_178	74	Primary_assembly 8: 753,010-786,511	duck	18	45			>30	1e-10
	ENSGALP00000009598	BTBD8-202 (Chicken Transcript)	BTB domain containing 8 [Source:NCBI gene;Acc:424504]	ENSGALG00000005977.6	6:scaf_178	75	Chromosome 8: 14,636,254-14,671,765	chicken	18	41	1073		>30	1e-10
	ENSGALP00000009598	BTBD8-202 (Chicken Transcript)	BTB domain containing 8 [Source:NCBI gene;Acc:424504]	ENSGALG00000005977.6	6:scaf_178	75	Chromosome 8: 14,636,254-14,671,765	chicken	18	41	1073		>30	1e-10
	ENSGALP00000009569	GLMN-202 (Chicken Transcript)	glomulin, FKBP associated protein [Source:NCBI gene;Acc:424503]	ENSGALG00000005959.6	6:scaf_178	76	Chromosome 8: 14,600,207-14,618,097	chicken	19	5	728		>30	1e-10
	ENSGALP00000009558	RPAP2-202 (Chicken Transcript)	RNA polymerase II associated protein 2 [Source:NCBI gene;Acc:424501]	ENSGALG00000005953.7	6:scaf_178	77	Chromosome 8: 14,565,754-14,599,693	chicken	12	10	1064		>30	1e-10
	ENSGALP00000014521	FEZF1-201 (Chicken Transcript)	FEZ family zinc finger 1 [Source:NCBI gene;Acc:100859279]	ENSGALG00000008941.7	6:scaf_178	78	Chromosome 1: 22,977,640-22,983,971	human	6	36	412		>30	1e-10
	ENSAPLP00000015686	EVI5-205 (Common mallard Transcript)	ecotropic viral integration site 5 [Source:HGNC Symbol;Acc:HGNC:3501]	ENSAPLG00000015768.2	6:scaf_178	79	Primary_assembly 8: 913,107-975,883	duck	18	31			>30	1e-10
	ENSGALP00000050025	ENSGALP00000050025 (Chicken Translation)	retired	ENSGALP00000050025.1	6:scaf_178	80		chicken					>30	1e-10
	ENSP00000355106	AGL-203 (Human Transcript)	amylo-alpha-1, 6-glucosidase, 4-alpha-glucanotransferase [Source:HGNC Symbol;Acc:HGNC:321]	ENSG00000162688.17	6:scaf_178	81	Chromosome 1: 99,850,361-99,924,020	human	34	12	23032		>30	1e-10
	ENSGALP00000008688	FRRS1-202 (Chicken Transcript)	ferric chelate reductase 1 [Source:NCBI gene;Acc:429082]	ENSGALG00000005418.6	6:scaf_178	82	Chromosome 8: 12,513,305-12,527,503	chicken	16	21	283		>30	1e-10
	ENSP00000263174	PALMD-201 (Human Transcript)	palmdelphin [Source:HGNC Symbol;Acc:HGNC:15846]	ENSG00000099260.12	6:scaf_178	83	Chromosome 1: 99,646,113-99,694,535	human	8	13	14532		>30	1e-10
	ENSGALP00000042938	PLPPR4-201 (Chicken Transcript)	phospholipid phosphatase related 4 [Source:NCBI gene;Acc:424476]	ENSGALG00000025896.3	6:scaf_178	84	Chromosome 8: 12,637,014-12,664,559	chicken	7	18	322		>30	1e-10
	ENSGALP00000008774	PLPPR5-202 (Chicken Transcript)	phospholipid phosphatase related 5 [Source:NCBI gene;Acc:424477]	ENSGALG00000005470.6	6:scaf_178	85	Chromosome 8: 12,700,817-12,750,637	chicken	6	13	632		>30	1e-10
	ENSGALP00000008787	ENSGALP00000008787 (Chicken Translation)	retired	ENSGALP00000008787.4	6:scaf_178	86		chicken					>30	1e-10
	ENSGALP00000008828	DPYD-203 (Chicken Transcript)	dihydropyrimidine dehydrogenase [Source:NCBI gene;Acc:429083]	ENSGALG00000005509.6	6:scaf_178	87	Chromosome 8: 12,995,799-13,290,132	chicken	23	24	3737		>30	1e-10
	ENSP00000359216	PTBP2-201 (Human Transcript)	polypyrimidine tract binding protein 2 [Source:HGNC Symbol;Acc:HGNC:17662]	ENSG00000117569.19	6:scaf_178	88	Chromosome 1: 96,721,810-96,814,793	human	14	30	29978		>30	1e-10
	ENSP00000359216	PTBP2-201 (Human Transcript)	polypyrimidine tract binding protein 2 [Source:HGNC Symbol;Acc:HGNC:17662]	ENSG00000117569.19	6:scaf_178	88	Chromosome 1: 96,721,810-96,814,793	human	14	30	29978		>30	1e-10
	ENSGALP00000062765	RWDD3-201 (Chicken Transcript)	RWD domain containing 3 [Source:NCBI gene;Acc:424481]	ENSGALG00000038421.3	6:scaf_178	89	Chromosome 8: 13,715,182-13,724,764	chicken	4	14	463		>30	1e-10
	ENSAPLP00000011063	ENSAPLP00000011063 (Common mallard Translation)	retired	ENSAPLP00000011063.1	6:scaf_178	90		duck					>30	1e-10
	ENSGALP00000008941	TMEM56-201 (Chicken Transcript)	transmembrane protein 56 [Source:NCBI gene;Acc:424483]	ENSGALG00000005580.7	6:scaf_178	91	Chromosome 8: 13,738,852-13,765,641	chicken	7	10	1038		>30	1e-10
	ENSGALP00000008947	ALG14-201 (Chicken Transcript)	ALG14, UDP-N-acetylglucosaminyltransferase subunit [Source:NCBI gene;Acc:424484]	ENSGALG00000005583.7	6:scaf_178	92	Chromosome 8: 13,781,317-13,802,579	chicken	4	6	733		>30	1e-10
	ENSGALP00000038287	ENSGALP00000038287 (Chicken Translation)	retired	ENSGALP00000038287.3	6:scaf_178	93		chicken					>30	1e-10
	ENSGALP00000008990	SLC44A3-201 (Chicken Transcript)	solute carrier family 44 member 3 [Source:NCBI gene;Acc:424486]	ENSGALG00000005610.6	6:scaf_178	94	Chromosome 8: 13,840,231-13,879,075	chicken	16	16	1288		>30	1e-10
	ENSGALP00000009003	F3-201 (Chicken Transcript)	coagulation factor III, tissue factor [Source:NCBI gene;Acc:429084]	ENSGALG00000005619.6	6:scaf_178	95	Chromosome 8: 13,932,222-13,939,362	chicken	6	18	415		>30	1e-10
	ENSGALP00000009045	ABCD3-201 (Chicken Transcript)	ATP binding cassette subfamily D member 3 [Source:NCBI gene;Acc:424487]	ENSGALG00000005647.4	6:scaf_178	96	Chromosome 8: 13,947,647-13,974,017	chicken	23	19	914		>30	1e-10
	ENSGALP00000042256	ARHGAP29-201 (Chicken Transcript)	Rho GTPase activating protein 29 [Source:NCBI gene;Acc:424488]	ENSGALG00000005683.6	6:scaf_178	97	Chromosome 8: 13,997,576-14,048,208	chicken	25	31	1571		>30	1e-10
	ENSAPLP00000007771	ABCA4-201 (Common mallard Transcript)	ATP binding cassette subfamily A member 4 [Source:HGNC Symbol;Acc:HGNC:34]	ENSAPLG00000007981.2	6:scaf_178	98	Primary_assembly 8: 1,332,433-1,381,846	duck	41	34			>30	1e-10
	ENSGALP00000056169	novel transcript (Chicken Transcript)	trans-2,3-enoyl-CoA reductase [Source:NCBI gene;Acc:424491]	ENSGALG00000005776.7	6:scaf_178	99	Chromosome 8: 14,137,372-14,149,521	chicken	9	7	429		>30	1e-10
	ENSGALP00000048275	GCLM-204 (Chicken Transcript)	glutamate-cysteine ligase modifier subunit [Source:NCBI gene;Acc:424492]	ENSGALG00000005782.6	6:scaf_178	100	Chromosome 8: 14,166,043-14,222,418	chicken	7	19	1236		>30	1e-10
	ENSAPLP00000003487	BCAR3-202 (Common mallard Transcript)	BCAR3 adaptor protein, NSP family member [Source:HGNC Symbol;Acc:HGNC:973]	ENSAPLG00000003983.2	6:scaf_178	101	Primary_assembly 8: 1,185,705-1,263,931	duck	12	20			>30	1e-10
	ENSGALP00000009387	FNBP1L-202 (Chicken Transcript)	formin binding protein 1 like [Source:NCBI gene;Acc:424495]	ENSGALG00000005850.6	6:scaf_178	102	Chromosome 8: 14,267,764-14,318,955	chicken	17	23	1242		>30	1e-10
	ENSGALP00000009403	DR1-201 (Chicken Transcript)	down-regulator of transcription 1 [Source:NCBI gene;Acc:424496]	ENSGALG00000005858.5	6:scaf_178	103	Chromosome 8: 14,328,120-14,340,589	chicken	3	12	658		>30	1e-10
	ENSGALP00000045992	novel transcript (Chicken Transcript)	retinol dehydrogenase 8 (all-trans) [Source:NCBI gene;Acc:429086]	ENSGALG00000032319.3	6:scaf_178	104	Chromosome 8: 14,338,839-14,348,894	chicken	7	17	681		>30	1e-10
	ENSGALP00000009454	CCDC18-201 (Chicken Transcript)	coiled-coil domain containing 18 [Source:NCBI gene;Acc:424497]	ENSGALG00000005889.7	6:scaf_178	105	Chromosome 8: 14,351,493-14,378,262	chicken	28	28	1083		>30	1e-10
	ENSAPLP00000001830	ENSAPLP00000001830 (Common mallard Translation)	retired	ENSAPLP00000001830.1	6:scaf_178	106		duck					>30	1e-10
	ENSGALP00000056667	ENSGALP00000056667 (Chicken Translation)	retired	ENSGALP00000056667.1	6:scaf_178	107		chicken					>30	1e-10
	ENSGALP00000060705	novel transcript (Chicken Transcript)	novel gene	ENSGALG00000046652.2	6:scaf_178	108	Chromosome 8: 12,425,645-12,442,845	chicken	19	11	301		>30	1e-10
	ENSGALP00000060705	novel transcript (Chicken Transcript)	novel gene	ENSGALG00000046652.2	6:scaf_178	108	Chromosome 8: 12,425,645-12,442,845	chicken	19	11	301		>30	1e-10
	ENSP00000359172	SLC35A3-201 (Human Transcript)	solute carrier family 35 member A3 [Source:HGNC Symbol;Acc:HGNC:11023]	ENSG00000117620.15	6:scaf_178	109	Chromosome 1: 99,970,436-100,026,979	human	8	15	15727		>30	1e-10
	ENSGALP00000002007	novel transcript (Chicken Transcript)	hyperpolarization activated cyclic nucleotide-gated potassium channel 2 [Source:NCBI gene;Acc:428335]	ENSGALG00000001317.6	6:scaf_178	110	Chromosome 28: 2,745,050-2,756,833	chicken	13	32	867		>30	1e-10
	ENSAPLP00000014627	SASS6-201 (Common mallard Transcript)	SAS-6 centriolar assembly protein [Source:HGNC Symbol;Acc:HGNC:25403]	ENSAPLG00000014738.2	6:scaf_178	111	Primary_assembly 8: 3,225,703-3,239,173	duck	17	18			>30	1e-10
	ENSGALP00000008467	TRMT13-202 (Chicken Transcript)	tRNA methyltransferase 13 homolog [Source:NCBI gene;Acc:424470]	ENSGALG00000005290.7	6:scaf_178	112	Chromosome 8: 12,329,589-12,336,161	chicken	11	13	159		>30	1e-10
	ENSGALP00000008467	TRMT13-202 (Chicken Transcript)	tRNA methyltransferase 13 homolog [Source:NCBI gene;Acc:424470]	ENSGALG00000005290.7	6:scaf_178	112	Chromosome 8: 12,329,589-12,336,161	chicken	11	13	159		>30	1e-10
	ENSGALP00000008467	TRMT13-202 (Chicken Transcript)	tRNA methyltransferase 13 homolog [Source:NCBI gene;Acc:424470]	ENSGALG00000005290.7	6:scaf_178	112	Chromosome 8: 12,329,589-12,336,161	chicken	11	13	159		>30	1e-10
	ENSGALP00000008453	ENSGALP00000008453 (Chicken Translation)	retired	ENSGALP00000008453.3	6:scaf_178	113		chicken					>30	1e-10
	ENSGALP00000059728	ENSGALP00000059728 (Chicken Translation)	retired	ENSGALP00000059728.1	6:scaf_178	114		chicken					>30	1e-10
	ENSGALP00000008427	novel transcript (Chicken Transcript)	vascular cell adhesion molecule 1 [Source:NCBI gene;Acc:424467]	ENSGALG00000005257.5	6:scaf_178	115	Chromosome 8: 12,271,795-12,279,181	chicken	7	49	191		>30	1e-10
	ENSGALP00000008427	novel transcript (Chicken Transcript)	vascular cell adhesion molecule 1 [Source:NCBI gene;Acc:424467]	ENSGALG00000005257.5	6:scaf_178	115	Chromosome 8: 12,271,795-12,279,181	chicken	7	49	191		>30	1e-10
	ENSGALP00000008422	GPR88-201 (Chicken Transcript)	G protein-coupled receptor 88 [Source:HGNC Symbol;Acc:HGNC:4539]	ENSGALG00000005252.6	6:scaf_178	116	Chromosome 8: 12,236,462-12,241,257	chicken	4	25	171		>30	1e-10
	ENSGALP00000008417	CDC14A-201 (Chicken Transcript)	cell division cycle 14A [Source:NCBI gene;Acc:424466]	ENSGALG00000005248.6	6:scaf_178	117	Chromosome 8: 12,174,912-12,231,784	chicken	16	18	740		>30	1e-10
	ENSGALP00000046564	ENSGALP00000046564 (Chicken Translation)	retired	ENSGALP00000046564.1	6:scaf_178	118		chicken					>30	1e-10
	ENSGALP00000032851	SLC30A7-201 (Chicken Transcript)	solute carrier family 30 member 7 [Source:NCBI gene;Acc:424464]	ENSGALG00000020879.4	6:scaf_178	119	Chromosome 8: 12,141,354-12,164,183	chicken	11	16	394	ZNT7	>30	1e-10
	ENSP00000359127	DPH5-203 (Human Transcript)	diphthamide biosynthesis 5 [Source:HGNC Symbol;Acc:HGNC:24270]	ENSG00000117543.22	6:scaf_178	120	Chromosome 1: 100,989,623-101,025,784	human	8	10	10572	CGI-30	>30	1e-10
	ENSGALP00000032858	novel transcript (Chicken Transcript)	novel gene	ENSGALG00000020884.5	6:scaf_178	121	Chromosome 8: 12,080,882-12,108,950	chicken	8	13	385		>30	1e-10
	ENSGALP00000032858	novel transcript (Chicken Transcript)	novel gene	ENSGALG00000020884.5	6:scaf_178	121	Chromosome 8: 12,080,882-12,108,950	chicken	8	13	385		>30	1e-10
	ENSP00000305416	S1PR1-201 (Human Transcript)	sphingosine-1-phosphate receptor 1 [Source:HGNC Symbol;Acc:HGNC:3165]	ENSG00000170989.10	6:scaf_178	122	Chromosome 1: 101,237,019-101,241,518	human	2	46	4224	CD363, D1S3362, EDG1, edg-1	>30	1e-10
	ENSGALP00000003955	OLFM1-202 (Chicken Transcript)	olfactomedin 1 [Source:NCBI gene;Acc:395535]	ENSGALG00000002515.7	6:scaf_178	123	Chromosome 17: 7,908,052-7,926,755	chicken	6	11	917	NOELIN-1, olfactomedin-1	>30	1e-10
	ENSAPLP00000004768	ENSAPLP00000004768 (Common mallard Translation)	retired	ENSAPLP00000004768.1	6:scaf_178	124		duck					>30	1e-10
	ENSGALP00000008307	ENSGALP00000008307 (Chicken Translation)	retired	ENSGALP00000008307.5	6:scaf_178	125		chicken					>30	1e-10
	ENSGALP00000008278	RNPC3-201 (Chicken Transcript)	RNA binding region (RNP1, RRM) containing 3 [Source:NCBI gene;Acc:424458]	ENSGALG00000005162.6	6:scaf_178	126	Chromosome 8: 11,468,855-11,483,449	chicken	15	25	170		>30	1e-10
	ENSGALP00000008251	AMY1A-201 (Chicken Transcript)	amylase, alpha 1A; hepatic [Source:NCBI gene;Acc:414139]	ENSGALG00000005147.6	6:scaf_178	127	Chromosome 8: 11,450,029-11,457,561	chicken	10	17	141		>30	1e-10
