# Supplementary material for: Fixed Allele Differences Associated With the Centromere Reveal Chromosome Morphology and Rearrangements in a Reptile (Varanus acanthurus BOULENGER)
Source: Mol Biol Evol. 2023 Jun 5;40(6):msad124. doi: 10.1093/molbev/msad124 (PMC10257493; doi:10.1093/molbev/msad124)
Supplement: msad124_Supplementary_Data [file msad124_supplementary_data.zip › Supplementary Table 5.xlsx]

## Sheet: Supp_Table_5
	Illumina sequences with SNPs Aligned to Varanus acanthurus inferred chomosome 6/7 with fixed allele differences
	AlleleID	CloneID	AlleleSequence	TrimmedSequence	Chrom_Komodo_dragon_NCBIv1	ChromPos_Komodo_dragon_NCBIv1	AlnCnt_Komodo_dragon_NCBIv1	AlnEvalue_Komodo_dragon_NCBIv1	Chrom_Varanus_JD_vac_aligned_chr6_7	ChromPos_Varanus_JD_vac_aligned_chr6_7	AlnCnt_Varanus_JD_vac_aligned_chr6_7	AlnEvalue_Varanus_JD_vac_aligned_chr6_7	SNP	SnpPosition	CallRate	OneRatioRef	OneRatioSnp	FreqHomRef	FreqHomSnp	FreqHets	PICRef	PICSnp	AvgPIC	AvgCountRef	AvgCountSnp	RepAvg
	47530186|F|0-62:T>G-62:T>G	47530186	TGCAGCTTTAAGTGTGCAATTGCCACACACTCCAATGCTTGTGTGAACTGACCTTCTCACACTCCACTG	TGCAGCTTTAAGTGTGCAATTGCCACACACTCCAATGCTTGTGTGAACTGACCTTCTCACACTCCACTG	SJPD01000043.1_scaffold34_1	6324171	1	2.21e-21	scaf_185	4535602	1	7.96e-30	62:T>G	62	0.914163	0.84507	0.352113	0.647887	0.15493	0.197183	0.261853	0.456259	0.359056	6.39256	5.26549	0.992308
	47510325|F|0-33:C>T-33:C>T	47510325	TGCAGATGCTGGGGGTGAATCTGGGCCCTCTTGCCTGCTCCCCAACTTTGCAAGGATGTGGTAGGGATT	TGCAGATGCTGGGGGTGAATCTGGGCCCTCTTGCCTGCTCCCCAACTTTGCAAGGATGTGGTAGGGATT	SJPD01000031.1_scaffold24	16405804	1	1.32e-23	scaf_44937	1879053	1	7.96e-30	33:C>T	33	0.905579	0.938389	0.251185	0.748815	0.0616114	0.189573	0.115631	0.376182	0.245906	6.98502	5.53659	0.992188
	47506537|F|0-50:C>T-50:C>T	47506537	TGCAGAACCTCAGACCCACCAGGGAGCCCCAGATGGACACTCACCTCCCCCAAAGCTTCATGCCTTTCT	TGCAGAACCTCAGACCCACCAGGGAGCCCCAGATGGACACTCACCTCCCCCAAAGCTTCATGCCTTTCT	SJPD01000043.1_scaffold34_1	375374	1	2.19e-26	scaf_174	422662	1	7.96e-30	50:C>T	50	0.678112	0.911392	0.177215	0.822785	0.0886076	0.0886076	0.161513	0.29162	0.226566	3.43028	3.11765	0.990741
	58564194|F|0-10:C>T-10:C>T	58564194	TGCAGAAAATCGTCATTACCATAGAGGGGGAAAGGCAGCTAAAGGTGAGACAGGAAGGGCCCCGAAAGC	TGCAGAAAATCGTCATTACCATAGAGGGGGAAAGGCAGCTAAAGGTGAGACAGGAAGGGCCCCGAAAGC		0	0	999	scaf_44937	3057519	1	7.96e-30	10:C>T	10	0.892704	0.918269	0.192308	0.807692	0.0817308	0.110577	0.150102	0.310651	0.230376	4.65323	3.38182	0.963636
	47530853|F|0-13:C>A-13:C>A	47530853	TGCAGGCAAAAATCAAAAATTTCAAGCAAAACAATGAACTGTTTCACACATAATGGCAGGGAAGTGCAG	TGCAGGCAAAAATCAAAAATTTCAAGCAAAACAATGAACTGTTTCACACATAATGGCAGGGAAGTGCAG	SJPD01000031.1_scaffold24	11788603	1	2.84e-25	scaf_178	17533506	1	7.96e-30	13:C>A	13	0.892704	0.961538	0.105769	0.894231	0.0384615	0.0673077	0.0739645	0.189164	0.131564	5.3797	3.55556	0.991379
	58568357|F|0-53:C>T-53:C>T	58568357	TGCAGAGAGGGACATGGGGGAAGAATTCCAGCAGCCAGCCAAGCCTGGTATGACTCCTGATCCCATGAT	TGCAGAGAGGGACATGGGGGAAGAATTCCAGCAGCCAGCCAAGCCTGGTATGACTCCTGATCCCATGAT	SJPD01000043.1_scaffold34_1	4580642	2	1.32e-23	scaf_44936	2239338	1	7.96e-30	53:C>T	53	0.83691	0.861538	0.246154	0.753846	0.138462	0.107692	0.23858	0.371124	0.304852	3.15179	2.6129	0.970588
	47555226|F|0-11:T>A-11:T>A	47555226	TGCAGCGGAAATCTTTCAGCAAGGGCCACCCCATTCAATGGCAAAAGCCATGTGACAGACCATTAAACT	TGCAGCGGAAATCTTTCAGCAAGGGCCACCCCATTCAATGGCAAAAGCCATGTGACAGACCATTAAACT	SJPD01000043.1_scaffold34_1	7862835	1	2.84e-25	scaf_185	3058006	1	7.96e-30	11:T>A	11	0.815451	0.973684	0.0736842	0.926316	0.0263158	0.0473684	0.0512465	0.13651	0.0938781	7.28685	6.76923	1
	47526162|F|0-36:G>T-36:G>T	47526162	TGCAGAAGTGGCGAGGACCAAAATACGGCGATCTTCGTGCCCATACACGCATTTTTAATACCTCAGCTG	TGCAGAAGTGGCGAGGACCAAAATACGGCGATCTTCGTGCCCATACACGCATTTTTAATACCTCAGCTG	SJPD01000043.1_scaffold34_1	7938504	1	2.84e-25	scaf_185	2982377	1	7.96e-30	36:G>T	36	0.806867	0.909574	0.159574	0.840426	0.0904255	0.0691489	0.164498	0.268221	0.216359	9.28947	8.66	0.991071
	58574714|F|0-5:C>G-5:C>G	58574714	TGCAGCGAATGGTCCCTCAGATAAGAGCCTTAAGATGTTCCTGCAAAAGAACATGTGAGCATGAGCGGT	TGCAGCGAATGGTCCCTCAGATAAGAGCCTTAAGATGTTCCTGCAAAAGAACATGTGAGCATGAGCGGT	SJPD01000031.1_scaffold24	10159958	1	6.14e-22	scaf_178	15921589	1	2.88e-24	5:C>G	5	0.806867	0.93617	0.154255	0.845745	0.0638298	0.0904255	0.119511	0.260921	0.190216	10.186	9.39583	1
	47570599|F|0-32:G>C-32:G>C	47570599	TGCAGAATGAGAAGACCTGGTCTAGTAAATGTGTCATCAAATTCCAGAAAAGTGAAATGAACCATAGTG	TGCAGAATGAGAAGACCTGGTCTAGTAAATGTGTCATCAAATTCCAGAAAAGTGAAATGAACCATAGTG		0	0	999	scaf_178	9531917	1	7.96e-30	32:G>C	32	0.793991	0.772973	0.372973	0.627027	0.227027	0.145946	0.350972	0.467728	0.40935	7.08808	5.27273	0.982143
	58564685|F|0-25:G>A-25:G>A	58564685	TGCAGCAGTGTCAGTAGATTCCACCGGTGCTTCCAACGCATAAAAAAGACAGAAATCACAGGCTATCCT	TGCAGCAGTGTCAGTAGATTCCACCGGTGCTTCCAACGCATAAAAAAGACAGAAATCACAGGCTATCCT		0	0	999	scaf_178	8627028	1	7.96e-30	25:G>A	25	0.759657	0.971751	0.0847458	0.915254	0.0282486	0.0564972	0.0549012	0.155128	0.105015	3.51101	3.31034	0.980392
	58568357|F|0-43:C>G-43:C>G	58568357	TGCAGAGAGGGACATGGGGGAAGAATTCCAGCAGCCAGCCAAGCCTGGTATGACTCCTGATCCCATGAT	TGCAGAGAGGGACATGGGGGAAGAATTCCAGCAGCCAGCCAAGCCTGGTATGACTCCTGATCCCATGAT	SJPD01000043.1_scaffold34_1	4580642	2	1.32e-23	scaf_44936	2239338	1	7.96e-30	43:C>G	43	0.742489	0.971098	0.0520231	0.947977	0.0289017	0.0231214	0.0561328	0.0986334	0.0773831	3.15179	2.68421	0.989583
	47571057|F|0-27:A>G-27:A>G	47571057	TGCAGATTTTAAGAAGGAGGGGTTATGAAAGTGGAATGTATCATACAAGTTCTTCTAAGTAAGAGAAAT	TGCAGATTTTAAGAAGGAGGGGTTATGAAAGTGGAATGTATCATACAAGTTCTTCTAAGTAAGAGAAAT		0	0	999	scaf_44936	626638	1	7.96e-30	27:A>G	27	0.729614	0.952941	0.0823529	0.917647	0.0470588	0.0352941	0.0896886	0.151142	0.120415	4.36697	3.5	0.990385
	58568730|F|0-8:C>T-8:C>T	58568730	TGCAGCGTCGATCCTCCCGGGCATCCCACTCGCCCCGCCAGGCCATTTTGCCACTTCACTCGCCAGCAA	TGCAGCGTCGATCCTCCCGGGCATCCCACTCGCCCCGCCAGGCCATTTTGCCACTTCACTCGCCAGCAA	SJPD01000043.1_scaffold34_1	8699162	1	3.67e-24	scaf_185	2280435	1	7.96e-30	8:C>T	8	0.708155	0.945455	0.145455	0.854545	0.0545455	0.0909091	0.10314	0.248595	0.175868	3.17225	3.04878	0.959184
	47534249|F|0-44:C>T-44:C>T	47534249	TGCAGTTGCAGTACTAGCGGTAGTTTTTCAATGGGAGATTAAAGCAAGCTTGTTCATTCACATACCGTA	TGCAGTTGCAGTACTAGCGGTAGTTTTTCAATGGGAGATTAAAGCAAGCTTGTTCATTCACATACCGTA	SJPD01000031.1_scaffold24	7573219	1	1.71e-22	scaf_178	13361437	1	3.7e-28	44:C>T	44	0.703863	0.45122	0.762195	0.237805	0.54878	0.213415	0.495241	0.362507	0.428874	4.96226	6.76136	0.981818
	58564990|F|0-43:G>C-43:G>C	58564990	TGCAGCAAACATCATTAACATAGTGCCTGCGGGCTGCTTTAGTGTCTGCTATCGATAGCAGAGACTAAA	TGCAGCAAACATCATTAACATAGTGCCTGCGGGCTGCTTTAGTGTCTGCTATCGATAGCAGAGACTAAA	SJPD01000011.1_scaffold8	35951871	10	1.33e-18	scaf_178	16092795	6	3.7e-28	43:G>C	43	0.652361	0.927632	0.118421	0.881579	0.0723684	0.0460526	0.134262	0.208795	0.171529	3.43085	3.18182	1
	58568170|F|0-47:G>A-47:G>A	58568170	TGCAGAAATATGTAGAAATAAAGAAAACCGTATAAAATGATTCTAAAGGTACGATCCTGTACAAGATTA	TGCAGAAATATGTAGAAATAAAGAAAACCGTATAAAATGATTCTAAAGGTACGATCCTGTACAAGATTA		0	0	999	scaf_178	4799684	1	3.7e-28	47:G>A	47	0.587983	0.751825	0.306569	0.693431	0.248175	0.0583942	0.373169	0.425169	0.399169	5.9037	4.81967	0.9875
	47572514|F|0-30:T>C-30:T>C	47572514	TGCAGGTGATTACAGCAACCCACCGTAAAATCAGTCTCGGGTTCAGGGAAGGCAACTACTTGGCATGGG	TGCAGGTGATTACAGCAACCCACCGTAAAATCAGTCTCGGGTTCAGGGAAGGCAACTACTTGGCATGGG		0	0	999	scaf_185	3789392	1	3.7e-28	30:T>C	30	0.545064	0.519685	0.543307	0.456693	0.480315	0.0629921	0.499225	0.496249	0.497737	4.94949	4.31683	1
	47567360|F|0-61:C>G-61:C>G	47567360	TGCAGGTCCTAACTTCCTGCACTGACACTCTTGCAAAGACCAAGAAAATCCTGATATTCCCCATCCTCT	TGCAGGTCCTAACTTCCTGCACTGACACTCTTGCAAAGACCAAGAAAATCCTGATATTCCCCATCCTCT	SJPD01000031.1_scaffold24	10990793	1	6.1e-27	scaf_178	16744777	1	7.96e-30	61:C>G	61	0.935622	0.958716	0.146789	0.853211	0.0412844	0.105505	0.07916	0.250484	0.164822	11.3909	9.09804	1
	47562299|F|0-15:T>A-15:T>A	47562299	TGCAGATGAGTTCTGTGATTATGCTCTTTATAGAATGCTCGTTTTCACCATATCAATGCTTCTAGGAGT	TGCAGATGAGTTCTGTGATTATGCTCTTTATAGAATGCTCGTTTTCACCATATCAATGCTTCTAGGAGT	SJPD01000043.1_scaffold34_1	1337171	1	2.84e-25	scaf_174	1374442	1	7.96e-30	15:T>A	15	0.896996	0.827751	0.339713	0.660287	0.172249	0.167464	0.285158	0.448616	0.366887	12.7901	7.41053	0.992424
	47490392|F|0-36:G>T-36:G>T	47490392	TGCAGAAGAAGGTTGCTGGTTTGCACAACAGTAATTGCCTGAGAGTTGGTGGGCTTCCTCTCCGCTCAG	TGCAGAAGAAGGTTGCTGGTTTGCACAACAGTAATTGCCTGAGAGTTGGTGGGCTTCCTCTCCGCTCAG	SJPD01000031.1_scaffold24	10187800	1	3.7e-19	scaf_178	15947400	1	7.96e-30	36:G>T	36	0.841202	0.780612	0.392857	0.607143	0.219388	0.173469	0.342514	0.477041	0.409777	9.19712	7.79825	0.984127
	47557237|F|0-34:A>G-34:A>G	47557237	TGCAGTACCTCCACCTGGCATGTATCTTTCTGTCACAATGACTGACAATAGATTGCGGACTGAACGAAG	TGCAGTACCTCCACCTGGCATGTATCTTTCTGTCACAATGACTGACAATAGATTGCGGACTGAACGAAG		0	0	999	scaf_178	12871115	1	3.7e-28	34:A>G	34	0.7897	0.75	0.440217	0.559783	0.25	0.190217	0.375	0.492852	0.433926	13.1202	9.26087	0.991071
	47539268|F|0-39:G>C-39:G>C	47539268	TGCAGACTTGCTACCCTGTTGAAGTGAATACCTCCCACAGACTCATTGCAAAGACATGGCGACATGCCA	TGCAGACTTGCTACCCTGTTGAAGTGAATACCTCCCACAGACTCATTGCAAAGACATGGCGACATGCCA	SJPD01000031.1_scaffold24	16184650	1	1.71e-22	scaf_44937	1656795	1	7.96e-30	39:G>C	39	0.781116	0.901099	0.208791	0.791209	0.0989011	0.10989	0.178239	0.330395	0.254317	16.48	15.55	1
	47584615|F|0-15:C>T-15:C>T	47584615	TGCAGACAGAAACTTCCCCTTAGTCACTCTTCGGTCATCGTTTCCCAAGGAGGACCGTTTCCTACCCCT	TGCAGACAGAAACTTCCCCTTAGTCACTCTTCGGTCATCGTTTCCCAAGGAGGACCGTTTCCTACCCCT	SJPD01000043.1_scaffold34_1	6564774	1	6.14e-22	scaf_185	4311211	1	7.96e-30	15:C>T	15	0.725322	0.810651	0.260355	0.739645	0.189349	0.0710059	0.306992	0.385141	0.346066	5.48864	5.31343	0.979167
	58581892|F|0-46:T>C-46:T>C	58581892	TGCAGGCGTCTTACACTCCAACAAAGTACTGGGTCCGACGCGATGCTTGATGTCTCGCACGGGCAACTC	TGCAGGCGTCTTACACTCCAACAAAGTACTGGGTCCGACGCGATGCTTGATGTCTCGCACGGGCAACTC		0	0	999	scaf_185	1611346	1	7.96e-30	46:T>C	46	0.639485	0.845638	0.281879	0.718121	0.154362	0.127517	0.261069	0.404847	0.332958	3.57059	3.45714	0.980769
	58581176|F|0-56:T>C-56:T>C	58581176	TGCAGTTACCATTTCCCCATCCTTATTAACCTCTAGATCAGTTACTGCTTAGGCACTACCCCCCAGTTC	TGCAGTTACCATTTCCCCATCCTTATTAACCTCTAGATCAGTTACTGCTTAGGCACTACCCCCCAGTTC	SJPD01000043.1_scaffold34_1	5237185	1	6.14e-22	scaf_44936	2878581	1	8.02e-25	56:T>C	56	0.429185	0.14	0.89	0.11	0.86	0.03	0.2408	0.1958	0.2183	14.1154	11.6975	1
	58582604|F|0-32:G>A-32:G>A	58582604	TGCAGACAGAAACTTTCCCTTAGTCACTCTTCGGTCATCGTTTCCCAAGGAGGACCGTTTCCTACCCCT	TGCAGACAGAAACTTTCCCTTAGTCACTCTTCGGTCATCGTTTCCCAAGGAGGACCGTTTCCTACCCCT		0	0	999	scaf_185	4311211	1	3.7e-28	32:G>A	32	0.309013	0.611111	0.430556	0.569444	0.388889	0.0416667	0.475309	0.490355	0.482832	5.31343	5.2	0.982143
	47495246|F|0-42:A>G-42:A>G	47495246	TGCAGCTGCCTCTATAACCTGTCTAGGCAGCCCTCACAAGACAGACTGGATTCTGCGGAAGAGGCCAAG	TGCAGCTGCCTCTATAACCTGTCTAGGCAGCCCTCACAAGACAGACTGGATTCTGCGGAAGAGGCCAAG	SJPD01000043.1_scaffold34_1	5621116	1	1.33e-18	scaf_185	5197021	1	3.7e-28	42:A>G	42	0.935622	0.12844	0.944954	0.0550459	0.87156	0.0733945	0.223887	0.104032	0.163959	6.2	6.56981	0.991228
	58555628|F|0-11:A>C-11:A>C	58555628	TGCAGTCCTGGATTTTAAGTGCCTTTCTTTCTGCTTGAACAGGGAAGGCTTCTGAACCTGGTGAGATCC	TGCAGTCCTGGATTTTAAGTGCCTTTCTTTCTGCTTGAACAGGGAAGGCTTCTGAACCTGGTGAGATCC		0	0	999	scaf_185	4008715	1	3.7e-28	11:A>C	11	0.918455	0.0794393	0.962617	0.0373832	0.920561	0.0420561	0.146257	0.0719714	0.109114	4.43333	4.13139	1
	58534605|F|0-26:C>T-26:C>T	58534605	TGCAGAGGAGGGTAGGACAGGTTCCACTGGAACCATGCTCAGAGAACCAAGGTTCAATCTGGATGCCAG	TGCAGAGGAGGGTAGGACAGGTTCCACTGGAACCATGCTCAGAGAACCAAGGTTCAATCTGGATGCCAG	SJPD01000001.1_scaffold1	114327324	1	4.78e-18	scaf_178	959068	1	7.96e-30	26:C>T	26	0.866953	0.648515	0.5	0.5	0.351485	0.148515	0.455887	0.5	0.477943	4.41758	3.63768	0.97541
	47572698|F|0-68:C>T-68:C>T	47572698	TGCAGTATGACACAGTAGAGCAGGAGTCCTTAAACTTTTTCTAAAGGGGGCCAGTTGACAGGTGCCAGC	TGCAGTATGACACAGTAGAGCAGGAGTCCTTAAACTTTTTCTAAAGGGGGCCAGTTGACAGGTGCCAGC	SJPD01000031.1_scaffold24	12436780	1	6.1e-27	scaf_178	18176452	2	7.96e-30	68:C>T	68	0.841202	0.80102	0.357143	0.642857	0.19898	0.158163	0.318773	0.459184	0.388979	3.65238	2.97059	0.953704
	58548074|F|0-61:A>G-61:A>G	58548074	TGCAGCAGAAAATGCACTAAGAAATGCCACCAGCCAGCCATGCCTCCTCCCAGAACACTCCATTCCACG	TGCAGCAGAAAATGCACTAAGAAATGCCACCAGCCAGCCATGCCTCCTCCCAGAACACTCCATTCCACG	SJPD01000043.1_scaffold34_1	8251535	1	3.72e-14	scaf_185	2688663	1	7.96e-30	61:A>G	61	0.854077	0.944724	0.125628	0.874372	0.0552764	0.0703518	0.104442	0.219691	0.162067	3.46185	2.94872	0.956897
	58548705|F|0-34:G>C-34:G>C	58548705	TGCAGGTGAGGAACAGGTGAAGAATGGTGGGCAAGTGCTCTTCCAGGGTAGCTTGTCCACATTTACTGA	TGCAGGTGAGGAACAGGTGAAGAATGGTGGGCAAGTGCTCTTCCAGGGTAGCTTGTCCACATTTACTGA	SJPD01000031.1_scaffold24	17012576	1	7.89e-26	scaf_44937	2488100	1	7.96e-30	34:G>C	34	0.832618	0.768041	0.443299	0.556701	0.231959	0.21134	0.356308	0.49357	0.424939	3.06186	2.65179	0.928571
	47553573|F|0-52:C>T-52:C>T	47553573	TGCAGACTGCCACAGAGGAGTTGCAGCTCAACACAAGTGGGATTAGTTTGCACGGCATGAGCGGTTCAG	TGCAGACTGCCACAGAGGAGTTGCAGCTCAACACAAGTGGGATTAGTTTGCACGGCATGAGCGGTTCAG		0	0	999	scaf_178	14281639	1	2.88e-24	52:C>T	52	0.832618	0.891753	0.231959	0.768041	0.108247	0.123711	0.19306	0.356308	0.274684	13.4095	9.10769	0.981818
	58552886|F|0-50:G>A-50:G>A	58552886	TGCAGGAGAGTTGCTTGCTTGCTTGTTTTCTGTACCACTCAATAGCCAAGGCTCTCTCGGACTGCTTTA	TGCAGGAGAGTTGCTTGCTTGCTTGTTTTCTGTACCACTCAATAGCCAAGGCTCTCTCGGACTGCTTTA	SJPD01000031.1_scaffold24	8349203	1	6.1e-27	scaf_178	14121110	1	7.96e-30	50:G>A	50	0.819742	0.937173	0.172775	0.827225	0.0628272	0.109948	0.11776	0.285847	0.201804	4.14583	3.35849	0.981481
	58544938|F|0-37:C>T-37:C>T	58544938	TGCAGTTACAAGCAAACTGAACAACCAGAAAAGAAAACGTTGACCTAGATGTTTGCTACTCTTACTCAT	TGCAGTTACAAGCAAACTGAACAACCAGAAAAGAAAACGTTGACCTAGATGTTTGCTACTCTTACTCAT	SJPD01000043.1_scaffold34_1	2154387	1	6.1e-27	scaf_174	2162400	1	7.96e-30	37:C>T	37	0.708155	0.751515	0.430303	0.569697	0.248485	0.181818	0.37348	0.490285	0.431882	4.12121	3.2521	0.9375
	47555650|F|0-59:C>T-59:C>T	47555650	TGCAGCTTGCAACCTCTAAAGGGCCGGGTGGTGTGCTCAGGCAGAAGTCCATTCCTTAACGTGAGAATA	TGCAGCTTGCAACCTCTAAAGGGCCGGGTGGTGTGCTCAGGCAGAAGTCCATTCCTTAACGTGAGAATA	SJPD01000001.1_scaffold1	113487419	1	6.1e-27	scaf_178	1932940	1	7.96e-30	59:C>T	59	0.785408	0.961749	0.131148	0.868852	0.0382514	0.0928962	0.0735764	0.227896	0.150736	4.54237	3.67442	0.981132
	47553573|F|0-53:G>T-53:G>T	47553573	TGCAGACTGCCACAGAGGAGTTGCAGCTCAACACAAGTGGGATTAGTTTGCACGGCATGAGCGGTTCAG	TGCAGACTGCCACAGAGGAGTTGCAGCTCAACACAAGTGGGATTAGTTTGCACGGCATGAGCGGTTCAG		0	0	999	scaf_178	14281639	1	2.88e-24	53:G>T	53	0.776824	0.955801	0.138122	0.861878	0.0441989	0.0939227	0.0844907	0.238088	0.161289	13.4095	13.0244	0.990566
	47537859|F|0-68:G>T-68:G>T	47537859	TGCAGAACCCTGGGCACTGTCAGCCCAGCCATTGATCTGAACTGTGGTGGCAATGGCCAATTATTCAGG	TGCAGAACCCTGGGCACTGTCAGCCCAGCCATTGATCTGAACTGTGGTGGCAATGGCCAATTATTCAGG	SJPD01000031.1_scaffold24	17827486	1	2.84e-25	scaf_44937	3299754	1	7.96e-30	68:G>T	68	0.763948	0.977528	0.0617978	0.938202	0.0224719	0.0393258	0.0439338	0.115958	0.0799457	6.9	5.63636	1
	58552335|F|0-7:G>A-7:G>A	58552335	TGCAGGTGTATTCAGAGTACAGTAGGCTCTCTGTTAACCGGAATTCAAACAACTGGCAAAAATAAAGAA	TGCAGGTGTATTCAGAGTACAGTAGGCTCTCTGTTAACCGGAATTCAAACAACTGGCAAAAATAAAGAA	SJPD01000043.1_scaffold34_1	7881951	1	6.1e-27	scaf_185	3038917	1	7.96e-30	7:G>A	7	0.742489	0.820809	0.289017	0.710983	0.179191	0.109827	0.294163	0.410973	0.352568	3.20879	2.91304	0.976744
	47553754|F|0-35:C>T-35:C>T	47553754	TGCAGAGCCTGGCCTTAAGATAAACACCTCTGCTTCTCTCATCTCAACCTCTGGAATTGGGCCACATTC	TGCAGAGCCTGGCCTTAAGATAAACACCTCTGCTTCTCTCATCTCAACCTCTGGAATTGGGCCACATTC	SJPD01000031.1_scaffold24	16078793	1	6.1e-27	scaf_44937	1552585	1	7.96e-30	35:C>T	35	0.635193	0.97973	0.0405405	0.959459	0.0202703	0.0202703	0.0397188	0.077794	0.0587564	6.87374	6.16667	0.988372
	58554983|F|0-38:A>G-38:A>G	58554983	TGCAGCGTCTGCCTGCTGGGTCTCTTGGATTCCTCTGGATAGCTCCAGAGAGCCTCCATCTCTCCCTTC	TGCAGCGTCTGCCTGCTGGGTCTCTTGGATTCCTCTGGATAGCTCCAGAGAGCCTCCATCTCTCCCTTC		0	0	999	scaf_174	2162466	1	3.7e-28	38:A>G	38	0.630901	0.721088	0.394558	0.605442	0.278912	0.115646	0.40224	0.477764	0.440002	3.95302	3.07229	0.980392
	58526779|F|0-49:T>C-49:T>C	58526779	TGCAGCGCTGTTGTTAGCAAGCAAAACTAGGACAGCTTATGAGTATACGTTAGGCATGAGCGGTTCAGC	TGCAGCGCTGTTGTTAGCAAGCAAAACTAGGACAGCTTATGAGTATACGTTAGGCATGAGCGGTTCAGC	SJPD01000031.1_scaffold24	12273432	1	8e-16	scaf_178	18014400	1	2.25e-20	49:T>C	49	0.515021	0.116667	0.908333	0.0916667	0.883333	0.025	0.206111	0.166528	0.186319	16.037	9.48322	1
	47495750|F|0-16:T>G-16:T>G	47495750	TGCAGGAAAGACGGGCTCAATCTCAGCCATTCCCCTGCTAACCAGCATGATCACAGCCATCTCCCCACC	TGCAGGAAAGACGGGCTCAATCTCAGCCATTCCCCTGCTAACCAGCATGATCACAGCCATCTCCCCACC	SJPD01000003.1_scaffold3	20807026	1	6.14e-22	scaf_162	27088034	2	2.93e-14	16:T>G	16	0.399142	0.129032	0.913978	0.0860215	0.870968	0.0430108	0.224766	0.157244	0.191005	6.35	5.91228	0.983333
	58529930|F|0-35:G>C-35:G>C	58529930	TGCAGAGGGGCTCTAATCTTGATCTGCGCATATCAGGGTTTTTAAAAACAAATATACACTTCGTTGCAT	TGCAGAGGGGCTCTAATCTTGATCTGCGCATATCAGGGTTTTTAAAAACAAATATACACTTCGTTGCAT		0	0	999	scaf_44936	2382323	1	2.25e-20	35:G>C	35	0.27897	0.953846	0.0615385	0.938462	0.0461538	0.0153846	0.0880473	0.115503	0.101775	5.02151	4.66667	0.981481
Metadata columns in the file
AlleleID		Unique identifier for the sequence in which the SNP marker occurs
AlleleSequence		In 1 row format: the sequence of the Reference allele. In 2 rows format: the sequence of the Reference allele is in the Ref row, the sequence of the SNP allele in the SNP row
AvgCountRef		The sum of the tag read counts for all samples, divided by the number of samples with non-zero tag read counts, for the Reference allele row
AvgCountSnp		The sum of the tag read counts for all samples, divided by the number of samples with non-zero tag read counts, for the SNP allele row
AvgPIC		The average of the polymorphism information content (PIC) of the Reference and SNP allele rows
CallRate		The proportion of samples for which the genotype call is either "1" or "0", rather than "-"
CloneID		Unique identifier for the sequence in which the SNP marker occurs
FreqHets		The proportion of samples which score as heterozygous
FreqHomRef		The proportion of samples which score as homozygous for the Reference allele
FreqHomSnp		The proportion of samples which score as homozygous for the SNP allele
OneRatioRef		The proportion of samples for which the genotype score is "1", in the Reference allele row
OneRatioSnp		The proportion of samples for which the genotype score is "1", in the SNP allele row
PICRef		The polymorphism information content (PIC) for the Reference allele row
PICSnp		The polymorphism information content (PIC) for the SNP allele row
RepAvg		The proportion of technical replicate assay pairs for which the marker score is consistent
SNP		In 2 rows format: this column is blank in the Reference row, and contains the base position and base variant details in the SNP row. In 1 row format: contains the base position and base variant details
SnpPosition		The position (zero indexed) in the sequence tag at which the defined SNP variant base occurs
TrimmedSequence		Same as the full sequence, but with removed adapters in short marker tags
Blast columns (each column starting with is):
AlnCnt_		Total count of aligning markers / tags with selection criteria described below
AlnEvalue_		E value of the best alignment to an existing model genome
ChromPos_		Position(s) on contig(s) with the best alignment of marker / tag to an existing model genome
Chrom_		Contig(s) with the best alignment of marker / tag to an existing model genome
