# Supplementary material for: Fixed Allele Differences Associated With the Centromere Reveal Chromosome Morphology and Rearrangements in a Reptile (Varanus acanthurus BOULENGER)
Source: Mol Biol Evol. 2023 Jun 5;40(6):msad124. doi: 10.1093/molbev/msad124 (PMC10257493; doi:10.1093/molbev/msad124)
Supplement: msad124_Supplementary_Data [file msad124_supplementary_data.zip › Supplementary Table 6.xlsx]

## Sheet: Sheet1
Repeat analysis for V. acanthurus Scaf_178
score	divergence	deletion	insertion	scaffold	begin	end	repeat	class/family	begin	end	(left)	ID
17	4.3	0	0	scaf_178	43	82	(TTGA)n	Simple_repeat	1	40	0	434215
344	29.2	3.5	2.7	scaf_178	2596	2863	L2_AC_5	LINE/L2	-395	4709	4387	434216
784	35.4	1.9	1.9	scaf_178	2879	3446	CR1-3_Croc	LINE/CR1	-596	3009	2442	434217
3254	13.7	2.6	0.2	scaf_178	3469	3972	BovB_ACo	LINE/RTE-BovB	2701	3216	-66	434218
21	9.7	0	0	scaf_178	4382	4415	(AGGA)n	Simple_repeat	1	34	0	434219
509	35.9	4.3	3.1	scaf_178	4700	5140	CR1_AC_1	LINE/CR1	4819	5266	-34	434220
644	18.2	1.6	0	scaf_178	7329	7449	CR1_AC_1	LINE/CR1	-6	5294	5172	434221
518	24.8	0	0.8	scaf_178	10450	10579	CR1-1_PMo	LINE/CR1	-711	1273	1145	434222
309	30.7	6.9	0	scaf_178	10684	10784	MIR1_Amn	SINE/MIR	3	110	-120	434223
16	0	0	0	scaf_178	11134	11154	(CTTC)n	Simple_repeat	1	21	0	434224
17	4.9	0	0	scaf_178	12240	12260	(CA)n	Simple_repeat	1	21	0	434225
14	13.7	3.1	0	scaf_178	13538	13569	(TAGTTT)n	Simple_repeat	1	33	0	434226
391	32.6 1	2.9	3	scaf_178	13711	14232	CR1_AC_1	LINE/CR1	-17	5283	4711	434227
1356	29.4	3.8	2.5	scaf_178	14316	15038	L2_AC_17	LINE/L2	-1477	3582	2544	434228
346	34.4	2.5	2.5	scaf_178	15053	15210	L2_AC_1	LINE/L2	-2202	3854	3697	434229
1119	33.3	6.8	2.7	scaf_178	15244	16193	CR1_AC_1	LINE/CR1	-1430	3870	2883	434227
457	33.4	3.5	3.2	scaf_178	16198	16509	CR1_AC_1	LINE/CR1	4863	5175	-125	434230
393	7.5	0	0	scaf_178	22233	22285	BovB_Ca	LINE/RTE-BovB	197	249	-3170	434231 *
2304	10.2	0.3	0.3	scaf_178	22283	22596	BovB_ACo	LINE/RTE-BovB	-406	2876	2563	434232
309	20.2	3.5	3.5	scaf_178	23569	23655	L2-20_ACar	LINE/L2	4907	4993	0	434233
479	21.6	7.3	7.8	scaf_178	25310	25498	DIRS-8_ACar	LTR/DIRS	5042	5195	-219	434234
274	21.2	0	1.5	scaf_178	25684	25750	DIRS-7_ACar	LTR/DIRS	5718	5783	-6	434235 *
317	17.9	0	3	scaf_178	25692	25760	DIRS-20_ACar	LTR/DIRS	-251	5423	5357	434236
265	33.9	7.9	0	scaf_178	25752	25916	CR1-3_Croc	LINE/CR1	-860	2745	2568	434237 *
12466	11.8	1	0.5	scaf_178	25920	27797	BovB_ACo	LINE/RTE-BovB	2	1888	-1394	434238
616	16.4	0	0.5	scaf_178	27978	28094	BovB_ACo	LINE/RTE-BovB	1883	1996	-1286	434238
328	6.8	0	0	scaf_178	28067	28110	CR1_AC_1	LINE/CR1	-6	5294	5251	434239 *
3859	12.2	0.7	0.5	scaf_178	31175	31750	BovB_ACo	LINE/RTE-BovB	1976	2552	-730	434238
525	14.1	0	0	scaf_178	31722	31799	BovB_Gl	LINE/RTE-BovB	3052	3129	-522	434240 *
685	21	1.8	8.1	scaf_178	31801	32023	BovB_ACo	LINE/RTE-BovB	3027	3236	-46	434241
885	14.1	2.2	0	scaf_178	32666	32800	BovB_ACo	LINE/RTE-BovB	-67	3215	3078	434242
290	31.8	4.4	5.9	scaf_178	32922	33058	L2-27_ACar	LINE/L2	1344	1478	-264	434243
601	33.2 1	4.6	2	scaf_178	33491	34376	L2-18_ACar	LINE/L2	-985	4613	3121	434244
5501	32.3	3.6	2.5	scaf_178	35854	38447	L2-29B_ACar	LINE/L2	526	3148	-334	434245
1208	34.7	7.3	0.8	scaf_178	38970	39596	CR1_AC_1	LINE/CR1	4038	4705	-595	434246
382	32.6	5.6	4.7	scaf_178	39706	40045	CR1_AC_1	LINE/CR1	5026	5282	-18	434247
12	15.7	6.5	4.3	scaf_178	40470	40515	(ATTGT)n	Simple_repeat	1	47	0	434248
2041	30	1.5	1.2	scaf_178	43262	43919	CR1_AC_1	LINE/CR1	-17	5283	4624	434249
555	17.5	1.9	0	scaf_178	43921	44023	CR1_AC_1	LINE/CR1	-10	5290	5186	434250
12	13.2	6.4	6.4	scaf_178	47220	47266	(AAT)n	Simple_repeat	1	47	0	434251
354	13.8 3	6.1	3.1	scaf_178	47804	47944	hAT-2N1_AC	DNA/hAT-Charlie	0	1485	1369	434252
2327	35.1	0.9	0.9	scaf_178	49133	50370	CR1_AC_1	LINE/CR1	-316	4984	3747	434253
440	30.6	3	3	scaf_178	50489	50687	CR1_AC_1	LINE/CR1	-1672	3628	3430	434253
607	29	4.2	4.1	scaf_178	51227	51679	CR1_AC_1	LINE/CR1	-3161	444	243	434253
22	6.4	0	0	scaf_178	53005	53045	(CACAG)n	Simple_repeat	1	41	0	434254
57	0	1.8	0	scaf_178	53046	53100	(AAACA)n	Simple_repeat	1	56	0	434255
1284	26.9	4.7	3.2	scaf_178	53431	53860	CR1_AC_1	LINE/CR1	4177	4612	-688	434256
264	13.8 1	2.3	0	scaf_178	57192	57256	AnolisSINE2a	SINE/tRNA-Sauria	-11	465	393	434257
21	17.4	2.7	7	scaf_178	57262	57335	A-rich	Low_complexity	1	71	0	434258
5456	30.6	3.3	2.8	scaf_178	57447	60237	L2-29B_ACar	LINE/L2	-333	3149	388	434259
57	0	0	0	scaf_178	61652	61702	(ATCT)n	Simple_repeat	1	51	0	434260
21	6.9	0	0	scaf_178	61713	61743	(CATC)n	Simple_repeat	1	31	0	434261
1057	33.2	8	1.8	scaf_178	62392	63146	CR1_AC_1	LINE/CR1	-202	5098	4298	434262
295	22	4.2	4.2	scaf_178	64131	64225	Mariner-N2_ACar	DNA/TcMar-Tc2	1	95	-1338	434263
12	9.1	7.7	5	scaf_178	64596	64634	(TAATTA)n	Simple_repeat	1	40	0	434264
272	25.3	2.1	1	scaf_178	64672	64767	Mariner-N2_ACar	DNA/TcMar-Tc2	1337	1433	0	434265
336	30.0 1	1.7	0.6	scaf_178	67303	67456	L2-23_ACar	LINE/L2	-634	5740	5570	434266
18	10.8	0	0	scaf_178	67934	67963	(ACT)n	Simple_repeat	1	30	0	434267
235	18.1 1	7	6.5	scaf_178	68909	69020	DIRS-14_ACar	LTR/DIRS	3	125	-5921	434268
696	37.2	3.7	2.3	scaf_178	70456	71182	DIRS-33_ACar	LTR/DIRS	2540	3276	-2656	434269
361	30.5	2.4	2.3	scaf_178	71453	71648	DIRS-19_ACar	LTR/DIRS	3986	4191	-1775	434270
1267	32	2.9	4	scaf_178	71760	72625	L1-94_ACar	LINE/L1	733	2419	-1204	434271
287	32.7	0	0	scaf_178	72683	72795	L1-79B_ACar	LINE/L1	6340	6452	-462	434272
315	29.6	0.8	2.4	scaf_178	73179	73322	DIRS-22_ACar	LTR/DIRS	4222	4335	-1531	434273
1064	33.1	3.9	3.6	scaf_178	73510	74464	DIRS-11B_ACar	LTR/DIRS	4229	5506	-225	434274
394	18.5	7.9	2.3	scaf_178	74641	74784	DIRS-2_ACar	LTR/DIRS	6037	6121	0	434275
311	16.6	2.8	6.2	scaf_178	74724	74809	DIRS-2_ACar	LTR/DIRS	-251	5870	5739	434276 *
275	28.2	5.4	1	scaf_178	75326	75441	L1_AC_3B	LINE/L1	4158	4243	-2047	434277
12	13.9	0	0	scaf_178	75839	75862	(ATTT)n	Simple_repeat	1	24	0	434278
15	23.2	3.4	3.4	scaf_178	75912	75970	(AAT)n	Simple_repeat	1	59	0	434279
1024	30.1	3.6	3.6	scaf_178	76070	76482	L2-29B_ACar	LINE/L2	-339	3143	2731	434280
359	21.6	1.6	0.9	scaf_178	78538	78630	hAT-N8_ACar	DNA/hAT-Charlie	1820	1886	-159	434281
20	18.1	6.9	1.6	scaf_178	78776	78833	GA-rich	Low_complexity	1	61	0	434282
345	35.3	4.8	3.4	scaf_178	79190	79705	CR1-3_Croc	LINE/CR1	-2371	1234	712	434283
23	17	0	0	scaf_178	80763	80802	(TG)n	Simple_repeat	1	40	0	434284
15	24.4	0	4	scaf_178	81425	81476	(TTTATT)n	Simple_repeat	1	50	0	434285
52	0	0	0	scaf_178	83419	83465	(ATC)n	Simple_repeat	1	47	0	434286
3744	31.5	2.1	2.1	scaf_178	83774	85315	L2-29B_ACar	LINE/L2	-343	3139	1598	434287
2399	28.8	2.9	3.7	scaf_178	85373	86398	L2-18_ACar	LINE/L2	-2085	2446	1429	434288
347	19.7	0	0	scaf_178	88406	88466	CR1_AC_1	LINE/CR1	-19	5281	5221	434289
344	21.2	0	1.5	scaf_178	88408	88474	Chapaev3-1_AC	DNA/CMC-Chapaev-3	686	751	-1128	434290 *
15	4.3	0	4	scaf_178	88774	88799	(TTTG)n	Simple_repeat	1	25	0	434291 *
16	11.3	0	0	scaf_178	88797	88825	(TGTGC)n	Simple_repeat	1	29	0	434292
17	20.2	0	0	scaf_178	88863	88896	(TG)n	Simple_repeat	1	34	0	434293
512	18.1	1.7	4.4	scaf_178	89728	89849	CR1_AC_1	LINE/CR1	5163	5275	-25	434294
14	0	0	0	scaf_178	90438	90455	(CAA)n	Simple_repeat	1	18	0	434295
17	22.7	6.5	0	scaf_178	91483	91544	(TTCT)n	Simple_repeat	1	66	0	434296
752	28.3	2.5	2.8	scaf_178	91801	92084	L2-29B_ACar	LINE/L2	450	732	-2750	434297
3121	33.5	5.7	2.5	scaf_178	92687	94673	L2-29B_ACar	LINE/L2	739	2787	-695	434297
31	0	0	0	scaf_178	94775	94803	(TAAA)n	Simple_repeat	1	29	0	434298
758	30.2	6.4	5.7	scaf_178	95282	95614	CR1_AC_1	LINE/CR1	-22	5278	4984	434299
303	19.3 1	2.8	7.4	scaf_178	99575	99734	DIRS-14_ACar	LTR/DIRS	1	166	-5955	434300
15	25.4	1.9	1.9	scaf_178	101890	101942	(CAA)n	Simple_repeat	1	53	0	434301
1165	33.6	6.5	5.6	scaf_178	102078	103876	DIRS-5_ACar	LTR/DIRS	2537	4221	-1900	434302
1246	29.8	5.6	4	scaf_178	104297	105118	DIRS-8_ACar	LTR/DIRS	4377	5211	-203	434303
442	27.7	3.8	1	scaf_178	105081	105252	L2_AC_8	LINE/L2	3535	3688	-2205	434304 *
233	15.4	0	0	scaf_178	120268	120306	SINE2-2_ACar	SINE/tRNA-Core-RT	E (119)	120	82	434305
356	26.2	2.4	1.6	scaf_178	120629	120752	CR1_AC_1	LINE/CR1	-2734	2566	2442	434306
314	28.3	4.8	4.2	scaf_178	120883	121048	CR1_AC_1	LINE/CR1	-3012	2288	2122	434306
226	31.4	1.9	2.8	scaf_178	122578	122685	hAT-4B_ACar	DNA/hAT-Ac	13909	14015	-3345	434307
392	31.2	5.6	4.7	scaf_178	128530	129319	DIRS-14_ACar	LTR/DIRS	-1573	4384	3367	434308
515	31.5	9.2	4.2	scaf_178	129452	130196	DIRS-33B_ACar	LTR/DIRS	-2517	3349	2335	434309
3442	11.2	0	0.2	scaf_178	131242	131735	BovB_ACo	LINE/RTE-BovB	-1345	1937	1445	434310
489	22.9	1.8	0	scaf_178	135116	135224	CR1_AC_1	LINE/CR1	5152	5262	-38	434311
30	3.1	0	0	scaf_178	135225	135257	(TCTATGAT)n	Simple_repeat	1	33	0	434312
367	31	5.9	6.8	scaf_178	136477	137100	CR1-3_Croc	LINE/CR1	-2324	1281	772	434313
15	5.5	0	0	scaf_178	137980	137998	(A)n	Simple_repeat	1	19	0	434314
579	17.7	0.9	0.9	scaf_178	168958	169071	SINE2-2_ACar	SINE/tRNA-Core-RT	E 7	120	-119	434315
265	21.4	2.8	1.4	scaf_178	169125	169195	L2-29_ACar	LINE/L2	4501	4572	-14	434316
14	8.2	3.9	0	scaf_178	169988	170013	(GTT)n	Simple_repeat	1	27	0	434317
311	19	1.7	0	scaf_178	170774	170831	DIRS-8_ACar	LTR/DIRS	5108	5166	-248	434318
292	19.4	4.5	0.2	scaf_178	170781	170850	DIRS-20_ACar	LTR/DIRS	-13	5699	5605	434319 *
627	31.8	3.1	3.1	scaf_178	179429	179821	DIRS-5_ACar	LTR/DIRS	-799	5125	4483	434320
358	31.8	6.2	3.9	scaf_178	180313	180538	DIRS-23_ACar	LTR/DIRS	-1411	4341	4111	434321
773	33	5.7	5.8	scaf_178	180624	182041	DIRS-5_ACar	LTR/DIRS	-1975	4124	2589	434320
17	8.0 1	0	0	scaf_178	184266	184305	(GAGTTAA)n	Simple_repeat	1	44	0	434322
13	12.8	5.6	2.7	scaf_178	186136	186171	A-rich	Low_complexity	1	37	0	434323
247	31.1	0	0	scaf_178	187247	187336	CR1-1_ACo	LINE/CR1	-1763	214	125	434324
469	32.9	4.3	4.9	scaf_178	187500	188304	CR1-L3B_Croc	LINE/CR1	-2692	585	417	434325
696	28.9	1.5	2.6	scaf_178	192532	192907	L1-33_ACar	LINE/L1	-2161	4351	4130	434326
242	26.7	5.3	5.3	scaf_178	194658	194752	DIRS-11B_ACar	LTR/DIRS	-5320	411	317	434327
50	0	0	0	scaf_178	194881	194923	(TG)n	Simple_repeat	1	43	0	434328
28	8	0	0	scaf_178	194997	195036	(GAACAA)n	Simple_repeat	1	40	0	434329
1149	13.4	0	0	scaf_178	195264	195435	L2_AC_17	LINE/L2	3416	3587	-1472	434330
718	31.9	4.8	5	scaf_178	198941	199560	DIRS-9_ACar	LTR/DIRS	2523	3549	-2497	434331
706	32	5.7	5	scaf_178	199720	200630	DIRS-27_ACar	LTR/DIRS	3672	4686	-1413	434332
634	25.5	1.9	5	scaf_178	200797	201007	DIRS-8_ACar	LTR/DIRS	5005	5184	-230	434333
394	19.7 1	0.7	1.2	scaf_178	201144	201283	DIRS-2_ACar	LTR/DIRS	6037	6121	0	434334
282	18	4.8	1.6	scaf_178	201234	201295	DIRS-13_ACar	LTR/DIRS	-264	5649	5586	434335 *
327	27.2	9	4.6	scaf_178	201327	201515	CR1_AC_1	LINE/CR1	-3004	2296	2100	434336
374	19	0	2.4	scaf_178	201794	201880	BovB_ACo	LINE/RTE-BovB	8	85	-3203	434337
992	19.1	0	0	scaf_178	201885	202057	BovB_Gl	LINE/RTE-BovB	459	631	-3020	434338
614	16.8	1.7	0.8	scaf_178	202079	202198	SINE2-2_ACar	SINE/tRNA-Core-RT	E 1	121	-118	434339
261	24.3	4	0	scaf_178	202244	202317	AnolisSINE2	SINE/tRNA-Sauria	400	476	-5	434340
4170	13.5	1.6	0	scaf_178	202322	202949	BovB_ACo	LINE/RTE-BovB	2013	2650	-632	434337
230	28.6	0	0	scaf_178	207356	207446	L1-54_ACar	LINE/L1	1810	1900	-4391	434341
441	31.1	6.5	5.4	scaf_178	207761	208862	L1-26_ACar	LINE/L1	1818	3477	-3302	434342
1508	27.5	0	0	scaf_178	218881	219247	CR1_AC_1	LINE/CR1	-348	4952	4586	434343
414	32	3	3	scaf_178	219267	219530	L1-35_ACar	LINE/L1	4416	4679	-446	434344
246	20.3	3.4	0	scaf_178	220732	220790	DIRS-2_ACar	LTR/DIRS	-24	6097	6037	434345
316	18.8	1.4	1.4	scaf_178	222986	223055	DIRS-33_ACar	LTR/DIRS	2911	2980	-2952	434346
340	29.2	8.9	7.6	scaf_178	223753	224167	DIRS-20_ACar	LTR/DIRS	3812	4231	-1521	434347
233	22.2	0	0	scaf_178	224526	224570	DIRS-31_ACar	LTR/DIRS	4891	4935	-1173	434348
422	28.5	5.3	7.9	scaf_178	224696	224995	DIRS-20_ACar	LTR/DIRS	4629	5007	-745	434347
587	31.9	3.8	5.7	scaf_178	225088	225479	DIRS-22_ACar	LTR/DIRS	5257	5641	-225	434349
330	21.3	5.5	5	scaf_178	225601	225768	DIRS-2_ACar	LTR/DIRS	5812	6118	-3	434350
1623	31.3	4.4	2.1	scaf_178	228262	229014	L2-29B_ACar	LINE/L2	2380	3149	-333	434351
8170	9.1	0.8	0.6	scaf_178	239432	240610	BovB_ACo	LINE/RTE-BovB	2007	3188	-94	434352
250	5.7	0	0	scaf_178	241328	241362	BovB_ACo	LINE/RTE-BovB	3184	3218	-64	434352
276	33.1	4.5	1.9	scaf_178	243238	243437	RTEX-6_ACar	LINE/RTE-X	3499	3703	-1837	434353
240	24.2	0	1.5	scaf_178	243633	243699	RTEX-1_ACar	LINE/RTE-X	3717	3782	-1419	434354
27	5.3	2.6	0	scaf_178	250073	250111	(AAATAGGA)n	Simple_repeat	1	40	0	434355
16	0	0	0	scaf_178	250402	250418	(A)n	Simple_repeat	1	17	0	434356
42	0	0	0	scaf_178	250985	251022	(ATT)n	Simple_repeat	1	38	0	434357
534	36	2	2.2	scaf_178	251296	251744	CR1_AC_1	LINE/CR1	-2018	3282	2835	434358
15	12.6	9.3	0	scaf_178	251899	251941	(TCAAGTC)n	Simple_repeat	1	47	0	434359
13	10.8	2.9	6.1	scaf_178	251964	251997	(TGG)n	Simple_repeat	1	33	0	434360
16	15.8	2.2	4.4	scaf_178	252680	252725	(TTTGTAC)n	Simple_repeat	1	45	0	434361
2208	25.5	4	0.7	scaf_178	254195	254869	L2_AC_17	LINE/L2	3273	3969	-1090	434362
991	31.7	5.3	0.7	scaf_178	254896	255425	L2_AC_16	LINE/L2	4994	5547	-422	434363
372	18.2	3	6	scaf_178	255558	255717	L2-29B_ACar	LINE/L2	3402	3476	-6	434364
17	0	0	0	scaf_178	255985	256006	(CTCC)n	Simple_repeat	1	22	0	434365
59	0	0	0	scaf_178	257149	257198	(TC)n	Simple_repeat	1	50	0	434366
61	0	0	0	scaf_178	257299	257350	(TC)n	Simple_repeat	1	52	0	434367
351	32.3	3	0.2	scaf_178	257712	257885	L2_AC_2	LINE/L2	4434	4610	-1283	434368
399	32.9	9.3	2.8	scaf_178	258086	258354	L2_AC_2	LINE/L2	4613	4898	-995	434368
720	37.1	2.6	1.8	scaf_178	258500	259045	L2_AC_12	LINE/L2	3830	4379	-444	434369
468	30	2.1	1.1	scaf_178	259955	260167	CR1_AC_1	LINE/CR1	4795	4985	-315	434370 *
1442	23	1.1	0.3	scaf_178	260161	260539	CR1_AC_1	LINE/CR1	-8	5292	4911	434371
519	30.8	1.0 1	2	scaf_178	260575	260869	CR1_AC_1	LINE/CR1	5021	5286	-14	434370
4548	16.9	3.1	0.1	scaf_178	263109	263950	BovB_ACo	LINE/RTE-BovB	2349	3215	-67	434372
875	31.6	5.9	1.4	scaf_178	264371	265053	CR1-3_Croc	LINE/CR1	-609	2996	2374	434373
234	22.9	1.6	0	scaf_178	268717	268740	Mariner-N1C_ACar	DNA/TcMar-Tigger	297	321	-733	434374
291	8.7	0	0	scaf_178	268741	268783	hAT-2N1_AC	DNA/hAT-Charlie	(-257)	1447	1362	434375
316	21.2	0	0	scaf_178	269189	269254	hAT-N6_ACar	DNA/hAT-Charlie	2284	2349	0	434376
591	32.2	3.8	3.8	scaf_178	273296	274171	DIRS-18_ACar	LTR/DIRS	2591	3353	-2678	434377
399	33.9	3.3	2.6	scaf_178	274235	275070	DIRS-18_ACar	LTR/DIRS	3452	4602	-1497	434377
596	32.3	3.7	4.7	scaf_178	276120	276943	DIRS-8_ACar	LTR/DIRS	4364	5109	-305	434378
337	18.5	0	0	scaf_178	276954	277018	5S-Sauria	SINE/5S-Sauria-RT	E 27	91	-257	434379
53	1.9	0	0	scaf_178	277067	277118	(AAT)n	Simple_repeat	1	52	0	434380
271	11.9	3.2	4.9	scaf_178	277119	277174	DIRS-23_ACar	LTR/DIRS	-5	5747	5693	434381 *
354	15.3	2.1	0.9	scaf_178	277121	277201	DIRS-2_ACar	LTR/DIRS	5114	5176	-238	434382
370	13.9	6.7	4.3	scaf_178	277343	277519	DIRS-2_ACar	LTR/DIRS	5798	6114	-7	434382
300	15.5	9.7	1.3	scaf_178	277456	277527	DIRS-18_ACar	LTR/DIRS	-244	5787	5710	434383 *
368	26.6	5.2	2.9	scaf_178	278216	278694	L1-46_ACar	LINE/L1	-2857	3098	2609	434384
26	0	0	0	scaf_178	278701	278725	(TTAT)n	Simple_repeat	1	25	0	434385
23	21.1	4.6	3.4	scaf_178	278773	278859	(AATATAA)n	Simple_repeat	1	88	0	434386
3890	29.1	1.5	1.5	scaf_178	278960	280448	L2-29B_ACar	LINE/L2	-321	3161	1673	434387
309	30.6	6	2	scaf_178	280497	280879	L1_AC_16	LINE/L1	-3456	2673	2276	434388
28	3	0	2.9	scaf_178	281656	281691	(CAAAA)n	Simple_repeat	1	35	0	434389
17	21.4	0	0	scaf_178	282114	282158	(TTTTTC)n	Simple_repeat	1	45	0	434390
17	17.2	0	2.5	scaf_178	282522	282562	(TATATAA)n	Simple_repeat	1	40	0	434391
411	16.7	2.2	2.2	scaf_178	285196	285287	Mariner-N2_ACar	DNA/TcMar-Tc2	1	92	-1341	434392
15	23.8	0	2.2	scaf_178	285681	285727	(TTCTTAT)n	Simple_repeat	1	46	0	434393
2003	32	4.8	3.1	scaf_178	290262	291680	CR1_AC_1	LINE/CR1	-208	5092	3747	434394
334	29.3	2.3	1	scaf_178	291798	291995	CR1_AC_1	LINE/CR1	-1672	3628	3430	434394
13	30.5	0	2	scaf_178	294076	294126	(ATTC)n	Simple_repeat	1	50	0	434395
290	15.6	0	0	scaf_178	294582	294626	Chapaev3-1_AC	DNA/CMC-Chapaev-3	687	731	-1148	434396
238	25	8.3	0	scaf_178	294779	294850	CR1_AC_1	LINE/CR1	-2	5298	5221	434397
287	31.3	0.8	0.8	scaf_178	294868	294999	CR1-3_Croc	LINE/CR1	-615	2990	2859	434398
494	30.8	7	8.1	scaf_178	297321	297822	DIRS-7_ACar	LTR/DIRS	2607	3378	-2535	434399
257	30.2	8.5	3.1	scaf_178	298147	298358	DIRS-28_ACar	LTR/DIRS	3677	3899	-599	434400
614	29.7	4.3	3.7	scaf_178	298770	299390	DIRS-7_ACar	LTR/DIRS	4586	5698	-215	434399
365	13	6.3	0	scaf_178	299597	299676	DIRS-22_ACar	LTR/DIRS	5713	5866	0	434401
313	19.8	6.2	0	scaf_178	299617	299697	DIRS-1_ACar	LTR/DIRS	-256	5804	5719	434402 *
983	31.3	7.8	6	scaf_178	299926	300538	CR1_AC_1	LINE/CR1	-613	4687	4115	434403
28	0	0	0	scaf_178	300539	300564	(CAT)n	Simple_repeat	1	26	0	434404
15	8.3	0	3.7	scaf_178	300737	300775	(AGG)n	Simple_repeat	1	37	0	434405
1187	32	2.7	2.5	scaf_178	300872	301426	L2-29B_ACar	LINE/L2	-333	3149	2594	434406
275	29.8	6.9	7.3	scaf_178	301439	301699	CR1-L3B_Croc	LINE/CR1	-1228	2049	1790	434407
296	33	6.9	1.5	scaf_178	301902	302089	CR1_AC_1	LINE/CR1	-1672	3628	3431	434403
16	14.5	0	0	scaf_178	302463	302494	(CTTCCT)n	Simple_repeat	1	32	0	434408
14	21.3	0	0	scaf_178	303179	303211	(ATG)n	Simple_repeat	1	33	0	434409
338	2.6	0	0	scaf_178	306693	306730	(CAGT)n	Simple_repeat	2	39	0	434410
46	0	0	0	scaf_178	306731	306769	(TC)n	Simple_repeat	1	39	0	434411
599	16	1.9	0	scaf_178	312338	312443	CR1_AC_1	LINE/CR1	5186	5293	-7	434412
1317	9.7	0.6	0	scaf_178	313415	313590	VINSINE	SINE/tRNA-Sauria-	RTE (0)	351	175	434413
17	15.5	0	0	scaf_178	315697	315725	G-rich	Low_complexity	1	29	0	434414
2495	12.5	0.6	0	scaf_178	315976	316320	VINSINE	SINE/tRNA-Sauria-	RTE 1	347	-4	434415
45	4.2	0	0	scaf_178	316408	316457	(TGATCA)n	Simple_repeat	1	50	0	434416
409	33.2	7.4	6.6	scaf_178	317548	318186	CR1_Amni-1	LINE/CR1	639	1419	-94	434417
16	24.9	0	3.7	scaf_178	318500	318555	A-rich	Low_complexity	1	54	0	434418
7823	12.5	5.3	0.2	scaf_178	319538	320760	BovB_ACo	LINE/RTE-BovB	-74	3208	1924	434419
13	11.3 1	0.5	0	scaf_178	322191	322228	(TAATG)n	Simple_repeat	1	42	0	434420
34	0	0	0	scaf_178	324348	324378	(GTA)n	Simple_repeat	1	31	0	434421
371	32.6	3	3	scaf_178	324703	324901	CR1_AC_1	LINE/CR1	3430	3628	-1672	434422
1006	33	3.9	1.5	scaf_178	325495	326014	CR1_AC_1	LINE/CR1	3845	4376	-924	434422
1025	33.8	3.1	2.8	scaf_178	326018	326683	CR1_AC_1	LINE/CR1	4632	5299	-1	434422
669	28.2	5	0.9	scaf_178	326720	326941	CR1_AC_1	LINE/CR1	5058	5288	-12	434423
226	29.2 1	3.1	0.8	scaf_178	327002	327108	SINE2-2_ACar	SINE/tRNA-Core-RT	E 5	124	-115	434424
558	21	0.8	0.8	scaf_178	327728	327847	SINE2-2_ACar	SINE/tRNA-Core-RT	E 1	120	-119	434425
447	36.5	0	0	scaf_178	328446	328604	CR1-3_Croc	LINE/CR1	-632	2973	2815	434426 *
746	35	2.2	2.2	scaf_178	328602	329106	CR1_AC_1	LINE/CR1	-1451	3849	3345	434427
15	19.5	0	0	scaf_178	331549	331583	(TGTG)n	Simple_repeat	1	35	0	434428
2452	8.7	5	0.8	scaf_178	331846	332182	VINSINE	SINE/tRNA-Sauria-	RTE (0)	351	1	434429
401	28.8	1.8	4.8	scaf_178	333791	334111	L1_AC_5	LINE/L1	-1385	4805	4554	434430
281	33	2.1	1.8	scaf_178	334145	334390	L1-89_ACar	LINE/L1	-1896	1106	957	434431 *
2634	13.1	0.8	0	scaf_178	334360	334740	BovB_ACo	LINE/RTE-BovB	-67	3215	2832	434432
331	15.2	9.1	0	scaf_178	334727	334792	BovB_Gv	LINE/RTE-BovB	-958	2665	2594	434433 *
534	31.9	3.9	4.7	scaf_178	334841	335657	L1-94_ACar	LINE/L1	-2177	578	142	434434
243	29.2	8.3	6.7	scaf_178	335817	336442	L1-55_ACar	LINE/L1	-3288	3295	2718	434435
18	20.3	0	2.2	scaf_178	336849	336895	A-rich	Low_complexity	1	46	0	434436
6341	30.9	2.2	2.6	scaf_178	337895	340704	L2-29B_ACar	LINE/L2	401	3149	-333	434437
16	8.4 1	0.5	0	scaf_178	340809	340847	(TTCT)n	Simple_repeat	1	43	0	434438 *
21	25.2	2.4	3.6	scaf_178	340835	340919	(TATTTTG)n	Simple_repeat	1	84	0	434439
236	19.0 1	5.7	2.5	scaf_178	340925	341032	L2-25_ACar	LINE/L2	4820	4941	0	434440
15	25.9	0	6.3	scaf_178	341543	341609	A-rich	Low_complexity	1	63	0	434441
60	0	0	3.3	scaf_178	344849	344911	(TATTT)n	Simple_repeat	1	61	0	434442
12	3.9	3.1 1	0	scaf_178	345173	345204	(ACA)n	Simple_repeat	1	30	0	434443
589	34.1	2.3	0	scaf_178	346119	346376	CR1_AC_1	LINE/CR1	5021	5284	-16	434444
2050	31.7	5.8	2.5	scaf_178	346982	347890	L2_AC_13	LINE/L2	-779	4632	3694	434445
225	20	0	0	scaf_178	348059	348098	L2-26_ACar	LINE/L2	-1772	1016	977	434446
28	0	0	0	scaf_178	348431	348457	(AAAG)n	Simple_repeat	1	27	0	434447
554	22	1.5	0	scaf_178	348965	349096	CR1_AC_1	LINE/CR1	-15	5285	5152	434448
508	22.9	4.8	3.4	scaf_178	354101	354226	CR1_AC_1	LINE/CR1	5143	5266	-34	434449
26	0	6.2	0	scaf_178	354227	354258	(TCTATA)n	Simple_repeat	1	34	0	434450
452	22.9	4.8	3.4	scaf_178	354259	354276	CR1_AC_1	LINE/CR1	1937	1953	-24	434449
238	23.7	0	0	scaf_178	356109	356167	(CGTG)n	Simple_repeat	4	62	0	434451
21	13.9	0	0	scaf_178	356313	356357	(CT)n	Simple_repeat	1	45	0	434452
19	0	0	0	scaf_178	357612	357635	(ATAA)n	Simple_repeat	1	24	0	434453
474	22.5	0.8	0.8	scaf_178	358159	358279	SINE2-2_ACar	SINE/tRNA-Core-RT	E 1	121	-118	434454
12	17.6	3.1	0	scaf_178	359193	359224	(TATGA)n	Simple_repeat	1	33	0	434455
656	34.7	1.4	1.4	scaf_178	365029	365510	CR1-3_Croc	LINE/CR1	-2797	808	327	434456 *
7215	9.4	2.2	0	scaf_178	365510	366592	BovB_ACo	LINE/RTE-BovB	1280	2386	-896	434457
574	33	8.7	2	scaf_178	366590	367108	CR1-3_Croc	LINE/CR1	-1002	2603	2051	434458 *
382	31.1	1.2	0	scaf_178	367939	368102	CR1_AC_1	LINE/CR1	-1089	4211	4046	434459
15	14.6	5.3	0	scaf_178	368460	368497	(ACTTGAG)n	Simple_repeat	1	40	0	434460
16	17.8	2.6	0	scaf_178	369029	369066	(TTAA)n	Simple_repeat	1	39	0	434461
18	0	0	0	scaf_178	371174	371193	(T)n	Simple_repeat	1	20	0	434462
578	16.8	0.8	0.8	scaf_178	372593	372712	SINE2-2_ACar	SINE/tRNA-Core-RT	E 1	120	-119	434463
38	0	0	0	scaf_178	372807	372841	(TAAG)n	Simple_repeat	1	35	0	434464
12	16.5	7	2.2	scaf_178	373495	373537	A-rich	Low_complexity	1	45	0	434465
986	26.1	2.5	6.8	scaf_178	373739	374185	CR1-15_Crp	LINE/CR1	424	852	-661	434466
1611	31.6	5.9	2.5	scaf_178	374221	375103	CR1_AC_1	LINE/CR1	-11	5289	4378	434467
451	21.4	2	0	scaf_178	375109	375206	CR1-1_ACo	LINE/CR1	947	1046	-931	434468
528	17.8	0.8	0.8	scaf_178	375542	375660	SINE2-2_ACar	SINE/tRNA-Core-RT	E (119)	120	2	434469
360	35.9	3.3	3.3	scaf_178	377401	377734	RTEX-8_ACar	LINE/RTE-X	1981	2314	-2997	434470
2267	31	2.7	2.1	scaf_178	378007	379457	RTEX-8_ACar	LINE/RTE-X	2648	4050	-1261	434470
1756	11.6	0.4	0	scaf_178	379904	380179	BovB_ACo	LINE/RTE-BovB	-2998	284	8	434471
38	0	0	0	scaf_178	384623	384655	(TG)n	Simple_repeat	1	33	0	434472
12	21.6	0	0	scaf_178	385019	385050	(AATT)n	Simple_repeat	1	32	0	434473
1799	24.2	5.6	0.2	scaf_178	386772	387201	CR1_AC_1	LINE/CR1	4743	5172	-128	434474
28	0	0	0	scaf_178	387202	387228	(T)n	Simple_repeat	1	27	0	434475
1799	24.2	5.6	0.2	scaf_178	387229	387315	CR1_AC_1	LINE/CR1	5173	5287	-13	434474
418	17.8	1.4	0	scaf_178	389281	389353	Squam2	SINE?	-131	75	2	434476
788	36.9	2.3	4.4	scaf_178	389396	390346	CR1_AC_1	LINE/CR1	4107	5038	-262	434477
695	33.8	3.2	4.5	scaf_178	392962	393614	L2-29_ACar	LINE/L2	-746	4852	3672	434478
309	22.1 2	0.2	0	scaf_178	393991	394094	L2_AC_11	LINE/L2	-1159	5130	5006	434479 *
368	26.8	9.4	0	scaf_178	394093	394230	L2-26_ACar	LINE/L2	-1162	1626	1476	434480
260	16.7	6	1.4	scaf_178	394243	394309	L2-29_ACar	LINE/L2	-21	4565	4496	434481
335	13	0	0	scaf_178	395131	395184	L2_AC_2	LINE/L2	-1446	4447	4394	434482
340	32.5	2.1	0.4	scaf_178	395607	395844	L1-64_ACar	LINE/L1	-170	5604	5363	434483
494	30.2	2.8	2.1	scaf_178	395954	396376	L1_AC_16	LINE/L1	-550	5579	5154	434484
968	31.9	5.2	2.4	scaf_178	396729	397775	L1-46_ACar	LINE/L1	-1323	4632	3557	434485
633	27.4	3.8	3.1	scaf_178	398559	398875	L1-46_ACar	LINE/L1	-2389	3566	3248	434485
12	19.7	4.7	2.3	scaf_178	398942	398984	(CTCA)n	Simple_repeat	1	44	0	434486
285	21.4 1	4.3	0	scaf_178	399063	399160	L2_AC_17	LINE/L2	-1526	3533	3422	434487
43	0	0	0	scaf_178	400657	400695	(TAA)n	Simple_repeat	1	39	0	434488
921	21.6	0.9	0	scaf_178	402484	402696	CR1_AC_1	LINE/CR1	-7	5293	5079	434489
602	33.3	6.1	3.1	scaf_178	409980	410561	DIRS-33_ACar	LTR/DIRS	2592	3351	-2490	434490
490	29.1	0.6	2.3	scaf_178	410675	410853	CR1-1_ACo	LINE/CR1	1750	1925	-52	434491
579	21.6	3.1	4.3	scaf_178	410898	411061	DIRS-8_ACar	LTR/DIRS	5055	5187	-227	434492
310	18.7	1.7	0	scaf_178	411256	411326	DIRS-20_ACar	LTR/DIRS	5609	5667	-7	434493
521	19.6	1	0	scaf_178	412465	412561	SINE2-2_ACar	SINE/tRNA-Core-RT	E (127)	112	15	434494
16	0	0	0	scaf_178	413661	413678	(A)n	Simple_repeat	1	18	0	434495
477	28.9	2	0	scaf_178	415181	415329	CR1_AC_1	LINE/CR1	-15	5285	5134	434496
370	29.5 1	0.5	6	scaf_178	415300	415681	CR1_AC_1	LINE/CR1	-2730	2570	2173	434496 *
711	34.3	4.9	2	scaf_178	416297	417043	CR1-3_Croc	LINE/CR1	-628	2977	2319	434497
21	6.1	2.9	0	scaf_178	417638	417671	(TCTGC)n	Simple_repeat	1	35	0	434498
248	26	6.5	0	scaf_178	418177	418253	ACASINE2b	SINE/tRNA-Sauria-	L2 386	467	-2	434499
253	24.2	0	5.2	scaf_178	420240	420300	Chapaev3-1_AC	DNA/CMC-Chapaev-3	686	743	-1136	434500
1038	23.6	7.4	0.3	scaf_178	421333	421704	BovB_Cg	LINE/RTE-BovB	86	439	-2337	434501
1812	33.9	6.1	2	scaf_178	421932	423418	CR1_AC_1	LINE/CR1	-10	5290	3753	434502
376	33	2	2	scaf_178	423526	423723	CR1_AC_1	LINE/CR1	-1673	3627	3430	434503
292	20.3	0	0	scaf_178	423824	423882	CR1_AC_1	LINE/CR1	-13	5287	5229	434504
512	17.7	3.9	3.9	scaf_178	424283	424411	CR1-1_ACo	LINE/CR1	-835	1142	1014	434505
483	30.3	1.5	1.5	scaf_178	425063	425263	CR1-3_Croc	LINE/CR1	-3161	444	244	434506
1194	31.6	5.7	4.8	scaf_178	426051	427073	L2-27_ACar	LINE/L2	-640	1102	388	434507
813	28.3	2	1.7	scaf_178	427585	427872	L2-22_ACar	LINE/L2	-1403	557	322	434508
14	14.4	2.4	4.9	scaf_178	428835	428876	(TTATTTG)n	Simple_repeat	1	41	0	434509
405	27.1	7.9	5.6	scaf_178	428980	429407	BovB_PMo	LINE/RTE-BovB	1411	1658	-1630	434510
905	20.3	0.9	4.5	scaf_178	429429	429641	CR1_AC_1	LINE/CR1	5094	5293	-7	434511
2500	27	8.5	0.7	scaf_178	429681	430572	BovB_Cg	LINE/RTE-BovB	1178	2138	-638	434512
779	12.7	0	0	scaf_178	430578	430695	BovB_ACo	LINE/RTE-BovB	2954	3071	-211	434513
227	17.6	0	0	scaf_178	430696	430729	BovB_ACo	LINE/RTE-BovB	3182	3215	-67	434513
257	21.7	2.8	2.8	scaf_178	432079	432149	DIRS-17_ACar	LTR/DIRS	5629	5699	-13	434514 *
266	14.3	2.3	0.5	scaf_178	432109	432172	DIRS-20_ACar	LTR/DIRS	-264	5410	5370	434515
1788	34	3.7	2.7	scaf_178	435063	436483	CR1-3_Croc	LINE/CR1	-617	2988	1555	434516
296	30.4	2.8	2.6	scaf_178	436609	436806	CR1-1_ACo	LINE/CR1	-1767	210	101	434517
527	28.3	1.5	1.5	scaf_178	437417	437617	CR1-3_Croc	LINE/CR1	-3161	444	244	434516
311	33.9	6.3	1.2	scaf_178	438162	438543	CR1-3_Croc	LINE/CR1	-595	3010	2610	434518
443	16.9	2.2	2.2	scaf_178	439160	439250	Mariner-N2_ACar	DNA/TcMar-Tc2	1	91	-1342	434519
35	0	0	0	scaf_178	443092	443123	(AAC)n	Simple_repeat	1	32	0	434520
36	0	0	0	scaf_178	444062	444094	(ATT)n	Simple_repeat	1	33	0	434521
617	16.4	1.8	0	scaf_178	444900	445009	CR1_AC_1	LINE/CR1	-8	5292	5181	434522
563	28.9	0	0	scaf_178	445415	445563	CR1_AC_1	LINE/CR1	-644	4656	4508	434523
20915	11.3	3.2	0.3	scaf_178	446599	449682	BovB_ACo	LINE/RTE-BovB	-108	3174	2	434524
56	0	0	0	scaf_178	449853	449903	(GAAAG)n	Simple_repeat	1	51	0	434525
16	13.3	7.3	0	scaf_178	451566	451606	(CCTCCA)n	Simple_repeat	1	44	0	434526
661	29.7	6.7	2.2	scaf_178	452475	452863	CR1-3_Croc	LINE/CR1	-1277	2328	1923	434527
16	9.3	0	0	scaf_178	453800	453822	(TC)n	Simple_repeat	1	23	0	434528
299	21.4	4.5	4.5	scaf_178	456026	456170	L2-20_ACar	LINE/L2	-3	4990	4870	434529
1057	31.6	0.8	0.8	scaf_178	456200	456793	L2-27_ACar	LINE/L2	-302	1658	909	434530
18	0	0	0	scaf_178	456898	456917	(TG)n	Simple_repeat	1	20	0	434531
13	18.5	4.2	4.2	scaf_178	456916	456963	(TGTACA)n	Simple_repeat	1	48	0	434532 *
63	0	0	0	scaf_178	458498	458553	(TCCT)n	Simple_repeat	1	56	0	434533
16	16.6	0	0	scaf_178	460805	460831	(T)n	Simple_repeat	1	27	0	434534
231	27.4	0	0	scaf_178	462848	462909	hAT-4B_ACar	DNA/hAT-Ac	7288	7349	-10011	434535 *
352	19.7	1.3	0	scaf_178	462855	462930	CR1_AC_1	LINE/CR1	-14	5286	5210	434536
328	26.5	2.4	0	scaf_178	462934	463016	5S	rRNA	-28	93	9	434537
282	25	0	0	scaf_178	465293	465352	L2-29_ACar	LINE/L2	3399	3458	-1128	434538
358	35	3	1	scaf_178	465664	465862	CR1_AC_1	LINE/CR1	-13	5287	5085	434539
250	30.3	9.5	4.7	scaf_178	466089	466393	CR1-3_Croc	LINE/CR1	-2181	1424	1106	434540
15	13.9	0	0	scaf_178	467430	467453	(T)n	Simple_repeat	1	24	0	434541
358	26.5	4.7	3.7	scaf_178	467496	467601	CR1-L3A_Croc	LINE/CR1	-3944	344	238	434542
5807	27.3	0.7	0.6	scaf_178	469387	470973	CR1_AC_1	LINE/CR1	-13	5287	3735	434543
573	30.8	6.6	0	scaf_178	471700	471910	CR1_AC_1	LINE/CR1	5058	5282	-18	434544
16	0	0	0	scaf_178	472702	472721	(TAC)n	Simple_repeat	1	20	0	434545
438	20.2	1.3	0	scaf_178	474220	474298	Squam2	SINE?	3	82	-124	434546
51	2	0	0	scaf_178	474314	474363	(TAT)n	Simple_repeat	1	50	0	434547
14	14.8	2.4	5	scaf_178	474649	474689	(CAGTAT)n	Simple_repeat	1	40	0	434548
643	31.9	2.8	2.8	scaf_178	476824	477416	DIRS-7_ACar	LTR/DIRS	2744	3535	-2525	434549
598	31.1	3.8	7.8	scaf_178	477523	478181	DIRS-7_ACar	LTR/DIRS	3255	4198	-1759	434549
231	29.3	0	0	scaf_178	478341	478422	DIRS-28_ACar	LTR/DIRS	4278	4359	-139	434550
18	13.9	1.8	7.7	scaf_178	478887	478941	(GTTT)n	Simple_repeat	1	52	0	434551
14	0	0	0	scaf_178	479378	479395	(CCT)n	Simple_repeat	1	18	0	434552
529	29.9	3.4	3.7	scaf_178	480244	480849	CR1-3_Croc	LINE/CR1	243	591	-2686	434553
409	31.6	3	3	scaf_178	481405	481603	CR1_AC_1	LINE/CR1	3430	3628	-1672	434554
1530	33.1	6.1	3.9	scaf_178	481727	483195	CR1_AC_1	LINE/CR1	3753	5284	-16	434554
997	35.6	2.7	2.8	scaf_178	483447	484336	DIRS-8_ACar	LTR/DIRS	4351	5262	-699	434555
294	34.8	2.7	5.6	scaf_178	485031	485252	CR1-3_Croc	LINE/CR1	645	860	-2745	434553
262	32.1	2.4	3	scaf_178	485606	485772	CR1_AC_1	LINE/CR1	3430	3595	-1705	434556
1264	31.9	8.1	4.5	scaf_178	485821	487122	CR1-3_Croc	LINE/CR1	1643	2988	-617	434553
886	33.4	6.8	1.9	scaf_178	487843	488381	L2-29_ACar	LINE/L2	3582	4080	-506	434557
13	16.8	0	0	scaf_178	488548	488575	A-rich	Low_complexity	1	28	0	434558
13	6.3	8.6	2.7	scaf_178	489331	489365	(TTTCTCT)n	Simple_repeat	1	37	0	434559
252	23.4 1	4.2	5.8	scaf_178	489573	489699	DIRS-7_ACar	LTR/DIRS	4	140	-5649	434560
270	27.4	2.4	2.4	scaf_178	489941	490077	DIRS-17_ACar	LTR/DIRS	312	448	-5264	434561
236	21.9	9.6	0	scaf_178	491201	491211	ACASINE2d	SINE/tRNA-Sauria-	L2 409	488	-2	434562
253	19.4	8.1	0	scaf_178	491212	491273	hAT-N7_ACar	DNA/hAT-Charlie	442	508	-376	434563
239	25.5	0	0	scaf_178	492014	492064	DIRS-15_ACar	LTR/DIRS	3582	3632	-2325	434564
278	30.7	4.2	2.7	scaf_178	492263	492406	DIRS-20_ACar	LTR/DIRS	3661	3806	-1868	434565
714	32.4	6.5	4.9	scaf_178	493365	494196	DIRS-31_ACar	LTR/DIRS	4507	5838	-270	434566
422	19.6 1	0.5	7	scaf_178	494296	494476	DIRS-2_ACar	LTR/DIRS	5959	6114	-7	434567
263	38.1	1.4	1.8	scaf_178	496113	496334	CR1_AC_1	LINE/CR1	-310	4990	4770	434568
1121	32.6	5.3	2.8	scaf_178	496400	497307	CR1_AC_1	LINE/CR1	-541	4759	4032	434568
241	13.7	0	6.8	scaf_178	497467	497513	X1_LINE	LINE/CR1	-128	517	474	434569 *
260	34.9	2.8	2.8	scaf_178	497486	497700	CR1_AC_1	LINE/CR1	-1672	3628	3414	434570
20	14.3	2.9	0	scaf_178	498547	498621	A-rich	Low_complexity	1	77	0	434571
19	0.0 1	1.1	4.2	scaf_178	498655	498699	G-rich	Low_complexity	1	48	0	434572
16	9.1	2.4	7.7	scaf_178	498864	498904	(GCT)n	Simple_repeat	1	39	0	434573
2756	4.4	0	6.1	scaf_178	499594	499959	VINSINE	SINE/tRNA-Sauria-	RTE 1	345	-6	434574
49	0	0	0	scaf_178	500501	500542	(AC)n	Simple_repeat	1	42	0	434575
43	0	0	0	scaf_178	501098	501134	(AT)n	Simple_repeat	1	37	0	434576
424	32.4	1	1	scaf_178	503922	504130	CR1-L3B_Croc	LINE/CR1	-2671	606	398	434577
37	0	0	0	scaf_178	504318	504349	(AC)n	Simple_repeat	1	32	0	434578
790	23.8	1.1	1.1	scaf_178	506237	506427	CR1_AC_1	LINE/CR1	5093	5283	-17	434579
834	32.3	7.4	3	scaf_178	507689	508790	CR1-3_Croc	LINE/CR1	1579	2729	-876	434580
29	0	0	7.9	scaf_178	509868	509908	(CTTGATCC)n	Simple_repeat	1	38	0	434581
13	26.7	0	5.4	scaf_178	512797	512855	A-rich	Low_complexity	1	56	0	434582
255	17.1 1	6.5	5	scaf_178	513541	513673	L2-20_ACar	LINE/L2	-3	4990	4927	434583
266	29.8	2.4	2.4	scaf_178	513810	513933	L2-29_ACar	LINE/L2	-325	4261	4138	434584
13	20.4	2.4	2.4	scaf_178	516382	516422	(AGATA)n	Simple_repeat	1	41	0	434585
299	17.6	1.3	4	scaf_178	517566	517642	CR1_AC_1	LINE/CR1	-4	5296	5222	434586
31	0	0	0	scaf_178	518575	518603	(TATT)n	Simple_repeat	1	29	0	434587
569	14.2	6.1	0.8	scaf_178	518702	518815	SINE2-2_ACar	SINE/tRNA-Core-RT	E (119)	120	1	434588
12	13.7	6.2	0	scaf_178	518946	518977	(TACATG)n	Simple_repeat	1	34	0	434589
2736	5.9	0.6	1.5	scaf_178	519430	519775	VINSINE	SINE/tRNA-Sauria-	RTE 3	345	-6	434590
40	0	2.5	0	scaf_178	521519	521558	(TTTA)n	Simple_repeat	1	41	0	434591
475	21.2	0	0.2	scaf_178	524277	524387	CR1_AC_1	LINE/CR1	4314	4404	-896	434592
715	19.7	1.5	0	scaf_178	524790	524926	CR1_AC_1	LINE/CR1	5160	5298	-2	434592
310	14.8	1.2	5.3	scaf_178	525227	525311	L2-20_ACar	LINE/L2	4924	4992	-1	434593
275	14.3 1	2.9	4.5	scaf_178	525312	525344	hAT-N7_ACar	DNA/hAT-Charlie	447	563	-321	434594
14	12.7	0	0	scaf_178	528884	528909	(TAT)n	Simple_repeat	1	26	0	434595
14	0	0	4.8	scaf_178	528995	529016	(ATTT)n	Simple_repeat	1	21	0	434596
850	25.4	6.2	3.1	scaf_178	530839	531060	ACASINE	SINE/tRNA-Sauria-	RTE 60	282	-52	434597
16	18.9	0	0	scaf_178	532851	532880	(T)n	Simple_repeat	1	30	0	434598
22802	6.9	1.5	0.2	scaf_178	533439	536375	BovB_ACo	LINE/RTE-BovB	127	3101	-181	434599
2026	24.6	0.8	0.4	scaf_178	536356	536854	CR1_AC_1	LINE/CR1	-6	5294	4794	434600 *
792	15.8	0	0	scaf_178	536848	536974	BovB_ACo	LINE/RTE-BovB	3088	3214	-68	434601 *
49	2.1	0	0	scaf_178	539812	539860	(GGAAA)n	Simple_repeat	1	49	0	434602
267	29.1	0	0	scaf_178	541221	541275	L2_AC_12	LINE/L2	4325	4379	-444	434603
12	22.5	2.7	0	scaf_178	541393	541429	(TTCTTT)n	Simple_repeat	1	38	0	434604
13	23.7	1.9	3.9	scaf_178	541455	541507	(TATTA)n	Simple_repeat	1	52	0	434605
259	25.4	4.2	0	scaf_178	541510	541580	AnolisSINE2a	SINE/tRNA-Sauria	391	464	-12	434606
238	21.7	5.2	5.2	scaf_178	541513	541609	hAT-N7_ACar	DNA/hAT-Charlie	442	538	-346	434607 *
264	19.1	0	0	scaf_178	541968	542014	L2-27_ACar	LINE/L2	-477	1265	1219	434608
466	13.9	5.1	0	scaf_178	543482	543560	Mariner-3_ACar	DNA/TcMar-Tc2	1	83	-2347	434609
527	18.7	0	1.1	scaf_178	544117	544208	Mariner-3_ACar	DNA/TcMar-Tc2	2340	2430	0	434610
541	23.2	1.8	0	scaf_178	544685	544796	Squam2	SINE?	-66	140	27	434611
752	28.7	4.8	4.3	scaf_178	545175	545752	L1-36_ACar	LINE/L1	6103	6497	-593	434612
13	14.3	0	6.1	scaf_178	545993	546027	(TATATT)n	Simple_repeat	1	33	0	434613
690	36	0.7	0.4	scaf_178	547252	547703	CR1-3_Croc	LINE/CR1	-609	2996	2544	434614
14	13.1	0	0	scaf_178	549497	549522	(ATAC)n	Simple_repeat	1	26	0	434615
57	0	0	0	scaf_178	551190	551240	(ATAG)n	Simple_repeat	1	51	0	434616
12	15.4	5.3	2.6	scaf_178	554056	554093	(CTGCTC)n	Simple_repeat	1	39	0	434617
802	23.7	1	0	scaf_178	555638	555831	CR1_AC_1	LINE/CR1	-11	5289	5094	434618
15	22.9	3.8	1.9	scaf_178	556848	556900	(TTTC)n	Simple_repeat	1	54	0	434619
23	14.4 1	1.3	2.9	scaf_178	557764	557860	(GTATT)n	Simple_repeat	1	105	0	434620
47	0	0	0	scaf_178	558518	558557	(AG)n	Simple_repeat	1	40	0	434621
33	16.4	4	0	scaf_178	562632	562706	(CTCTTC)n	Simple_repeat	1	78	0	434622
1576	23.5	0.8	0.5	scaf_178	563180	563560	CR1_AC_1	LINE/CR1	4907	5288	-12	434623
273	30.5	0.8	2.5	scaf_178	564043	564163	SINE2-2_ACar	SINE/tRNA-Core-RT	E 8	126	-113	434624
225	28.7	5.8	0	scaf_178	567045	567131	AnolisSINE2s	SINE/tRNA-Sauria	-4	228	137	434625
2628	18.6	2.2	0	scaf_178	567412	567868	BovB_ACo	LINE/RTE-BovB	-71	3211	2745	434626
5188	12	1.8	1.1	scaf_178	567969	568993	BovB_ACo	LINE/RTE-BovB	-419	2863	2083	434627
3413	10.9	3.2	0.6	scaf_178	568988	569486	BovB_ACo	LINE/RTE-BovB	-2725	557	46	434627 *
378	15.8	1.9	0	scaf_178	569590	569664	BovB_Es	LINE/RTE-BovB	-3170	135	12	434628 *
2581	30.3	3.8	2.1	scaf_178	569663	570674	CR1_AC_1	LINE/CR1	4254	5281	-19	434629
18	0	0	0	scaf_178	570746	570765	(CA)n	Simple_repeat	1	20	0	434630
718	21.6	1.4	0	scaf_178	571030	571177	CR1_AC_1	LINE/CR1	-18	5282	5133	434631
546	29.9	0	0	scaf_178	574182	574328	CR1_AC_1	LINE/CR1	-608	4692	4546	434631
13	23.2	2.1	2.1	scaf_178	574784	574830	A-rich	Low_complexity	1	47	0	434632
314	20	0	3.1	scaf_178	575628	575694	Chapaev3-1_AC	DNA/CMC-Chapaev-3	-1129	750	686	434633
2522	34.4	2.6	1.4	scaf_178	577091	578623	CR1_AC_1	LINE/CR1	-2	5298	3747	434634
330	33.3	3.5	3.5	scaf_178	578742	578940	CR1_AC_1	LINE/CR1	-1672	3628	3430	434634
36	0	0	0	scaf_178	579461	579491	(AC)n	Simple_repeat	1	31	0	434635
12	24.1	0	0	scaf_178	579938	579971	(ATAA)n	Simple_repeat	1	34	0	434636
333	39	4.7	1.7	scaf_178	580150	580491	L2-29_ACar	LINE/L2	-511	4075	3724	434637
550	20.2	1.6	0	scaf_178	580565	580688	CR1_AC_1	LINE/CR1	-15	5285	5160	434638
459	22.7	2.3	2.3	scaf_178	583697	583828	CR1-1_ACo	LINE/CR1	-927	1050	937	434639
689	33.1	2.1	1.7	scaf_178	584099	584634	CR1-3_Croc	LINE/CR1	-876	2729	2258	434640
351	27.7	9.5	4.5	scaf_178	587412	587993	L1_AC_9	LINE/L1	2349	3010	-3401	434641
914	31.6	4	3.9	scaf_178	588299	589271	L1-94_ACar	LINE/L1	715	2419	-1204	434642
563	30.7	3	3	scaf_178	589374	590054	L1-66_ACar	LINE/L1	5428	6114	-428	434643
17	14	8.5	0	scaf_178	593388	593394	(GTTTT)n	Simple_repeat	1	49	0	434644
15	10	0	8.6	scaf_178	593395	593432	(TTTG)n	Simple_repeat	1	35	0	434645
13	13.1	0	0	scaf_178	593583	593608	(AGCAG)n	Simple_repeat	1	26	0	434646
15	14.4	7.5	0	scaf_178	593693	593732	(GAGACA)n	Simple_repeat	1	43	0	434647
2022	31.7	2.3	0.6	scaf_178	594640	595478	CR1_AC_1	LINE/CR1	4441	5293	-7	434648
16	10	0	0	scaf_178	596395	596416	(T)n	Simple_repeat	1	22	0	434649
13	8.5	4	0	scaf_178	599173	599197	(AAGT)n	Simple_repeat	1	26	0	434650
429	30.9	6.9	2	scaf_178	602410	602956	CR1_Amni-1	LINE/CR1	-306	1014	290	434651
1583	30.4	5.3	3.4	scaf_178	603949	606476	L1_AC_16	LINE/L1	2166	4740	-1389	434652
500	29.3	2.9	3.7	scaf_178	606701	607211	L1_AC_16	LINE/L1	5349	5832	-297	434653
12	16.3	2.8	2.8	scaf_178	607328	607363	(TATATTA)n	Simple_repeat	1	36	0	434654
401	16.9	2.2	2.2	scaf_178	607564	607654	Mariner-N2_ACar	DNA/TcMar-Tc2	1	91	-1342	434655
505	31.5	1.5	1.5	scaf_178	612745	613064	CR1-L3B_Croc	LINE/CR1	-1347	1930	1704	434656
270	24.4	1.7	4.4	scaf_178	613281	613396	L2-29_ACar	LINE/L2	-1774	2812	2700	434657
17	0	0	0	scaf_178	613604	613625	(TAAA)n	Simple_repeat	1	22	0	434658
18	4.7 1	3.6	0	scaf_178	613752	613795	(GAGGCA)n	Simple_repeat	1	50	0	434659
19	8.8 1	0	1.9	scaf_178	613901	613950	(AGCAG)n	Simple_repeat	1	54	0	434660
19	15.6	2.8	0	scaf_178	614043	614078	(AC)n	Simple_repeat	1	37	0	434661
283	18	4.9	0	scaf_178	614747	614807	Mariner-3_ACar	DNA/TcMar-Tc2	21	84	-2346	434662
289	30	2.4	2.1	scaf_178	615474	615738	L1-85_ACar	LINE/L1	-418	6060	5957	434663
425	18.1	0.9	0.9	scaf_178	615761	615866	SINE2-2_ACar	SINE/tRNA-Core-RT	E 15	120	-119	434664
248	17.6	3.9	0	scaf_178	615918	615968	L2-29_ACar	LINE/L2	4496	4548	-38	434665
7010	19.6	0.7	2.7	scaf_178	616694	618216	Mariner-3_ACar	DNA/TcMar-Tc2	937	2430	0	434666
297	34.2	0.4	1.8	scaf_178	618933	619161	CR1-L3B_Croc	LINE/CR1	2080	2305	-2995	434667
462	27.2	2.7	1.9	scaf_178	619281	619510	CR1-L3B_Croc	LINE/CR1	491	609	-2668	434667
1164	13.6	1.5	0	scaf_178	619602	619799	BovB_ACo	LINE/RTE-BovB	3005	3205	-77	434668
13	20.4	0	4.9	scaf_178	623520	623562	G-rich	Low_complexity	1	41	0	434669
25	10.3	3.5	5.3	scaf_178	623809	623866	GA-rich	Low_complexity	1	57	0	434670
403	34.6	4.5	1	scaf_178	628090	628378	CR1-3_Croc	LINE/CR1	563	861	-2744	434671
290	14.4	0.7	5.3	scaf_178	628598	628677	L2-20_ACar	LINE/L2	4927	4993	0	434672
1935	33.8	6.7	1.2	scaf_178	628789	629988	CR1_AC_1	LINE/CR1	3420	4684	-616	434673
5440	17	0.6	0.4	scaf_178	630148	631149	BovB_ACo	LINE/RTE-BovB	-70	3212	2209	434674
706	6.5	0	0	scaf_178	631339	631431	BovB_ACo	LINE/RTE-BovB	-1065	2217	2125	434674
251	21.4	1.4	2.8	scaf_178	631444	631515	L1-58_ACar	LINE/L1	574	644	-6041	434675
13	18.9	2.8	0	scaf_178	631561	631596	(TATATAA)n	Simple_repeat	1	37	0	434676
7557	13.7	3.9	1.1	scaf_178	631672	633633	BovB_ACo	LINE/RTE-BovB	-1158	2124	12	434677
404	20.2	0	0	scaf_178	634942	635030	Mariner-N2_ACar	DNA/TcMar-Tc2	1	89	-1344	434678
14	22.7	4.3	0	scaf_178	636331	636377	A-rich	Low_complexity	1	49	0	434679
12	16.6	0	0	scaf_178	636539	636565	A-rich	Low_complexity	1	27	0	434680
1762	33.9	4	1.3	scaf_178	639204	640511	CR1_AC_1	LINE/CR1	-202	5098	3756	434681
331	33.8	2.9	1.9	scaf_178	640628	640832	CR1_AC_1	LINE/CR1	-1664	3636	3430	434681
1131	24.9	5.3	0	scaf_178	642253	642666	BovB_Cg	LINE/RTE-BovB	-119	2657	2222	434682
603	36.5	2.5	0.5	scaf_178	645529	645924	CR1_AC_1	LINE/CR1	-20	5280	4877	434683
902	31.5	3.6	6.6	scaf_178	646048	646859	CR1-3_Croc	LINE/CR1	-766	2839	2051	434684
636	14.3	4.5	0	scaf_178	646881	646992	hAT-2N1_AC	DNA/hAT-Charlie	0	1485	1369	434685
25	9.8	5.2	3.4	scaf_178	646995	647052	A-rich	Low_complexity	1	59	0	434686
55	0	0	0	scaf_178	647851	647897	(TC)n	Simple_repeat	1	47	0	434687
436	29.4	5.4	2.8	scaf_178	648214	648489	CR1-3_Croc	LINE/CR1	-1630	1975	1693	434684
702	30.5	4.6	0.7	scaf_178	648939	649370	CR1_AC_1	LINE/CR1	-1272	4028	3580	434683
12	20	0	2.9	scaf_178	649862	649897	(ATTATC)n	Simple_repeat	1	35	0	434688
47	2.2	0	0	scaf_178	650305	650351	(ATAA)n	Simple_repeat	1	47	0	434689
232	23.9	7.5	0	scaf_178	651798	651864	L2-18_ACar	LINE/L2	0	4531	4460	434690
26	0	0	0	scaf_178	653211	653235	(GAG)n	Simple_repeat	1	25	0	434691
274	26.1	0	0	scaf_178	654542	654606	hAT-N6_ACar	DNA/hAT-Charlie	0	2349	2285	434692
267	10.5	0	0	scaf_178	654986	655023	hAT-N10_ACar	DNA/hAT-Charlie	1748	1785	0	434693
24	24.6	1.2	6.1	scaf_178	655245	655330	(TA)n	Simple_repeat	1	82	0	434694
30	0	0	0	scaf_178	655338	655363	(AC)n	Simple_repeat	1	26	0	434695
18	23	0	4.2	scaf_178	655714	655763	(CA)n	Simple_repeat	1	48	0	434696
420	31.2 1	6.3	1.6	scaf_178	656748	657450	CR1-3_Croc	LINE/CR1	2191	2995	-610	434697
854	30.9	6.4	3.2	scaf_178	659723	660237	L2-29B_ACar	LINE/L2	-433	3049	2609	434698
268	35.1	4.2	3.2	scaf_178	660508	660921	L2_AC_9	LINE/L2	4760	5116	-584	434699
468	30.3	1.8	1.8	scaf_178	663256	663446	DIRS-1_ACar	LTR/DIRS	2921	3208	-2852	434700
344	22.6	4.6	4.2	scaf_178	663481	663658	DIRS-31_ACar	LTR/DIRS	5684	5824	-284	434701
356	15.8	7.1	2.3	scaf_178	663843	663926	DIRS-17_ACar	LTR/DIRS	5620	5707	-5	434702
242	19.6	0	0	scaf_178	664238	664283	SINE2-2_ACar	SINE/tRNA-Core-RT	E 191	236	-3	434703
253	17.6	0	0	scaf_178	666310	666360	L1-72_ACar	LINE/L1	3821	3871	-760	434704
13	25.5	0	4.2	scaf_178	666636	666685	A-rich	Low_complexity	1	48	0	434705
453	28.7	8.6	2.5	scaf_178	666884	667337	L1-72_ACar	LINE/L1	-700	3931	3451	434706
618	30	7.2	3	scaf_178	667858	668833	L1-72_ACar	LINE/L1	-1749	2882	1868	434706
330	25.3	2.5	0	scaf_178	669812	669890	CR1-1_Amn	LINE/CR1	729	809	-4	434707
26	6.3	0	0	scaf_178	669967	670000	(TAA)n	Simple_repeat	1	34	0	434708
1186	31.8	6.4	1.6	scaf_178	670318	671100	L2-29B_ACar	LINE/L2	-321	3161	2342	434709
2316	32.7	1.8	2.6	scaf_178	671502	672992	L2-29_ACar	LINE/L2	-1657	2929	488	434710
14	24	2.4	0	scaf_178	673237	673277	A-rich	Low_complexity	1	42	0	434711
14	26.7	3	3	scaf_178	674368	674433	(ACATTT)n	Simple_repeat	1	66	0	434712
920	25.8	1.6	1.4	scaf_178	674903	675209	CR1-1_ACo	LINE/CR1	-823	1154	883	434713
291	24.4	7	0	scaf_178	675233	675318	CR1-3_Croc	LINE/CR1	-1687	1918	1827	434714
15	0	0	0	scaf_178	675877	675893	(GA)n	Simple_repeat	1	17	0	434715
11	6.3 1	1.4	2.6	scaf_178	677304	677338	(ATATTTA)n	Simple_repeat	1	38	0	434716
36	8.3	0	0	scaf_178	677571	677622	(GAA)n	Simple_repeat	1	52	0	434717
431	31.1	3.5	3.5	scaf_178	679748	680197	CR1-3_Croc	LINE/CR1	243	444	-3161	434718
299	34.5	1	1	scaf_178	680738	680936	CR1-3_Croc	LINE/CR1	3430	3628	-1672	434718
502	30.6	5.5	4.5	scaf_178	681062	681588	CR1-L3B_Croc	LINE/CR1	1704	2235	-1042	434719
326	22.9	2.4	0.5	scaf_178	682057	682150	DIRS-14_ACar	LTR/DIRS	5716	5800	-246	434720
311	38.5	1.8	1.5	scaf_178	683636	683967	RTEX-4_ACar	LINE/RTE-X	4105	4437	-762	434721
233	35.3	0	0	scaf_178	684200	684315	RTEX-8_ACar	LINE/RTE-X	4622	4737	-574	434722
21	20.6	2	0	scaf_178	688368	688418	(ATAT)n	Simple_repeat	1	52	0	434723
12	13.7	6.2	0	scaf_178	689141	689172	(TATGTC)n	Simple_repeat	1	34	0	434724
262	25.4	0	0	scaf_178	696217	696287	CR1-3_Croc	LINE/CR1	7	77	-3528	434725
533	27.4	1.2	0	scaf_178	701430	701597	CR1_AC_1	LINE/CR1	5109	5278	-22	434726
393	25.1	2.7	1.9	scaf_178	701645	701814	L2-25_ACar	LINE/L2	-387	4554	4442	434727
679	30.2	5.8	4.8	scaf_178	707561	708154	CR1-15_Crp	LINE/CR1	983	1505	-8	434728
18	0	0	0	scaf_178	710518	710537	(A)n	Simple_repeat	1	20	0	434729
2465	31.4	4.4	2.1	scaf_178	711771	713047	CR1_AC_1	LINE/CR1	3973	5278	-22	434730
360	29.3	6.2	6.2	scaf_178	714136	714379	RTEX-7_ACar	LINE/RTE-X	3733	3976	-1838	434731 *
1088	14.1	1.6	0	scaf_178	714378	714568	BovB_ACo	LINE/RTE-BovB	3025	3218	-64	434732
379	28.9	3.5	3.5	scaf_178	717437	717608	CR1-L3A_Croc	LINE/CR1	238	409	-3879	434733
374	13.1	0	0	scaf_178	722637	722697	CR1_AC_1	LINE/CR1	5229	5289	-11	434734
15	4.2	0	7.4	scaf_178	727747	727775	(TAAA)n	Simple_repeat	1	27	0	434735
18	5.9	5.4	2.6	scaf_178	731328	731370	(AATAT)n	Simple_repeat	1	44	0	434736
268	32.2	0.5	1.9	scaf_178	737309	737520	L1-68_ACar	LINE/L1	2813	3021	-3863	434737
322	28	9.7	1.3	scaf_178	737700	737916	L1-95_ACar	LINE/L1	3087	3321	-3545	434738
933	33.3	4.5	3.6	scaf_178	738347	739864	L1-33_ACar	LINE/L1	3439	5268	-1487	434739
274	30.4	2	2	scaf_178	740326	740523	L1-92_ACar	LINE/L1	2222	2419	-1204	434740
565	32.3	2.9	3	scaf_178	740675	741352	L1-33_ACar	LINE/L1	5607	6498	-592	434739
24	21.6	1.2	5.1	scaf_178	741515	741521	(ATATAAG)n	Simple_repeat	1	17	-62	434741
13	24.8	3.7	1.8	scaf_178	741522	741575	(AGATA)n	Simple_repeat	1	55	0	434742
24	21.6	1.2	5.1	scaf_178	741576	741596	(ATATAAG)n	Simple_repeat	18	79	0	434741
355	22.8	2	0	scaf_178	742084	742184	BovB_Cg	LINE/RTE-BovB	-2589	187	85	434743
661	25.1	1.1	0	scaf_178	746251	746437	CR1_AC_1	LINE/CR1	-18	5282	5094	434744
16	20.6	3.9	1.9	scaf_178	752336	752387	A-rich	Low_complexity	1	53	0	434745
934	26.8	4	1	scaf_178	753089	753386	CR1-3_Croc	LINE/CR1	-1643	1962	1656	434746
286	16.8	5	7.9	scaf_178	753490	753581	CR1-3_Croc	LINE/CR1	-1661	3639	3555	434746
518	9.9	6.6	0	scaf_178	753675	753765	BovB_ACo	LINE/RTE-BovB	3150	3246	-36	434747
431	31.5	7.3	5	scaf_178	753774	754404	CR1-3_Croc	LINE/CR1	-1828	3472	2828	434746
23	3.7	0	0	scaf_178	756247	756274	(TC)n	Simple_repeat	1	28	0	434748
17	30.4	2.9	0	scaf_178	756990	757058	A-rich	Low_complexity	1	71	0	434749
529	29.4	4.4	2.7	scaf_178	757188	757439	L2_AC_16	LINE/L2	-422	5547	5292	434750
2619	30.8	4	2	scaf_178	757441	758801	L2-29B_ACar	LINE/L2	-723	2759	1372	434751
1667	28.4	4	2	scaf_178	758810	759357	L2-29B_ACar	LINE/L2	-2344	1138	595	434751
30	3.1	0	0	scaf_178	759358	759390	(CCCCT)n	Simple_repeat	1	33	0	434752
1667	27.3	2.1	1.9	scaf_178	759391	759579	L2-29B_ACar	LINE/L2	-2888	594	407	434751
27	3.4	0	0	scaf_178	760161	760190	(GCA)n	Simple_repeat	1	30	0	434753
15	0.0 1	3.3	0	scaf_178	760516	760545	(AATA)n	Simple_repeat	1	34	0	434754
489	27.4 1	0.6	3	scaf_178	764130	764477	L2-22_ACar	LINE/L2	1203	1396	-564	434755
239	26.7	4.4	6	scaf_178	767995	768197	L1_AC_11	LINE/L1	2540	2739	-3909	434756
353	29.5 1	0.7	3.1	scaf_178	768279	768658	L1-55_ACar	LINE/L1	2655	3179	-3404	434757
1069	31.8	4.2	4	scaf_178	769049	771599	L1-84_ACar	LINE/L1	1278	5561	-440	434758
18	18.4	2.3	0	scaf_178	771775	771817	(AATAT)n	Simple_repeat	1	44	0	434759
484	35.1	4.8	2.4	scaf_178	772186	772745	CR1-3_Croc	LINE/CR1	-609	2996	2527	434760
315	34	0.6	0.5	scaf_178	775415	775686	L1-26B_ACar	LINE/L1	-1431	4326	4124	434761
282	31.9	3.3	1.1	scaf_178	775935	776118	L1-58_ACar	LINE/L1	-1321	5364	5177	434762
363	28.2	5.1	4.6	scaf_178	776216	776477	L1-94_ACar	LINE/L1	-2177	578	356	434763
18	3.7	3.6	0	scaf_178	778257	778284	(ATT)n	Simple_repeat	1	29	0	434764
274	25	0	0	scaf_178	778345	778408	AmnSINE1	SINE/5S-Deu-L2	-485	90	27	434765
16	9.8	0	0	scaf_178	778461	778482	(T)n	Simple_repeat	1	22	0	434766
17	16.7	1.6	8.5	scaf_178	779683	779745	A-rich	Low_complexity	1	59	0	434767
2161	10.9	1.7	1.7	scaf_178	782896	783248	BovB_ACo	LINE/RTE-BovB	2859	3211	-71	434768
295	30.2	1.7	1.1	scaf_178	789625	789798	L1-72_ACar	LINE/L1	3893	4067	-564	434769
39	0	0	0	scaf_178	790804	790839	(GTAT)n	Simple_repeat	1	36	0	434770
596	33.4	4.8	2	scaf_178	792473	792968	RTEX-4_ACar	LINE/RTE-X	-1653	3546	3177	434771
15	0	0	0	scaf_178	793167	793183	(TC)n	Simple_repeat	1	17	0	434772
17	16.6	4.1	2	scaf_178	794660	794708	(CTTCTTT)n	Simple_repeat	1	50	0	434773
18	16.2	0	4.7	scaf_178	797341	797385	A-rich	Low_complexity	1	43	0	434774
485	27.9 1	6.6	0	scaf_178	799295	799602	BovB_Cg	LINE/RTE-BovB	-163	2613	2255	434775
447	32.4	7.9	3.2	scaf_178	799753	799772	CR1-L3A_Croc	LINE/CR1	-538	3750	3694	434776
250	30.1	1.7	9.8	scaf_178	799773	800059	hAT-4_ACar	DNA/hAT-Ac	6136	6401	-5510	434777
447	32.4	7.9	3.2	scaf_178	800060	800579	CR1-L3A_Croc	LINE/CR1	-538	3693	2143	434776
16	20.6	0	0	scaf_178	801378	801416	G-rich	Low_complexity	1	39	0	434778
15	8.1	0	3.7	scaf_178	802289	802316	(TATT)n	Simple_repeat	1	27	0	434779
647	30.2	4	4.3	scaf_178	802499	802868	L2_AC_17	LINE/L2	-464	4595	4227	434780
2464	29.7	1.1	1	scaf_178	802878	803804	L2_AC_15	LINE/L2	-888	5067	4140	434781
2102	32.4	2.2	2.1	scaf_178	803835	805041	L2-18_ACar	LINE/L2	-1899	2632	1425	434782
15	5.6	0	0	scaf_178	805292	805310	(AC)n	Simple_repeat	1	19	0	434783
12	18.9	2.6	2.6	scaf_178	805488	805525	G-rich	Low_complexity	1	38	0	434784
279	28.6	0	0	scaf_178	807967	808064	L1_AC_9	LINE/L1	2411	2508	-3903	434785
273	19.1	0	3.2	scaf_178	808752	808816	L2-20_ACar	LINE/L2	4927	4989	-4	434786
791	31	4.4	3.3	scaf_178	809059	810358	L1-48_ACar	LINE/L1	3270	5023	-1934	434787
15	15	2.6	2.6	scaf_178	811177	811215	G-rich	Low_complexity	1	39	0	434788
14	17.7	2.5	2.5	scaf_178	811886	811925	G-rich	Low_complexity	1	40	0	434789
364	16.9	4.2	0	scaf_178	812523	812533	DIRS-7_ACar	LTR/DIRS	5460	5473	-316	434790
449	16.9	4.6	4.5	scaf_178	812534	812643	DIRS-2_ACar	LTR/DIRS	0	6121	6037	434791
477	30.2	2.5	2.5	scaf_178	818826	819185	DIRS-5_ACar	LTR/DIRS	-3289	2765	2406	434792
296	14.0 1	0.5	0	scaf_178	821587	821643	DIRS-15_ACar	LTR/DIRS	-5893	64	2	434793
250	9.8	0	4.9	scaf_178	821607	821649	DIRS-22_ACar	LTR/DIRS	5519	5559	-307	434794 *
254	26.1	5.8	0	scaf_178	823453	823521	Squam2	SINE?	4	76	-130	434795
277	17.7 1	4.5	0	scaf_178	823677	823738	Squam2	SINE?	121	191	-15	434795
18	3.7	3.6	0	scaf_178	824700	824727	(TTTA)n	Simple_repeat	1	29	0	434796
612	16.8	0.8	0.8	scaf_178	824814	824933	SINE2-2_ACar	SINE/tRNA-Core-RT	E (119)	120	1	434797
32	0	0	0	scaf_178	829957	829986	(AAAAT)n	Simple_repeat	1	30	0	434798
56	0	0	0	scaf_178	830304	830354	(TGTCT)n	Simple_repeat	1	51	0	434799
445	21.1	0.9	0.9	scaf_178	830535	830644	SINE2-2_ACar	SINE/tRNA-Core-RT	E (119)	120	11	434800
40	0	0	0	scaf_178	830990	831026	(AAAG)n	Simple_repeat	1	37	0	434801
299	24.6	4.5	3.6	scaf_178	835935	836126	CR1-1_Amn	LINE/CR1	161	261	-552	434802
2322	33.1	6.6	1.6	scaf_178	836321	837419	L2-29B_ACar	LINE/L2	1986	3139	-343	434803
33	2.8	0	0	scaf_178	837784	837819	(TAGAATCA)n	Simple_repeat	1	36	0	434804
356	12.8	2.1	0	scaf_178	837820	837894	CR1-3_Croc	LINE/CR1	-22	3583	3531	434805
450	33.1	0	1.1	scaf_178	842908	843090	CR1_AC_1	LINE/CR1	-1664	3636	3456	434806
11	20.1	2.9	0	scaf_178	844180	844213	A-rich	Low_complexity	1	35	0	434807
15	4.5	0	4.2	scaf_178	844929	844953	(ATT)n	Simple_repeat	1	24	0	434808
13	7.6	7.1	0	scaf_178	846889	846916	(GTCGG)n	Simple_repeat	1	30	0	434809
35	0	0	0	scaf_178	847369	847400	(TTG)n	Simple_repeat	1	32	0	434810
14	18.6	2.7	0	scaf_178	847572	847608	(GAATGAA)n	Simple_repeat	1	38	0	434811
13	20.5	0	4.9	scaf_178	852460	852502	A-rich	Low_complexity	1	41	0	434812
1208	28.8	5.4	3.2	scaf_178	854282	854798	CR1_AC_1	LINE/CR1	-14	5286	4759	434813
488	28.8	4.7	4	scaf_178	855048	855444	L1-41_ACar	LINE/L1	-559	5972	5650	434814
490	30.1	3.7	4.7	scaf_178	855722	856122	L1-41_ACar	LINE/L1	-1765	5325	4627	434814
21	26.4	0	7	scaf_178	856657	856748	(TTAT)n	Simple_repeat	1	86	0	434815
39	0	0	0	scaf_178	856841	856876	(ATAC)n	Simple_repeat	1	36	0	434816
15	27.4	4.8	1.5	scaf_178	856916	856978	GA-rich	Low_complexity	1	65	0	434817
2357	12.9	0.9	0	scaf_178	857385	857726	VINSINE	SINE/tRNA-Sauria-	RTE 1	345	-6	434818
6740	11.9	0.5	0.3	scaf_178	859346	860316	BovB_ACo	LINE/RTE-BovB	-71	3211	2239	434819
13	9.6	2.6	8.1	scaf_178	861801	861839	(GAGGCA)n	Simple_repeat	1	37	0	434820
262	20	8.1 1	0.1	scaf_178	866152	866262	L2-18_ACar	LINE/L2	-13	4518	4415	434821
458	15.4	4.3	0.3	scaf_178	875631	875754	CR1_AC_1	LINE/CR1	-15	5285	5206	434822
14	13.9	3.1	0	scaf_178	877517	877548	A-rich	Low_complexity	1	33	0	434823
16	0	0	0	scaf_178	879665	879682	(A)n	Simple_repeat	1	18	0	434824
1715	32.5	3.7	2.2	scaf_178	879824	881094	CR1-3_Croc	LINE/CR1	1689	2977	-628	434825
552	25.3 1	3.3	5.6	scaf_178	881195	881646	DIRS-7_ACar	LTR/DIRS	-25	5764	5280	434826
297	28.0 1	3.3	1.1	scaf_178	881810	882119	DIRS-25_ACar	LTR/DIRS	-724	5332	4882	434827
454	28.7	2.1	2.1	scaf_178	882517	882708	DIRS-25_ACar	LTR/DIRS	-1497	4559	4368	434827
385	26.7	2.3	0	scaf_178	884132	884262	CR1_AC_1	LINE/CR1	5152	5285	-15	434828
269	15.2	8.5	0	scaf_178	886016	886074	DIRS-15_ACar	LTR/DIRS	-5893	64	1	434829
264	12.2	6.1	0	scaf_178	886036	886084	DIRS-14_ACar	LTR/DIRS	5690	5741	-305	434830 *
600	25.1	3.9	2.4	scaf_178	889292	889499	CR1_AC_1	LINE/CR1	-17	5283	5073	434831
333	22.6	0	0	scaf_178	892137	892215	hAT-N6_ACar	DNA/hAT-Charlie	(-304)	2349	2276	434832
17	17.2	5.1	0	scaf_178	892400	892438	GA-rich	Low_complexity	1	41	0	434833
12	19.6	2.9	0	scaf_178	892585	892619	(CCACTCC)n	Simple_repeat	1	36	0	434834
503	14.7 1	1.8	0	scaf_178	893041	893142	hAT-2N1_AC	DNA/hAT-Charlie	1369	1482	-3	434835
14	13.1	0	0	scaf_178	894535	894560	(GAGG)n	Simple_repeat	1	26	0	434836
17	4.9	0	0	scaf_178	894774	894794	(A)n	Simple_repeat	1	21	0	434837
15	12	0	0	scaf_178	899043	899069	(GATA)n	Simple_repeat	1	27	0	434838
18	0	3.9	0	scaf_178	899078	899103	(AATA)n	Simple_repeat	1	27	0	434839
12	18.9	7.1	0	scaf_178	900101	900142	(CCACGT)n	Simple_repeat	1	45	0	434840
492	29.2	3.2	3	scaf_178	901895	902232	L2-27_ACar	LINE/L2	1079	1287	-455	434841
13	13.2	0	0	scaf_178	902363	902387	(AAAT)n	Simple_repeat	1	25	0	434842
238	15.1	7.5	0	scaf_178	902396	902448	L2_AC_16	LINE/L2	5863	5919	-50	434843
228	28.4	4.5	0	scaf_178	902403	902490	AnolisSINE2c	SINE/tRNA-Sauria	418	509	0	434844 *
22	6.6	0	0	scaf_178	902858	902889	(ATAC)n	Simple_repeat	1	32	0	434845
314	25.2 1	3.7	0	scaf_178	906382	906512	CR1_AC_1	LINE/CR1	0	5300	5152	434846
30	0	0	0	scaf_178	906930	906957	(AAAC)n	Simple_repeat	1	28	0	434847
12	14.4	4.8	4.8	scaf_178	913936	913977	(ATTAAC)n	Simple_repeat	1	42	0	434848
21	34.8	0	2.9	scaf_178	915888	915993	(CCG)n	Simple_repeat	1	103	0	434849
236	20.3	0	3.1	scaf_178	916724	916789	L2-20_ACar	LINE/L2	-3	4990	4927	434850
1329	28.8	5	2.4	scaf_178	916955	917675	L2_AC_15	LINE/L2	-447	5508	4785	434851
259	21.9 1	5.6	0	scaf_178	918276	918371	SINE2-2_ACar	SINE/tRNA-Core-RT	E (128)	111	1	434852
324	23.5	3.5	0	scaf_178	918996	919080	AnolisSINE2a	SINE/tRNA-Sauria	-6	470	383	434853
275	22.8	0	0	scaf_178	920180	920247	CR1_AC_1	LINE/CR1	4124	4181	-1119	434854
52	0	0	0	scaf_178	921443	921489	(ATAG)n	Simple_repeat	1	47	0	434855
342	16.5	4.5 1	1.2	scaf_178	926934	927067	L2-20_ACar	LINE/L2	4900	4993	0	434856
356	15.3	3.9	0	scaf_178	927493	927569	hAT-N8_ACar	DNA/hAT-Charlie	-158	1887	1818	434857
434	28.5	7.8	2.8	scaf_178	928050	928363	L1-55_ACar	LINE/L1	-583	6000	5775	434858
11449	8.6	1.2	0.2	scaf_178	928895	930452	BovB_ACo	LINE/RTE-BovB	-1709	1573	2	434859
362	20.7	2.2	2.1	scaf_178	934616	934726	BovB_Tr	LINE/RTE-BovB	-6	3254	3188	434860 *
1415	9.7	0.5	0.2	scaf_178	934698	934907	BovB_ACo	LINE/RTE-BovB	3	270	-3353	434861
229	21.5	9.2	0	scaf_178	937679	937743	L2_AC_14	LINE/L2	4973	5043	-61	434862
35	0	0	0	scaf_178	937750	937781	(TAA)n	Simple_repeat	1	32	0	434863
13	23.7	0	4.5	scaf_178	938388	938433	A-rich	Low_complexity	1	44	0	434864
2138	10.6	0	1.3	scaf_178	938575	938880	BovB_ACo	LINE/RTE-BovB	2917	3218	-64	434865
247	21.7	4.8	0	scaf_178	939141	939202	CR1-1_ACo	LINE/CR1	-1346	631	580	434866
18	22.3	3.8	0	scaf_178	939605	939657	A-rich	Low_complexity	1	55	0	434867
647	20.6	7.7	0.6	scaf_178	939660	939844	CR1-1_ACo	LINE/CR1	970	1199	-785	434868 *
2821	27.7 1	2.2	2	scaf_178	939836	941163	CR1_AC_1	LINE/CR1	-11	5289	3829	434869
12	13.7	6.2	0	scaf_178	943754	943785	G-rich	Low_complexity	1	34	0	434870
1076	29.8	2.5	2.5	scaf_178	945939	946382	L2_AC_17	LINE/L2	4138	4581	-478	434871
233	21.4	0.0 1	4.5	scaf_178	946547	946617	hAT-N7_ACar	DNA/hAT-Charlie	679	740	-144	434872
243	20.7	1.7	5	scaf_178	947621	947709	L2_AC_5	LINE/L2	4570	4613	-439	434873
12	23.5	0	0	scaf_178	947838	947872	(TTTTTG)n	Simple_repeat	1	35	0	434874
302	34.3	6.8	3.8	scaf_178	948408	948743	CR1-3_Croc	LINE/CR1	-7	5293	4948	434875
593	28.2	2.8	2.4	scaf_178	953829	954294	CR1-3_Croc	LINE/CR1	-2671	606	243	434875
367	32.2	3.7	1.6	scaf_178	954474	954662	CR1_AC_1	LINE/CR1	-3009	2291	2099	434876
21	10.7	0	0	scaf_178	958579	958608	(G)n	Simple_repeat	1	30	0	434877
14	14.4	3.2	0	scaf_178	958849	958879	(CAA)n	Simple_repeat	1	32	0	434878
408	37.1	2	0.6	scaf_178	958951	959302	CR1-3_Croc	LINE/CR1	-609	2996	2640	434879
16	0	0	0	scaf_178	959570	959587	(A)n	Simple_repeat	1	18	0	434880
15	28.5	0	4.8	scaf_178	959965	960029	(TATA)n	Simple_repeat	1	62	0	434881
234	16.3	6.1	0	scaf_178	960631	960679	Squam2	SINE?	-13	193	142	434882
428	29	3.4	2.7	scaf_178	960730	960878	CR1_AC_1	LINE/CR1	-17	5283	5134	434883
323	22.6 1	7.2	0	scaf_178	962001	962093	Squam2	SINE?	-79	127	19	434882
349	21.3	2.7	0	scaf_178	963942	964016	DIRS-31_ACar	LTR/DIRS	5774	5850	-258	434884 *
364	16.3	3	3.2	scaf_178	963952	964047	DIRS-15_ACar	LTR/DIRS	-5	5952	5863	434885
291	28.6	4.5	5.1	scaf_178	964050	964230	DIRS-20_ACar	LTR/DIRS	3548	3824	-1850	434886
262	27.8	4	4	scaf_178	964825	964998	DIRS-6_ACar	LTR/DIRS	4371	4583	-1448	434887
263	31.9	0.4	0	scaf_178	965191	965317	DIRS-33_ACar	LTR/DIRS	4699	4847	-1085	434888
23	8.9	0	0	scaf_178	965397	965432	(AAAT)n	Simple_repeat	1	36	0	434889
660	25.2	6.1	6.5	scaf_178	965667	965976	DIRS-22_ACar	LTR/DIRS	5352	5712	-245	434890
12	4	7.1	3.5	scaf_178	966990	967017	(AGCA)n	Simple_repeat	1	29	0	434891
1212	36.4	7.6	2.8	scaf_178	967494	968690	L2-29_ACar	LINE/L2	-1399	3187	1935	434892
1588	35.1	4.4	1.7	scaf_178	970562	971960	CR1-3_Croc	LINE/CR1	-610	2995	1560	434893
250	19.2	3.9	0	scaf_178	972686	972737	CR1_AC_1	LINE/CR1	-23	5277	5224	434894
1008	15.1	0	0	scaf_178	974686	974851	BovB_ACo	LINE/RTE-BovB	3051	3216	-66	434895
249	21.3	0	0	scaf_178	975456	975502	L2_AC_10	LINE/L2	5228	5274	-426	434896
12	14.1	3	3	scaf_178	975552	975584	(TTTTAA)n	Simple_repeat	1	33	0	434897
243	19.3 1	3.8	1.5	scaf_178	975624	975636	L2-18_ACar	LINE/L2	4399	4528	-3	434898
257	27.2	8.7	0	scaf_178	975637	975739	ACASINE2a	SINE/tRNA-Sauria-	L2 350	461	-3	434899
1618	29.9	5.5	3.1	scaf_178	975922	976678	L2-29B_ACar	LINE/L2	2374	3148	-334	434900
22	17	0	2.1	scaf_178	976874	976921	A-rich	Low_complexity	1	47	0	434901
380	17.7	3.7	2.4	scaf_178	978481	978561	CR1-1_Amn	LINE/CR1	-2	811	730	434902
19	0	0	0	scaf_178	979525	979548	(GGT)n	Simple_repeat	1	24	0	434903
18	0	0	0	scaf_178	979548	979570	(TTC)n	Simple_repeat	1	23	0	434904 *
296	21.4	0	0	scaf_178	979863	979918	CR1_AC_1	LINE/CR1	5221	5276	-24	434905
1047	23.6	1.1	0.3	scaf_178	986202	986481	CR1_AC_1	LINE/CR1	-12	5288	5007	434906
398	25.7	0	0	scaf_178	991482	991590	CR1-3_Croc	LINE/CR1	-3257	348	240	434907
583	32.2	2.8	2.8	scaf_178	991747	992253	CR1_AC_1	LINE/CR1	-3024	2276	1770	434908
654	37.5	4.5	1.4	scaf_178	992384	993175	CR1_AC_1	LINE/CR1	-362	4938	4122	434909
740	26.8	7.9	6.2	scaf_178	993221	993662	CR1_AC_1	LINE/CR1	-14	5286	4838	434910
31	3	0	0	scaf_178	994229	994262	(GAGG)n	Simple_repeat	1	34	0	434911
911	31.4	3.7	1.8	scaf_178	994819	995249	CR1_AC_1	LINE/CR1	3837	4275	-1025	434912
35	0	0	0	scaf_178	996428	996460	(AAGAA)n	Simple_repeat	1	33	0	434913
14	5	0	0	scaf_178	998520	998540	(GAG)n	Simple_repeat	1	21	0	434914
2180	29.2	5.5	2.2	scaf_178	1001304	1002708	L2_AC_15	LINE/L2	-427	5528	2826	434915
379	28.6	4.4	3.7	scaf_178	1003658	1003817	CR1_AC_1	LINE/CR1	4521	4681	-619	434916
1385	30.3	6.7	4	scaf_178	1004000	1004690	CR1_AC_1	LINE/CR1	3807	4515	-785	434917
16	28.6	4.8	0	scaf_178	1004791	1004853	(AT)n	Simple_repeat	1	66	0	434918
288	20.3	0	0	scaf_178	1005227	1005285	CR1_AC_1	LINE/CR1	5227	5285	-15	434919
25	18.1	3.3	6.7	scaf_178	1005921	1006012	(AATAC)n	Simple_repeat	1	89	0	434920
14	14.6	0	3.2	scaf_178	1006902	1006933	(ATT)n	Simple_repeat	1	31	0	434921
236	32.1	1.8	3.1	scaf_178	1008983	1009146	CR1-1_PMo	LINE/CR1	133	294	-1690	434922
550	16.7	1.9	0	scaf_178	1009552	1009659	CR1_AC_1	LINE/CR1	5181	5290	-10	434923
277	29.9	0	0	scaf_178	1009919	1010015	CR1_AC_1	LINE/CR1	-182	5118	5022	434924
15	23	1.6	5.1	scaf_178	1010055	1010115	A-rich	Low_complexity	1	59	0	434925
4118	6.9	3.6	0.2	scaf_178	1010873	1011484	BovB_ACo	LINE/RTE-BovB	-1644	1638	1006	434926
911	33.9	5.5	1.2	scaf_178	1011473	1012215	CR1_AC_1	LINE/CR1	3416	4190	-1110	434927 *
19	0	0	0	scaf_178	1013861	1013881	(AT)n	Simple_repeat	1	21	0	434928
13	32.1	0	3.2	scaf_178	1013882	1013923	A-rich	Low_complexity	3	63	0	434929
809	33.7	1.3	1.1	scaf_178	1014295	1014750	L2-29B_ACar	LINE/L2	2693	3149	-333	434930
14	7.5	7.1	0	scaf_178	1014844	1014871	(CCT)n	Simple_repeat	1	30	0	434931
15	28.9	0	1.8	scaf_178	1014949	1015004	(TTATT)n	Simple_repeat	1	55	0	434932
18	0	0	0	scaf_178	1015057	1015079	(AAC)n	Simple_repeat	1	23	0	434933
57	0	0	0	scaf_178	1015405	1015453	(GA)n	Simple_repeat	1	49	0	434934
771	30.4	4	4.7	scaf_178	1017138	1017838	L1-84_ACar	LINE/L1	2844	3458	-1765	434935
575	32.8	2.1	1.6	scaf_178	1017863	1018356	L1-94_ACar	LINE/L1	1120	1496	-1259	434936
553	29.6	4.5	5.3	scaf_178	1018489	1019157	L1-36_ACar	LINE/L1	5932	6497	-593	434937
399	23.9	6.4	0	scaf_178	1021067	1021175	Squam2	SINE?	1	116	-90	434938
406	32.3	2	2	scaf_178	1021789	1021987	CR1_AC_1	LINE/CR1	3430	3628	-1672	434939
2000	33.5	3	2.6	scaf_178	1022106	1023525	CR1_AC_1	LINE/CR1	3747	4990	-310	434940
288	16.5	0	5.5	scaf_178	1023525	1023601	L2-20_ACar	LINE/L2	4919	4991	-2	434941 *
17	4.1	0	0	scaf_178	1024689	1024713	(GTTT)n	Simple_repeat	1	25	0	434942
952	31.5	7.5	2.3	scaf_178	1025615	1026391	CR1-3_Croc	LINE/CR1	2086	2901	-704	434943
232	24.6	0	2.9	scaf_178	1026460	1026530	L2-20_ACar	LINE/L2	4924	4992	-1	434944
277	17.7	0	3.5	scaf_178	1042545	1042621	Mariner-N1C_ACar	DNA/TcMar-Tigger	-221	833	771	434945
623	35.2	5.4	2.2	scaf_178	1045803	1046747	CR1-3_Croc	LINE/CR1	-595	3010	2085	434946
1141	15.5	0.5	0	scaf_178	1048361	1048554	BovB_ACo	LINE/RTE-BovB	2	196	-3086	434947 *
12730	9.2	2.6	0.2	scaf_178	1048554	1050474	BovB_ACo	LINE/RTE-BovB	472	2439	-843	434947
568	26.5	5.9	1.5	scaf_178	1050510	1050738	CR1_AC_1	LINE/CR1	4258	4449	-851	434948
1384	31.5	4.6	3.2	scaf_178	1050834	1051634	CR1_AC_1	LINE/CR1	4467	5278	-22	434949
367	25	1.6	0.8	scaf_178	1058302	1058426	L1-32_ACar	LINE/L1	-636	5567	5442	434950
259	28.9	0	0	scaf_178	1059265	1059347	hAT-N8_ACar	DNA/hAT-Charlie	1825	1907	-138	434951
228	26.2	6	4.7	scaf_178	1061079	1061162	L2_AC_15	LINE/L2	4139	4223	-1732	434952
298	31.4	0.9	0	scaf_178	1061969	1062073	L2-24_ACar	LINE/L2	832	937	-1513	434953
15	9.1	0	0	scaf_178	1063116	1063139	(AGG)n	Simple_repeat	1	24	0	434954
3785	9.7	4.7	0.2	scaf_178	1063764	1064344	BovB_ACo	LINE/RTE-BovB	2609	3215	-67	434955
268	20.2 1	1.3	1.7	scaf_178	1064655	1064760	L2-18_ACar	LINE/L2	0	4531	4416	434956
448	12.1	0	0	scaf_178	1066677	1066742	BovB_ACo	LINE/RTE-BovB	-67	3215	3150	434957
242	19.7 1	0.6	0	scaf_178	1070940	1071005	CR1_AC_1	LINE/CR1	-21	5279	5207	434958
372	14.7	4.4	0	scaf_178	1071152	1071219	Squam2	SINE?	120	190	-16	434959
591	25.8	1.3	0	scaf_178	1073895	1074045	BovB_ACo	LINE/RTE-BovB	-64	3218	3066	434960
318	28.7	5.4	2.2	scaf_178	1074046	1074266	CR1-3_Croc	LINE/CR1	-1017	2588	2361	434961
1563	23.9	0.7	0.2	scaf_178	1075521	1075932	CR1_AC_1	LINE/CR1	-15	5285	4872	434962
248	16.9	8.4	0	scaf_178	1075928	1075998	L2-29_ACar	LINE/L2	-4	4582	4506	434963 *
1563	28.4	0	0	scaf_178	1075996	1076459	CR1_AC_1	LINE/CR1	-421	4879	4416	434962
687	28	0	0	scaf_178	1076457	1076670	CR1-3_Croc	LINE/CR1	-1478	2127	1914	434961 *
16	0	0	0	scaf_178	1078549	1078565	(T)n	Simple_repeat	1	17	0	434964
251	26.9	0	2.1	scaf_178	1079435	1079529	BovB_Gv	LINE/RTE-BovB	-492	3131	3039	434965
230	18.1	8.3	0	scaf_178	1080699	1080770	L2_AC_10	LINE/L2	-14	5686	5609	434966
420	32.8	2	2.8	scaf_178	1081002	1081252	L2_AC_14	LINE/L2	-378	4726	4478	434967
244	25.4	0	1.4	scaf_178	1082410	1082481	L1-58_ACar	LINE/L1	574	644	-6041	434968
15	7.2 1	0.3	0	scaf_178	1082534	1082562	(TA)n	Simple_repeat	1	32	0	434969
591	32.7	1.9	0.4	scaf_178	1083317	1083636	CR1_AC_1	LINE/CR1	5022	5285	-15	434970
12	23.1	2	4.2	scaf_178	1083656	1083704	A-rich	Low_complexity	1	48	0	434971
234	13.9	0	0	scaf_178	1083869	1083911	Mariner-N2_ACar	DNA/TcMar-Tc2	0	1433	1391	434972
401	16.9	2.2	2.2	scaf_178	1086976	1087066	Mariner-N2_ACar	DNA/TcMar-Tc2	-1342	91	1	434973
17	0	0	0	scaf_178	1087732	1087750	(GT)n	Simple_repeat	1	19	0	434974 *
23	8.9	0	0	scaf_178	1087750	1087785	(GACAGA)n	Simple_repeat	1	36	0	434975
4626	11.4	0.4	0.1	scaf_178	1089747	1090438	BovB_ACo	LINE/RTE-BovB	-70	3212	2519	434976 *
7029	9.1	5.2	0.1	scaf_178	1090437	1092101	BovB_ACo	LINE/RTE-BovB	-1531	1751	2	434976
12	18.8	2.6	2.6	scaf_178	1092328	1092365	(TAGTA)n	Simple_repeat	1	38	0	434977
522	19.8	1.7	0	scaf_178	1095510	1095625	CR1_AC_1	LINE/CR1	5160	5277	-23	434978
382	14.3	1.4	0	scaf_178	1098066	1098135	Mariner-3_ACar	DNA/TcMar-Tc2	3	73	-2357	434979
439	11.1	0	0	scaf_178	1098684	1098746	Mariner-3_ACar	DNA/TcMar-Tc2	2368	2430	0	434980
283	24.6	4.3	1.7	scaf_178	1099073	1099188	SINE2-2_ACar	SINE/tRNA-Core-RT	E (119)	120	2	434981
11	24.1	0	0	scaf_178	1101112	1101145	(TTTTCA)n	Simple_repeat	1	34	0	434982
468	13.2	1.3	0	scaf_178	1102862	1102937	CR1_AC_1	LINE/CR1	-18	5282	5206	434983
464	29.9	3.4	1.9	scaf_178	1105948	1106155	CR1-3_Croc	LINE/CR1	-2570	1035	825	434984
53	0	0	0	scaf_178	1107027	1107074	(AAGGA)n	Simple_repeat	1	48	0	434985
367	26.3	3.4	3.4	scaf_178	1109498	1109615	SINE2-2_ACar	SINE/tRNA-Core-RT	E (116)	123	6	434986
358	35.2	1.7	1.3	scaf_178	1110201	1110433	CR1-1_PMo	LINE/CR1	432	665	-1319	434987
20	13.1	6.2	4.6	scaf_178	1111968	1112031	(TGTTTG)n	Simple_repeat	1	65	0	434988
904	10.9	0	0	scaf_178	1113555	1113682	BovB_ACo	LINE/RTE-BovB	-78	3204	3077	434989
16	21	3.9	1.9	scaf_178	1114378	1114428	(ATT)n	Simple_repeat	1	52	0	434990
280	21.1	1.9	0	scaf_178	1117097	1117148	L2-27_ACar	LINE/L2	840	892	-850	434991
15	12.8	2	8.5	scaf_178	1118140	1118189	(GCTGATT)n	Simple_repeat	1	47	0	434992
563	30.0 1	4.5	4.2	scaf_178	1118684	1119139	L2-29B_ACar	LINE/L2	934	1434	-2048	434993
273	26.8	0	0	scaf_178	1119275	1119330	L2_AC_11	LINE/L2	-517	5772	5717	434994
759	31.3	0.4	1.1	scaf_178	1119451	1119712	L2-29B_ACar	LINE/L2	-783	2699	2440	434995
776	25.9	3	0	scaf_178	1119716	1119912	L2_AC_17	LINE/L2	-1429	3630	3428	434996
449	18.5	8.2	1.7	scaf_178	1120064	1120173	SINE2-2_ACar	SINE/tRNA-Core-RT	E (120)	119	3	434997
31	3	0	0	scaf_178	1120991	1121024	(GAATCCTA)n	Simple_repeat	1	34	0	434998
757	24.5	1.1	0	scaf_178	1121025	1121212	CR1_AC_1	LINE/CR1	-38	5262	5073	434999
357	31.4	2.8	2.2	scaf_178	1121373	1121551	RTEX-12_ACar	LINE/RTE-X	-400	5579	5400	435000
279	23.2	1.4	1.4	scaf_178	1121623	1121692	Chapaev3-1_AC	DNA/CMC-Chapaev-3	-1125	754	685	435001
18	0	0	0	scaf_178	1121883	1121904	(CAG)n	Simple_repeat	1	22	0	435002
234	27.6	2.5	5	scaf_178	1122221	1122342	L2-20_ACar	LINE/L2	4851	4969	-24	435003
29	3.2	0	0	scaf_178	1122353	1122384	(ATAG)n	Simple_repeat	1	32	0	435004
31	0	0	0	scaf_178	1125939	1125967	(AATC)n	Simple_repeat	1	29	0	435005
1383	35.4	4.5	3	scaf_178	1126104	1127418	CR1-3_Croc	LINE/CR1	-610	2995	1662	435006
348	33	0	0	scaf_178	1127688	1127805	CR1_AC_1	LINE/CR1	-1753	3547	3430	435007
670	34.3	1.9	1.9	scaf_178	1128919	1129227	CR1_AC_1	LINE/CR1	-12	5288	4980	435008
17	27.9	2.1	5.4	scaf_178	1129238	1129332	(AATAAGA)n	Simple_repeat	1	92	0	435009
12	14.5	4.8	4.8	scaf_178	1130002	1130043	(CTGTACA)n	Simple_repeat	1	42	0	435010
15	9.2	8.6	0	scaf_178	1130143	1130177	GA-rich	Low_complexity	1	38	0	435011
1420	32.5	3.5	2.9	scaf_178	1135624	1136670	L1-94_ACar	LINE/L1	-1263	1492	439	435012
233	3.7	0	0	scaf_178	1136825	1136851	VINSINE	SINE/tRNA-Sauria-	RTE 6	32	-319	435013
345	25.9	3.4	3.4	scaf_178	1136871	1137052	DIRS-14_ACar	LTR/DIRS	4021	4125	-1921	435014
313	32.3	4.7	1.4	scaf_178	1137139	1137503	DIRS-18_ACar	LTR/DIRS	4054	4486	-1545	435015
713	28.6	7.5	6.8	scaf_178	1137792	1138322	DIRS-26_ACar	LTR/DIRS	4585	5366	-733	435016
525	28.3	1.3	4	scaf_178	1138395	1138626	DIRS-7_ACar	LTR/DIRS	5270	5495	-294	435017
249	25.5	0	0	scaf_178	1138896	1138946	CR1-1_Amn	LINE/CR1	-10	803	753	435018
420	28.2	4.6	1.5	scaf_178	1139041	1139319	X7C_LINE	LINE/CR1	-233	491	8	435019
22	20.4	3.5	1.7	scaf_178	1141335	1141392	(AC)n	Simple_repeat	1	59	0	435020
15	12.8	9.3	0	scaf_178	1142730	1142738	(TGGTAGT)n	Simple_repeat	1	44	0	435021
11	3.8	6.5	6.5	scaf_178	1142739	1142769	(GTAGTT)n	Simple_repeat	1	31	0	435022
30	0	0	0	scaf_178	1143042	1143074	(CA)n	Simple_repeat	1	33	0	435023
41	0	0	0	scaf_178	1143075	1143109	(AG)n	Simple_repeat	1	35	0	435024
312	25.6	0	0	scaf_178	1146111	1146188	hAT-1N1_AC	DNA/hAT-Charlie	-20	565	488	435025
348	17.2	0	0	scaf_178	1146469	1146532	hAT-1N1_AC	DNA/hAT-Charlie	-518	67	4	435025
14170	9.8	2.3	0.1	scaf_178	1147361	1149354	BovB_ACo	LINE/RTE-BovB	1149	3186	-96	435026
21	21.8	0	1.9	scaf_178	1150479	1150533	(TAAT)n	Simple_repeat	1	54	0	435027
18	4.5	0	0	scaf_178	1154417	1154439	(CA)n	Simple_repeat	1	23	0	435028
47	0	0	0	scaf_178	1154440	1154479	(TA)n	Simple_repeat	1	40	0	435029
273	24.5 1	3.1	4.2	scaf_178	1155151	1155325	L1-74_ACar	LINE/L1	2836	3025	-3390	435030
645	25	1.4	0	scaf_178	1161725	1161868	CR1_AC_1	LINE/CR1	4293	4438	-862	435031
252	23.6	0	0	scaf_178	1161860	1161914	CR1_AC_1	LINE/CR1	5237	5291	-9	435031 *
363	21.6	3.2	1.4	scaf_178	1162562	1162668	L2_AC_11	LINE/L2	3696	3763	-2526	435032
32	0	0	0	scaf_178	1162815	1162844	(AATA)n	Simple_repeat	1	30	0	435033
5032	12.5	2.5	0.1	scaf_178	1166022	1166765	BovB_ACo	LINE/RTE-BovB	2460	3221	-61	435034
355	30.8	5.6	5.6	scaf_178	1166833	1167241	CR1_AC_1	LINE/CR1	-1661	3639	3231	435035
502	12.7	1.3	0	scaf_178	1168070	1168148	CR1_AC_1	LINE/CR1	-13	5287	5208	435036
229	25.8	0	0	scaf_178	1168251	1168312	CR1-3_Croc	LINE/CR1	-876	2729	2668	435037
16	21.4	0	2.3	scaf_178	1168837	1168881	A-rich	Low_complexity	1	44	0	435038
612	31.1 1	1.8	3.8	scaf_178	1169092	1169727	CR1_AC_1	LINE/CR1	-2209	3091	2441	435035
338	32	3.2	2.7	scaf_178	1169825	1170010	CR1_AC_1	LINE/CR1	-3010	2290	2104	435039
1277	30.2	6.8	2	scaf_178	1171157	1171784	CR1_AC_1	LINE/CR1	3586	4243	-1057	435040
449	28.6	6.9	1.2	scaf_178	1171796	1171954	CR1-1_ACo	LINE/CR1	1006	1173	-804	435041
241	22.2	6.7	3.9	scaf_178	1171938	1172012	CR1_AC_1	LINE/CR1	-3	5297	5221	435042 *
1313	32	7.8	3.1	scaf_178	1172201	1172945	CR1_AC_1	LINE/CR1	4503	5281	-19	435040
13	29.6	0	3.9	scaf_178	1173506	1173559	GA-rich	Low_complexity	1	52	0	435043
300	27.8	2.5	7	scaf_178	1173957	1174076	hAT-4B_ACar	DNA/hAT-Ac	13904	14018	-3342	435044
12	11.8 1	2.5	1.9	scaf_178	1176523	1176570	A-rich	Low_complexity	1	53	0	435045
840	33.8	7	2.5	scaf_178	1176728	1177350	L2_AC_11	LINE/L2	-527	5762	5181	435046
390	29.1 1	0.1	3.7	scaf_178	1177396	1177776	L1-55_ACar	LINE/L1	2746	3321	-3545	435047
226	20.9	0	4.5	scaf_178	1177924	1177993	L1-39_ACar	LINE/L1	3390	3456	-3065	435048 *
1150	29.8	8.8	5.2	scaf_178	1177987	1179467	L1_AC_13	LINE/L1	3845	5120	-1734	435049
248	34.2	1.2	0.6	scaf_178	1179801	1179966	DIRS-1_ACar	LTR/DIRS	371	529	-5395	435050
743	33.8	4.8	4.3	scaf_178	1181849	1183670	DIRS-1_ACar	LTR/DIRS	2882	4653	-1407	435050
1140	31.3	3.8	4.1	scaf_178	1183913	1184901	DIRS-11_ACar	LTR/DIRS	4652	5807	-224	435051
306	25	5.6	3.6	scaf_178	1185102	1185209	DIRS-19_ACar	LTR/DIRS	5815	5924	0	435052
478	31.7	5.6	2.2	scaf_178	1185210	1185501	L1_AC_12	LINE/L1	4853	5084	-1414	435053
667	31.5	3.7	3.7	scaf_178	1185737	1186418	L1-35_ACar	LINE/L1	4185	4679	-446	435054
21	18.1	0	0	scaf_178	1186891	1186928	A-rich	Low_complexity	1	38	0	435055
310	25.9 1	0.6	3.1	scaf_178	1186929	1187073	L2_AC_16	LINE/L2	-1058	4911	4790	435056
994	30.4	8.2	0.5	scaf_178	1187230	1187720	CR1_AC_1	LINE/CR1	-15	5285	4759	435057
11	17.4	0	5.9	scaf_178	1187787	1187822	(ACTTCC)n	Simple_repeat	1	34	0	435058
665	32.1	7.3	3.7	scaf_178	1187832	1188693	CR1_AC_1	LINE/CR1	-1661	3639	2828	435059
278	29.7	8.2	2.9	scaf_178	1205687	1206099	L1-38_ACar	LINE/L1	-3445	2976	2705	435060
592	28.3	0.7	1.3	scaf_178	1206113	1206266	ACASINE2	SINE/tRNA-Sauria-	L2 (320)	154	2	435061
434	30.7	8.2	2.6	scaf_178	1206335	1206662	CR1-15_Crp	LINE/CR1	0	1513	1168	435062
12	28.7	0	0	scaf_178	1208343	1208349	(ACACA)n	Simple_repeat	1	17	-25	435063
13	15.9	0	0	scaf_178	1208350	1208377	(ACAGA)n	Simple_repeat	1	28	0	435064
12	28.7	0	0	scaf_178	1208378	1208384	(ACACA)n	Simple_repeat	18	42	0	435063
14	23.8	6.1	1.4	scaf_178	1208735	1208800	(CACAATC)n	Simple_repeat	1	69	0	435065
688	27.7	0.6	1.7	scaf_178	1209088	1209343	CR1-1_ACo	LINE/CR1	1741	1930	-47	435066
12	23.3	4.4	0	scaf_178	1209967	1210011	(AAGATT)n	Simple_repeat	1	47	0	435067
348	13.6	0.2	1.5	scaf_178	1212534	1212601	DIRS-20_ACar	LTR/DIRS	-8	5666	5610	435068
277	32.8	3.6	4.4	scaf_178	1213169	1213499	DIRS-18_ACar	LTR/DIRS	-725	5306	4879	435069
279	31.4	4.1	4.1	scaf_178	1213973	1214118	DIRS-14_ACar	LTR/DIRS	-1546	4500	4355	435070
51	0	0	0	scaf_178	1216717	1216762	(TCTA)n	Simple_repeat	1	46	0	435071
246	23.2	0.2	0	scaf_178	1216950	1217008	L2_AC_15	LINE/L2	-461	5494	5443	435072
17	5	0	0	scaf_178	1219500	1219520	(AG)n	Simple_repeat	1	21	0	435073
14	9.1	0	0	scaf_178	1223365	1223388	(TGTT)n	Simple_repeat	1	24	0	435074
19	20.5	1.9	1.9	scaf_178	1225147	1225207	(GCC)n	Simple_repeat	1	61	0	435075
13	19.5	0.0 1	1.3	scaf_178	1225439	1225497	(CCGCTTC)n	Simple_repeat	1	53	0	435076
17	0	0	0	scaf_178	1231874	1231892	(GT)n	Simple_repeat	1	19	0	435077
4940	11.4	0.4	0.3	scaf_178	1232306	1233054	BovB_ACo	LINE/RTE-BovB	2471	3220	-62	435078
229	21	3.2	0	scaf_178	1233262	1233323	CR1-L3A_Croc	LINE/CR1	-2	4286	4223	435079
476	25.3	3.8	2.5	scaf_178	1235976	1236295	BovB_Cg	LINE/RTE-BovB	770	1093	-1683	435080
14	9.3	5.6	2.7	scaf_178	1239526	1239561	(TCAGCTA)n	Simple_repeat	1	37	0	435081
241	33.1	0	3.1	scaf_178	1240704	1240834	CR1_Amni-1	LINE/CR1	15	141	-1179	435082
992	28.2	8.9	4.3	scaf_178	1240860	1241463	CR1-15_Crp	LINE/CR1	900	1508	-5	435083
33	12.1	3.1	1.5	scaf_178	1241710	1241774	(ATT)n	Simple_repeat	1	66	0	435084
938	29.7	5.5	3.8	scaf_178	1243487	1243979	CR1_AC_1	LINE/CR1	4743	5243	-57	435085
55	5	0	0	scaf_178	1244501	1244563	(TAA)n	Simple_repeat	1	63	0	435086
35	0	0	0	scaf_178	1245217	1245246	(AC)n	Simple_repeat	1	30	0	435087
48	0	0	0	scaf_178	1245292	1245334	(TAT)n	Simple_repeat	1	43	0	435088
47	2.2	0	0	scaf_178	1245358	1245404	(TAT)n	Simple_repeat	1	47	0	435088
244	22.4	0	3	scaf_178	1245413	1245481	L2-20_ACar	LINE/L2	0	4993	4927	435089
11	18	5	2.4	scaf_178	1245697	1245736	(TGTCAG)n	Simple_repeat	1	41	0	435090
1088	29.5	6.5	2.3	scaf_178	1248298	1248874	CR1-3_Croc	LINE/CR1	-604	3001	2488	435091
749	29.2	4.4	1.2	scaf_178	1248907	1249221	CR1-3_Croc	LINE/CR1	-1433	2172	1848	435091
353	28	0.6	0.9	scaf_178	1249310	1249465	CR1-L3B_Croc	LINE/CR1	-1473	1804	1682	435092
527	15.2	5.4	0.7	scaf_178	1249535	1249646	BovB_ACo	LINE/RTE-BovB	3131	3318	-305	435093
13	20.3	0	0	scaf_178	1250187	1250216	(TGTG)n	Simple_repeat	1	30	0	435094
265	16.9	0	5.6	scaf_178	1251096	1251170	L2-20_ACar	LINE/L2	0	4993	4923	435095
12	20.2	2.9	0	scaf_178	1251524	1251557	(TATT)n	Simple_repeat	1	35	0	435096
252	30.3	1.5	2.2	scaf_178	1251578	1251712	L1_AC_16	LINE/L1	-1142	4987	4854	435097
344	29.9	0.8	2.1	scaf_178	1251817	1252055	L1-46_ACar	LINE/L1	-1325	4630	4395	435098
1049	34	0.9	0.7	scaf_178	1252438	1253002	L2_AC_16	LINE/L2	4955	5520	-449	435099
12	7.5	0.0 1	2.5	scaf_178	1253102	1253137	(TTTATG)n	Simple_repeat	1	32	0	435100
685	27	5.5	1.1	scaf_178	1253198	1253542	L1-46_ACar	LINE/L1	-1964	3991	3632	435098
17	17.6	3.6	3.6	scaf_178	1254085	1254139	(ATCTCTT)n	Simple_repeat	1	55	0	435101
378	23.9	1.8	1.8	scaf_178	1254570	1254680	CR1_AC_1	LINE/CR1	-3091	2209	2099	435102
17	26.2	1.8	0	scaf_178	1256193	1256247	A-rich	Low_complexity	1	56	0	435103
16	8.3	0	0	scaf_178	1257011	1257036	(TCTG)n	Simple_repeat	1	26	0	435104
258	24.1	0	0	scaf_178	1257136	1257152	Chapaev3-1_AC	DNA/CMC-Chapaev-3	-1119	760	703	435105
274	9.8	0	0	scaf_178	1257153	1257193	CR1-1_ACo	LINE/CR1	1881	1921	-56	435106
30	3.1	0	0	scaf_178	1257194	1257226	(TCTATGAT)n	Simple_repeat	1	33	0	435107
327	31.9	4.1	2.6	scaf_178	1258878	1259265	X2_LINE	LINE/CR1	-370	1038	876	435108
15	17.8	1.7	8.9	scaf_178	1259950	1260009	(CCAGC)n	Simple_repeat	1	56	0	435109
440	23.1	0.8	1.7	scaf_178	1260291	1260409	L2-29B_ACar	LINE/L2	749	866	-2616	435110
279	14.3	0	0	scaf_178	1263410	1263458	CR1_AC_1	LINE/CR1	5241	5289	-11	435111
2136	8.8	2.6	0	scaf_178	1263473	1263778	BovB_ACo	LINE/RTE-BovB	-1088	2194	1881	435112 *
4517	10.1	0.3	0.1	scaf_178	1263777	1264434	BovB_ACo	LINE/RTE-BovB	-2622	660	2	435112
13	9.6	0	0	scaf_178	1264576	1264598	(ATTT)n	Simple_repeat	1	23	0	435113
2349	9.7	1.8	0.3	scaf_178	1264615	1264954	VINSINE	SINE/tRNA-Sauria-	RTE 1	345	-6	435114
551	33.3	5.9	2.2	scaf_178	1265983	1266372	CR1-3_Croc	LINE/CR1	-604	3001	2685	435115
265	24.1	0	0	scaf_178	1266848	1266905	CR1-1_Amn	LINE/CR1	756	813	0	435116
297	18.3	4.8	1.2	scaf_178	1267451	1267533	L2-29_ACar	LINE/L2	4496	4581	-5	435117
227	29.8	4.4	2.1	scaf_178	1270785	1270921	L1-33_ACar	LINE/L1	4198	4337	-2175	435118
268	14.9	0	0	scaf_178	1270933	1270979	CR1_AC_1	LINE/CR1	-18	5282	5236	435119
1972	35.2	1.5	1.3	scaf_178	1273980	1275135	CR1_AC_1	LINE/CR1	4107	5264	-36	435120
1634	29	2	2.2	scaf_178	1275847	1276494	L2-18_ACar	LINE/L2	1427	2073	-2458	435121
285	15.4	1.9	0	scaf_178	1277862	1277913	CR1_AC_1	LINE/CR1	5240	5292	-8	435122
229	20.7	1.5	4.7	scaf_178	1277914	1277927	L1-56_ACar	LINE/L1	-6067	198	135	435123
37	0	0	0	scaf_178	1278313	1278344	(AC)n	Simple_repeat	1	32	0	435124
22	3.6	3.5	0	scaf_178	1278348	1278376	(TG)n	Simple_repeat	1	30	0	435125
3772	30.6	1.9	2	scaf_178	1278427	1279951	L2-29B_ACar	LINE/L2	1668	3320	-1784	435126
37	0	0	0	scaf_178	1280096	1280129	(TTCT)n	Simple_repeat	1	34	0	435127
52	5.4	0	0	scaf_178	1280530	1280587	(GT)n	Simple_repeat	1	58	0	435128
613	18.5	0.8	0.8	scaf_178	1283931	1284050	SINE2-2_ACar	SINE/tRNA-Core-RT	E (119)	120	1	435129
19	12.6	0	8.5	scaf_178	1284506	1284556	A-rich	Low_complexity	1	47	0	435130
597	34.6	3.4	2.2	scaf_178	1284595	1285005	CR1_AC_1	LINE/CR1	-8	5292	4877	435131
14	5	0	0	scaf_178	1289896	1289916	(TCCA)n	Simple_repeat	1	21	0	435132
294	31.3	0	0	scaf_178	1291295	1291409	L1-31_ACar	LINE/L1	-2668	2727	2613	435133
321	29.7	8.1	6.5	scaf_178	1291553	1292657	L1-55_ACar	LINE/L1	-2843	3986	2542	435134
2346	25.3	0.5	0.3	scaf_178	1294307	1294878	CR1_AC_1	LINE/CR1	4726	5298	-2	435135
17	28.5	1.4	2.8	scaf_178	1295709	1295780	A-rich	Low_complexity	1	71	0	435136
282	21.2	6.5 1	1.8	scaf_178	1297416	1297522	REP131	DNA	-1903	2306	2205	435137
17	19.7	2.4	0	scaf_178	1299812	1299853	(TCTCCC)n	Simple_repeat	1	43	0	435138
16	19.2	0	0	scaf_178	1299908	1299937	GA-rich	Low_complexity	1	30	0	435139
311	28.6 1	2.5	1.7	scaf_178	1300772	1300931	L2-22_ACar	LINE/L2	-480	1480	1304	435140
6320	9.6	0.7	0.1	scaf_178	1300959	1301817	BovB_ACo	LINE/RTE-BovB	2350	3213	-69	435141
17	9.5	5.9	5.9	scaf_178	1308172	1308222	(TTGCATT)n	Simple_repeat	1	51	0	435142
45	0	0	0	scaf_178	1310091	1310131	(TAT)n	Simple_repeat	1	41	0	435143
228	21.5	9.2	0	scaf_178	1310138	1310202	L2_AC_14	LINE/L2	-61	5043	4973	435144
369	27.8	4	4	scaf_178	1310613	1310762	L2_AC_8	LINE/L2	-900	4993	4844	435145
282	19.3	0	0	scaf_178	1310764	1310829	LINE2_VA1	LINE/L2	-557	106	57	435146
12	24.6	3.5	3.5	scaf_178	1312520	1312576	GA-rich	Low_complexity	1	57	0	435147
14	4.9	0	0	scaf_178	1313443	1313463	(AGCA)n	Simple_repeat	1	21	0	435148
3414	11.1	0.6	0	scaf_178	1313736	1314212	BovB_ACo	LINE/RTE-BovB	-68	3214	2735	435149
9286	8.1	6.2	0.1	scaf_178	1314222	1315533	BovB_ACo	LINE/RTE-BovB	-933	2349	957	435149
725	7.3	0	0	scaf_178	1315535	1315626	BOVB_VA	LINE/RTE-BovB	-2583	700	609	435150
2258	10.6	6.5	0.3	scaf_178	1315627	1315949	VINSINE	SINE/tRNA-Sauria-	RTE 4	346	-5	435151
4355	8.7	3.4	0.2	scaf_178	1315957	1316546	BovB_ACo	LINE/RTE-BovB	-2672	610	2	435149
27	0	0	0	scaf_178	1317895	1317920	(TTTA)n	Simple_repeat	1	26	0	435152
232	19.1	6.2	8.4	scaf_178	1317928	1318024	L2_AC_14	LINE/L2	-61	5043	4949	435153
310	12.5	1.8	0	scaf_178	1319178	1319233	SINE2-2_ACar	SINE/tRNA-Core-RT	E 64	120	-119	435154
317	18.7	3.7	1.2	scaf_178	1319283	1319363	L2-24_ACar	LINE/L2	2368	2450	0	435155
306	20.4	3.4	1.1	scaf_178	1319287	1319375	AnolisSINE2c	SINE/tRNA-Sauria	419	509	0	435156 *
974	31.2	5.5	3.4	scaf_178	1319607	1320100	L2-27_ACar	LINE/L2	-497	1245	742	435157
782	24	1.1	0	scaf_178	1321850	1322032	CR1_AC_1	LINE/CR1	-7	5293	5109	435158
237	12.5	2.4 1	3.3	scaf_178	1327046	1327128	L2_AC_12	LINE/L2	4695	4769	-54	435159
48	0	0	0	scaf_178	1327154	1327196	(AAT)n	Simple_repeat	1	43	0	435160
15	0	0	0	scaf_178	1329354	1329370	(TG)n	Simple_repeat	1	17	0	435161
837	34.1	3.8	3.1	scaf_178	1329376	1330078	CR1_AC_1	LINE/CR1	4576	5283	-17	435162
230	18.2 1	2.7	0	scaf_178	1331004	1331058	L2-29B_ACar	LINE/L2	3402	3463	-19	435163
2876	32.8	5.6	3.8	scaf_178	1337292	1339169	L2_AC_16	LINE/L2	-406	5563	3653	435164
23	14.2	8.1	4.5	scaf_178	1339526	1339611	(CTTTCT)n	Simple_repeat	1	89	0	435165
259	18.3	7.9	8.8	scaf_178	1344692	1344817	L2-18_ACar	LINE/L2	4460	4529	-2	435166
383	7.6	0	7.5	scaf_178	1344858	1344914	BovB_ACo	LINE/RTE-BovB	-1134	2148	2096	435167
237	28.9	0	0	scaf_178	1345004	1345079	CR1_AC_1	LINE/CR1	-358	4942	4867	435168
381	34	4.3	4	scaf_178	1345163	1345508	CR1-L3B_Croc	LINE/CR1	-1230	2047	1701	435169
6906	29.4	2.6	2.6	scaf_178	1348356	1351128	L2-29B_ACar	LINE/L2	378	3149	-333	435170
34	1.7	9.7	1.5	scaf_178	1351232	1351293	(TATTGTA)n	Simple_repeat	1	67	0	435171
318	21.9	4.3	0.8	scaf_178	1351310	1351412	L2-29B_ACar	LINE/L2	3403	3481	-1	435170
476	22.9	1.6	3.3	scaf_178	1351795	1351916	SINE2-2_ACar	SINE/tRNA-Core-RT	E 2	121	-118	435172
12	25.3	1.8	5.5	scaf_178	1352746	1352802	A-rich	Low_complexity	1	55	0	435173
381	26.2	1.2	0	scaf_178	1353408	1353491	BovB_Cg	LINE/RTE-BovB	1	85	-2691	435174 *
402	32.6	2.6	7.8	scaf_178	1353461	1353812	BovB_Ano	LINE/RTE-BovB	196	530	-3093	435175
924	29.5	5	5	scaf_178	1353890	1354434	CR1-3_Croc	LINE/CR1	1925	2469	-1136	435176
242	32.3	1	0	scaf_178	1354428	1354526	CR1_AC_1	LINE/CR1	4889	4988	-312	435177 *
1013	26.6	2.6	0	scaf_178	1354810	1355155	BovB_Cg	LINE/RTE-BovB	91	445	-2331	435174
427	30.7	8.3	6.2	scaf_178	1357662	1358530	L1-24B_ACar	LINE/L1	2365	3568	-3298	435178
501	30.4	4.8	4.2	scaf_178	1358569	1359114	L1_AC_6	LINE/L1	3217	4214	-2525	435179
348	28.2	2.3	2.3	scaf_178	1359515	1359761	L1-85_ACar	LINE/L1	5957	6060	-418	435180
389	33.7	2.1	1.8	scaf_178	1362000	1362331	CR1-3_Croc	LINE/CR1	-609	2996	2664	435181 *
773	33.3	4.1	4.3	scaf_178	1362320	1362877	CR1_AC_1	LINE/CR1	-1118	4182	3766	435182
793	33.3	4.5	1.2	scaf_178	1363304	1363856	CR1-3_Croc	LINE/CR1	2367	2937	-668	435183
1179	31.6 1	1.9	1.4	scaf_178	1364415	1365199	CR1_AC_1	LINE/CR1	-9	5291	4425	435184
649	23	8.8	1.9	scaf_178	1365198	1365422	CR1-1_ACo	LINE/CR1	-1180	797	580	435185 *
54	0	0	0	scaf_178	1365441	1365486	(TC)n	Simple_repeat	1	46	0	435186
583	26.5	3	0.6	scaf_178	1365509	1365675	CR1-1_ACo	LINE/CR1	-1384	3916	3746	435185
295	28.4	4.2	3.5	scaf_178	1366367	1366534	CR1-L3B_Croc	LINE/CR1	-3094	183	15	435187
438	30.4 1	0.6	2.1	scaf_178	1367814	1368569	L1-64_ACar	LINE/L1	2817	3519	-2255	435188 *
2001	24.8	0.8	0.4	scaf_178	1368546	1369048	CR1_AC_1	LINE/CR1	-15	5285	4781	435189
578	30.9	4.9	3.3	scaf_178	1369018	1369969	L1-72_ACar	LINE/L1	2003	2889	-1742	435190 *
246	33.3	2.9	2.9	scaf_178	1371734	1371977	CR1-3_Croc	LINE/CR1	2767	3010	-595	435191
17	7	0	6.2	scaf_178	1376754	1376787	(AATAC)n	Simple_repeat	1	32	0	435192
13	13.9	7.8	3.8	scaf_178	1377425	1377475	(GAAGTAT)n	Simple_repeat	1	53	0	435193
1519	33.4	5.6	5.8	scaf_178	1377854	1378922	L2-29B_ACar	LINE/L2	403	1469	-2013	435194
413	32.6	2.2	2	scaf_178	1378925	1379184	CR1-1_ACo	LINE/CR1	-47	1930	1741	435195
1664	29.9	4.8	1.2	scaf_178	1379211	1380385	L1-72_ACar	LINE/L1	-1814	2817	1601	435196
21	13.4	6.1	0	scaf_178	1380386	1380434	(TTAT)n	Simple_repeat	1	52	0	435197
939	23.1	0.9	0	scaf_178	1380532	1380747	CR1_AC_1	LINE/CR1	-10	5290	5073	435198
644	26	0	0	scaf_178	1383748	1383893	CR1_AC_1	LINE/CR1	-594	4706	4561	435198
238	23.9	4	4	scaf_178	1384213	1384286	L2_AC_16	LINE/L2	5301	5374	-595	435199
15	13.9	0	0	scaf_178	1384330	1384353	(G)n	Simple_repeat	1	24	0	435200
466	35	3.2	4.1	scaf_178	1385506	1385996	CR1-3_Croc	LINE/CR1	-594	3011	2595	435201 *
780	33.6	7.8	3.8	scaf_178	1385991	1386846	CR1-3_Croc	LINE/CR1	-1202	2403	1515	435201
254	27.9	5	3.9	scaf_178	1387890	1388068	CR1-L3A_Croc	LINE/CR1	-2657	1631	1451	435202
286	35.6	6.9	3.4	scaf_178	1388284	1388571	CR1_AC_1	LINE/CR1	-3013	2287	1990	435203
31	3	0	0	scaf_178	1389279	1389312	(GAATCATA)n	Simple_repeat	1	34	0	435204
1004	25	1.9	0	scaf_178	1389313	1389572	CR1_AC_1	LINE/CR1	-38	5262	4998	435205
1600	28.1	2.7	2	scaf_178	1390737	1391288	CR1_AC_1	LINE/CR1	4728	5283	-17	435206
419	26	5.3	3.2	scaf_178	1391160	1391310	L1-56_ACar	LINE/L1	-5978	287	134	435207 *
764	22.1 1	4.1	1.3	scaf_178	1391499	1391768	VINSINE	SINE/tRNA-Sauria-	RTE 1	304	-47	435208
22	9.2	0	0	scaf_178	1391797	1391831	(GTGCC)n	Simple_repeat	1	35	0	435209
1204	32	6.2	5.4	scaf_178	1393226	1395204	L1-36_ACar	LINE/L1	-296	6558	4088	435210
409	35.2	0.8	3.3	scaf_178	1396414	1396652	L2-27_ACar	LINE/L2	1009	1202	-540	435211
12	20.8	0	2.9	scaf_178	1397087	1397121	A-rich	Low_complexity	1	34	0	435212
16	14	8.5	0	scaf_178	1397174	1397220	(AAGTGAA)n	Simple_repeat	1	51	0	435213
406	29.7	1.9	0.6	scaf_178	1409222	1409380	L1-92_ACar	LINE/L1	-1259	2364	2204	435214
16	22.1	1.4	7.3	scaf_178	1414859	1414930	A-rich	Low_complexity	1	68	0	435215
245	19.1 1	1.1	0	scaf_178	1415368	1415430	CR1_AC_1	LINE/CR1	-5	5295	5226	435216
1133	32.1	3.7	2.2	scaf_178	1419813	1420356	L2_AC_16	LINE/L2	-422	5547	4996	435217
1272	32.8	2.4	2.3	scaf_178	1420449	1421199	CR1-3_Croc	LINE/CR1	2259	3010	-595	435218
366	35.1	5.1	4.2	scaf_178	1420902	1421276	hAT-4_ACar	DNA/hAT-Ac	-5510	6401	6024	435219 *
1660	32.6	7.8	1.7	scaf_178	1422174	1423238	L2-26_ACar	LINE/L2	-532	2950	1444	435220
287	25	0	0	scaf_178	1424383	1424450	CR1-1_Amn	LINE/CR1	556	623	-190	435221
22	6.1	0	2.9	scaf_178	1424678	1424713	(GGAAT)n	Simple_repeat	1	35	0	435222
32	0	0	0	scaf_178	1425760	1425789	(AAC)n	Simple_repeat	1	30	0	435223
1495	21.1	2.2	0.9	scaf_178	1425889	1426199	BovB_ACo	LINE/RTE-BovB	-80	3202	2888	435224
6456	11.8	4	0.9	scaf_178	1427296	1428279	BovB_ACo	LINE/RTE-BovB	-67	3215	2202	435225
14	8.5	0	3.9	scaf_178	1429275	1429301	(AAAT)n	Simple_repeat	1	26	0	435226
252	29.1	8.8	1.2	scaf_178	1430070	1430149	Squam2	SINE?	-23	183	98	435227
14	18.4	0	0	scaf_178	1431312	1431342	(TTG)n	Simple_repeat	1	31	0	435228
14	22.5	0	6.1	scaf_178	1435595	1435646	(AATAA)n	Simple_repeat	1	49	0	435229
236	29.8	0	0	scaf_178	1436595	1436698	CR1-L3B_Croc	LINE/CR1	499	602	-2675	435230
767	33.8	4.8	3.4	scaf_178	1437384	1438053	CR1-3_Croc	LINE/CR1	1647	2325	-1280	435231
833	32.1	2.2	2.2	scaf_178	1439214	1439720	CR1_AC_1	LINE/CR1	1770	2276	-3024	435232
832	27.4	0.5	0.5	scaf_178	1439877	1440100	CR1-3_Croc	LINE/CR1	240	463	-3142	435233
288	23.1	3.1	0	scaf_178	1442070	1442134	SINE2-2_ACar	SINE/tRNA-Core-RT	E 54	120	-119	435234
392	18.2	2.6	0	scaf_178	1445465	1445487	CR1_AC_1	LINE/CR1	5184	5262	-38	435235
317	15.3	0	3.4	scaf_178	1445488	1445541	Chapaev3-1_AC	DNA/CMC-Chapaev-3	-1125	754	703	435236
44	3.4	5	0	scaf_178	1445542	1445601	(TCTATGAT)n	Simple_repeat	1	63	0	435237
23	5.5	2.5	2.5	scaf_178	1445852	1445891	(ATAAAAC)n	Simple_repeat	1	40	0	435238
706	38	5	1.6	scaf_178	1446640	1447446	RTEX-8_ACar	LINE/RTE-X	-574	4737	3904	435239
264	27.9 1	2.3	0.6	scaf_178	1448518	1448672	CR1-L3A_Croc	LINE/CR1	-394	3894	3722	435240
353	37	3.1	1.2	scaf_178	1448675	1449251	CR1_AC_1	LINE/CR1	-954	4346	3759	435241
225	26.7	0	0	scaf_178	1449308	1449367	CR1-1_PMo	LINE/CR1	1880	1939	-45	435242
261	14.3	0	0	scaf_178	1449765	1449806	Squam2	SINE?	46	87	-119	435243
577	11.8	0	0	scaf_178	1451008	1451092	BovB_ACo	LINE/RTE-BovB	-655	2627	2543	435244 *
1719	13.7	0.4	0	scaf_178	1451092	1451369	BovB_ACo	LINE/RTE-BovB	-3002	280	2	435244
435	32.7 1	3.6	0.7	scaf_178	1459772	1460348	CR1-3_Croc	LINE/CR1	2524	2984	-621	435245
535	11	0	1.2	scaf_178	1461778	1461860	BovB_ACo	LINE/RTE-BovB	-69	3213	3132	435246
262	19.7 2	1.1	0	scaf_178	1463024	1463094	Squam2	SINE?	103	188	-18	435247
69	0	0	1.5	scaf_178	1464894	1464959	(CTTT)n	Simple_repeat	1	65	0	435248
251	21.1	1.4	1.4	scaf_178	1466762	1466833	L2_AC_15	LINE/L2	3658	3729	-2226	435249
19	17.9	7.9	0	scaf_178	1469860	1469922	(TATTTGA)n	Simple_repeat	1	68	0	435250
252	20	6	6	scaf_178	1469931	1469958	AnolisSINE2c	SINE/tRNA-Sauria	391	505	-2	435251
253	17.1	3.5 1	2.5	scaf_178	1469959	1470045	L2-29B_ACar	LINE/L2	3403	3482	0	435252
13	9.6	0	0	scaf_178	1471427	1471449	(AAAT)n	Simple_repeat	1	23	0	435253
21	17.6	0	0	scaf_178	1472237	1472271	A-rich	Low_complexity	1	35	0	435254
43	0	0	0	scaf_178	1472272	1472308	(AT)n	Simple_repeat	1	37	0	435255
671	20.6	1.4	0	scaf_178	1475368	1475508	CR1_AC_1	LINE/CR1	5143	5285	-15	435256
17	17.3	6.5	3.1	scaf_178	1475672	1475733	(AAGATATG)n	Simple_repeat	1	64	0	435257
431	27.8	0	7.6	scaf_178	1476061	1476216	CR1-3_Croc	LINE/CR1	1837	1981	-1624	435258
17	15.8	2.3	2.3	scaf_178	1478266	1478309	A-rich	Low_complexity	1	44	0	435259
18	29.8	0	0	scaf_178	1478712	1478772	A-rich	Low_complexity	1	61	0	435260
16	20.6	5.6	4.1	scaf_178	1478773	1478783	(AATAA)n	Simple_repeat	1	73	0	435261
231	25.4	8.4	4.5	scaf_178	1479041	1479147	SINE2-2_ACar	SINE/tRNA-Core-RT	E 11	121	-118	435262
574	31.2	4.2	4.1	scaf_178	1481675	1482415	DIRS-13_ACar	LTR/DIRS	-253	5803	5072	435263
67	0	0	0	scaf_178	1485245	1485301	(TC)n	Simple_repeat	1	57	0	435264
18	4.5	0	0	scaf_178	1485302	1485324	(GT)n	Simple_repeat	1	23	0	435265
294	32.9	6.3	2.7	scaf_178	1489535	1489853	CR1_Amni-1	LINE/CR1	493	822	-498	435266
4411	7.1	0.2	0.2	scaf_178	1493008	1493600	BovB_ACo	LINE/RTE-BovB	5	597	-2685	435267
8544	6.4	2.6	0.2	scaf_178	1493701	1494919	BovB_ACo	LINE/RTE-BovB	555	1803	-1479	435267
316	30.8	3.3	3.3	scaf_178	1496664	1497369	L1_AC_1	LINE/L1	1858	3174	-3324	435268
1215	32	5.1	3.9	scaf_178	1497706	1500316	L1-36_ACar	LINE/L1	2375	6497	-593	435269
13	14.3	0	6.1	scaf_178	1500558	1500592	(TATATT)n	Simple_repeat	1	33	0	435270
10167	7.8	0.2	1.6	scaf_178	1500618	1502067	BovB_ACo	LINE/RTE-BovB	1786	3215	-67	435271
17	0	0	0	scaf_178	1502099	1502120	(AATA)n	Simple_repeat	1	22	0	435272
450	22.4	1.6	2.4	scaf_178	1505311	1505438	DIRS-23_ACar	LTR/DIRS	-273	5479	5353	435273
308	27.3	0.4	0	scaf_178	1505476	1505601	CR1-3_Croc	LINE/CR1	315	407	-3198	435274
456	29.5	4.8	2.4	scaf_178	1505954	1506341	DIRS-23_ACar	LTR/DIRS	-751	5210	4728	435273
331	29.8	2.6	1.4	scaf_178	1506722	1506889	DIRS-23_ACar	LTR/DIRS	-1542	4415	4302	435273
19	0	0	0	scaf_178	1507593	1507613	(T)n	Simple_repeat	1	21	0	435275
378	36.3	1.5	1.1	scaf_178	1507812	1508084	DIRS-9_ACar	LTR/DIRS	-2644	3197	2924	435276
14	12.7	0	0	scaf_178	1509113	1509138	(TCA)n	Simple_repeat	1	26	0	435277
372	22.7	1.3	0	scaf_178	1511765	1511839	5S-Sauria	SINE/5S-Sauria-RT	E 15	90	-258	435278
20	9.4	0	0	scaf_178	1512370	1512403	(GGGAGGG)n	Simple_repeat	1	34	0	435279
35	0	0	0	scaf_178	1512404	1512436	(GGTAA)n	Simple_repeat	1	33	0	435280
353	15.3	2.8	0	scaf_178	1512624	1512695	CR1_AC_1	LINE/CR1	-17	5283	5210	435281
268	18.4	6.7	2.1	scaf_178	1513575	1513586	AnolisSINE2a	SINE/tRNA-Sauria	382	430	-46	435282
311	19.4	0	3	scaf_178	1513587	1513655	L2-20_ACar	LINE/L2	4927	4993	0	435283
274	21.7	2.9	0	scaf_178	1514455	1514523	CR1_AC_1	LINE/CR1	5209	5279	-21	435284
967	24.4	0.8	0	scaf_178	1514851	1515100	CR1_AC_1	LINE/CR1	5033	5284	-16	435285
397	31.9	0.9	0.9	scaf_178	1514912	1515123	hAT-4B_ACar	DNA/hAT-Ac	-9874	7486	7275	435286 *
16	0	0	0	scaf_178	1515939	1515955	(A)n	Simple_repeat	1	17	0	435287
356	35.4	0	6.9	scaf_178	1515998	1516228	CR1-1_ACo	LINE/CR1	-1065	912	697	435288
413	26.8	3	3	scaf_178	1517602	1517801	CR1-3_Croc	LINE/CR1	-3163	442	243	435289
1584	24	0.7	0.2	scaf_178	1518993	1519414	CR1_AC_1	LINE/CR1	4867	5290	-10	435290
18	4	0	0	scaf_178	1520098	1520123	(TATT)n	Simple_repeat	1	26	0	435291
1037	29.8	0.9	0.9	scaf_178	1520238	1520661	L2-27_ACar	LINE/L2	836	1259	-483	435292
508	31.6	1.9	1.8	scaf_178	1520814	1521135	L2-29_ACar	LINE/L2	4009	4651	-408	435293
23	15.5	6.5	3.8	scaf_178	1521177	1521253	(TATTTA)n	Simple_repeat	1	79	0	435294
14	0	8.7	0	scaf_178	1521305	1521327	(TAA)n	Simple_repeat	1	25	0	435295
503	16.8	2	0	scaf_178	1521718	1521818	CR1_AC_1	LINE/CR1	-14	5286	5184	435296
249	10.5	0	0	scaf_178	1525686	1525723	hAT-N5_ACar	DNA/hAT-Tip100	-1848	2367	2330	435297
16	7	0	9.1	scaf_178	1528180	1528215	(CTT)n	Simple_repeat	1	33	0	435298
19	22.4	3.5	5.9	scaf_178	1528218	1528304	(TTAATT)n	Simple_repeat	1	85	0	435299
48	1.8	3.6	0	scaf_178	1528389	1528443	(TAA)n	Simple_repeat	1	57	0	435300
13	4	7.7	0	scaf_178	1529930	1529956	(AAAAC)n	Simple_repeat	1	29	0	435301
377	22.1 1	8.9	2.3	scaf_178	1531080	1531227	L2_AC_17	LINE/L2	2153	2324	-2735	435302
226	24.4	2.5	1.2	scaf_178	1532693	1532771	CR1_AC_1	LINE/CR1	5221	5300	0	435303
17	29.6	2.4	2.4	scaf_178	1533404	1533485	(TGATT)n	Simple_repeat	1	82	0	435304
490	26	0	0	scaf_178	1534496	1534649	CR1-L3B_Croc	LINE/CR1	420	573	-2704	435305
230	16.3	0	0	scaf_178	1537650	1537692	CR1_AC_1	LINE/CR1	5240	5282	-18	435306
321	20	4.3	3.2	scaf_178	1537965	1538057	MIR1_Amn	SINE/MIR	16	109	-121	435307 *
353	19.8	1.2	0	scaf_178	1537989	1538069	SINE2-2_ACar	SINE/tRNA-Core-RT	E 39	120	-119	435308
339	12.7	0	0	scaf_178	1538292	1538346	CR1_AC_1	LINE/CR1	5233	5287	-13	435309
242	24.5	5	5	scaf_178	1538347	1538380	hAT-4B_ACar	DNA/hAT-Ac	-9997	7343	7265	435310
37	2.6	0	0	scaf_178	1538673	1538711	(AAATA)n	Simple_repeat	1	39	0	435311
386	24.5	4.4	4.4	scaf_178	1538713	1538870	Mariner-1_ACar	DNA/TcMar-Mariner	-544	806	649	435312
257	27	0	0	scaf_178	1543260	1543333	L2-26_ACar	LINE/L2	2200	2273	-515	435313
33	0	0	0	scaf_178	1543605	1543640	(AC)n	Simple_repeat	1	36	0	435314
59	0	0	0	scaf_178	1543641	1543690	(AG)n	Simple_repeat	1	50	0	435315
44	0	0	0	scaf_178	1546404	1546441	(GT)n	Simple_repeat	1	38	0	435316
1204	30.9	2.1	2.1	scaf_178	1551404	1552013	L2_AC_15	LINE/L2	4917	5494	-461	435317
12	13.9	0	0	scaf_178	1552190	1552213	(TAAG)n	Simple_repeat	1	24	0	435318
1092	27.7 1	1.9	0.6	scaf_178	1553389	1553936	CR1-3_Croc	LINE/CR1	-621	2984	2488	435319
329	22.4 1	0.8	0.8	scaf_178	1553952	1554152	CR1-1_ACo	LINE/CR1	-852	1125	1057	435320
313	32.3 1	4.1	1.4	scaf_178	1558120	1558439	L2-22_ACar	LINE/L2	413	772	-1188	435321
268	29.2	1.4	0	scaf_178	1558557	1558628	L2_AC_7	LINE/L2	4579	4651	-947	435322
272	30	5	0	scaf_178	1558745	1558824	L2-29B_ACar	LINE/L2	2757	2840	-642	435323
252	18.2	0	0	scaf_178	1559013	1559056	L2_AC_3	LINE/L2	4457	4500	-477	435324
675	17.8	1.5	0	scaf_178	1564805	1564939	CR1_AC_1	LINE/CR1	5160	5296	-4	435325
43	0	0	0	scaf_178	1567512	1567550	(ATG)n	Simple_repeat	1	39	0	435326
12	25.3	2.4	0	scaf_178	1570890	1570931	A-rich	Low_complexity	1	43	0	435327
435	29.5	2.7	1.9	scaf_178	1571086	1571359	L2-29_ACar	LINE/L2	4037	4261	-325	435328
278	17.8	2.5	9.1	scaf_178	1571427	1571546	L2-18_ACar	LINE/L2	4460	4527	-4	435329
249	19	8.9	0	scaf_178	1575305	1575383	L2-29_ACar	LINE/L2	0	4586	4501	435330
527	17.6	0.8	2.5	scaf_178	1575428	1575549	SINE2-2_ACar	SINE/tRNA-Core-RT	E (119)	120	1	435331
14	19.3	7.9	3	scaf_178	1575917	1575979	(TTC)n	Simple_repeat	1	66	0	435332
262	18.9	6.7	1.3	scaf_178	1576466	1576540	AnolisSINE2a	SINE/tRNA-Sauria	-10	466	388	435333
532	29.9	0.6	0	scaf_178	1576821	1576994	CR1-3_Croc	LINE/CR1	-1024	2581	2407	435334
761	30.9	7.4	1.6	scaf_178	1588765	1589237	CR1_AC_1	LINE/CR1	-13	5287	4788	435335
546	29	0.6	0.6	scaf_178	1589270	1589432	CR1_AC_1	LINE/CR1	-1025	4275	4113	435335
234	25	0	2.9	scaf_178	1590359	1590428	CR1_AC_1	LINE/CR1	5221	5288	-12	435336
19	0	6.9	0	scaf_178	1594444	1594472	(AATA)n	Simple_repeat	1	31	0	435337
1642	33.8	5.7	1.9	scaf_178	1594923	1596673	CR1_AC_1	LINE/CR1	2460	4275	-1025	435338
771	29.9	8.9	1.4	scaf_178	1596735	1597246	CR1-3_Croc	LINE/CR1	2536	2983	-622	435339
28	0	0	0	scaf_178	1597376	1597402	(ACAAC)n	Simple_repeat	1	27	0	435340
15	5.3	6.4	8.7	scaf_178	1598112	1598158	(ATAACT)n	Simple_repeat	1	46	0	435341
256	4.5	0	0	scaf_178	1598164	1598207	L1_AC_7	LINE/L1	6293	6336	-94	435342
621	18.1	1.6	0	scaf_178	1599093	1599219	CR1_AC_1	LINE/CR1	5159	5287	-13	435343
2362	32.8	7	3.1	scaf_178	1604226	1606474	CR1_AC_1	LINE/CR1	-15	5285	3745	435344
454	30.8	4.5	2	scaf_178	1606742	1606983	CR1_AC_1	LINE/CR1	-2626	2674	2427	435345
257	20.9	5.8	1.1	scaf_178	1607383	1607469	CR1_AC_1	LINE/CR1	-20	5280	5190	435346
29	0	0	0	scaf_178	1607475	1607501	(GAT)n	Simple_repeat	1	27	0	435347
16	0	0	0	scaf_178	1607502	1607521	(TAT)n	Simple_repeat	1	20	0	435348
17	29.5	0	6.1	scaf_178	1607572	1607658	(AATAA)n	Simple_repeat	1	82	0	435349
14	14.3	0	6.1	scaf_178	1607710	1607744	GA-rich	Low_complexity	1	33	0	435350
511	32.6	1.7	1.7	scaf_178	1607815	1608071	L2_AC_15	LINE/L2	-461	5494	5269	435351
470	24.8	0	0.8	scaf_178	1608074	1608191	CR1-3_Croc	LINE/CR1	-618	2987	2871	435352
228	13.9	0	0	scaf_178	1610105	1610140	hATN-4_ACar	DNA/hAT-Charlie	0	1089	1054	435353
1671	28.9	5	4.7	scaf_178	1611288	1613240	L1-46_ACar	LINE/L1	2119	4076	-1879	435354
7579	10.4	2.5	0.4	scaf_178	1613241	1614415	BovB_ACo	LINE/RTE-BovB	2018	3217	-65	435355
12	5.6	0	0	scaf_178	1616346	1616364	(CAT)n	Simple_repeat	1	19	0	435356
16	19	2.4	0	scaf_178	1617594	1617635	(TAAGTGA)n	Simple_repeat	1	43	0	435357
18	17.7	0	0	scaf_178	1620010	1620041	(AC)n	Simple_repeat	1	32	0	435358
505	24.5	0	0	scaf_178	1620139	1620277	CR1-1_ACo	LINE/CR1	1016	1154	-823	435359
17	6.8	6.5	0	scaf_178	1629723	1629753	(GTT)n	Simple_repeat	1	33	0	435360
435	28.5	1.8	2.8	scaf_178	1631410	1631634	CR1-1_ACo	LINE/CR1	1743	1928	-49	435361
446	33.4	3.1	2.6	scaf_178	1631653	1632039	CR1_AC_1	LINE/CR1	-10	5290	4902	435362
13	18.1	5.3	0	scaf_178	1632503	1632540	A-rich	Low_complexity	1	40	0	435363
28	0	0	0	scaf_178	1634634	1634660	(CTTG)n	Simple_repeat	1	27	0	435364
35	0	0	0	scaf_178	1634922	1634959	(GT)n	Simple_repeat	1	38	0	435365
56	0	0	0	scaf_178	1634960	1635007	(GA)n	Simple_repeat	1	48	0	435366
14	17.7	0	7.1	scaf_178	1635478	1635522	A-rich	Low_complexity	1	42	0	435367
379	10.1	5.8	1.9	scaf_178	1636794	1636876	DIRS-2_ACar	LTR/DIRS	6019	6112	-9	435368
401	16.9	2.2	2.2	scaf_178	1637662	1637752	Mariner-N2_ACar	DNA/TcMar-Tc2	-1342	91	1	435369
1120	30.7	5	1.6	scaf_178	1638198	1638760	CR1_AC_1	LINE/CR1	-15	5285	4704	435370
467	29.6	3.3	2.1	scaf_178	1639176	1639509	L1-72_ACar	LINE/L1	3380	3717	-914	435371
554	18	5.2	3.2	scaf_178	1639672	1639826	DNA-4_ACar	DNA	-255	482	325	435372
261	24.7	0	3.7	scaf_178	1639886	1639969	L2-20_ACar	LINE/L2	0	4993	4913	435373
15	18	0	8.3	scaf_178	1639970	1640021	A-rich	Low_complexity	1	48	0	435374
18	6.6	7.3	7.3	scaf_178	1641565	1641619	(ATTCTA)n	Simple_repeat	1	55	0	435375
374	15.4 1	0.6	5.7	scaf_178	1641846	1641996	DNA-4_ACar	DNA/hAT-Tag1	-74	663	506	435376
347	19.8	6.8	4.4	scaf_178	1642589	1642720	DNA-4_ACar	DNA	-410	327	193	435372
322	35.8	2.3	2.3	scaf_178	1642738	1643040	CR1_AC_1	LINE/CR1	4867	5098	-202	435377
589	21.2	1.5	0	scaf_178	1643140	1643271	CR1_AC_1	LINE/CR1	-15	5285	5152	435378
253	20.3	4.3	1.4	scaf_178	1658324	1658393	L2-29_ACar	LINE/L2	4501	4572	-14	435379
3237	29.6	8	1.4	scaf_178	1660732	1662228	CR1_AC_1	LINE/CR1	-14	5286	3694	435380
13	11.9	5	5	scaf_178	1662494	1662533	GA-rich	Low_complexity	1	40	0	435381
15	5.5	0	0	scaf_178	1663969	1663987	(C)n	Simple_repeat	1	19	0	435382
580	30.8	5.9	1.9	scaf_178	1664226	1665275	L1-46_ACar	LINE/L1	2043	3133	-2822	435383
12	19.9	0	0	scaf_178	1665665	1665693	(CTTTC)n	Simple_repeat	1	29	0	435384
631	34.9	4.7	4.9	scaf_178	1666126	1666635	L2_AC_13	LINE/L2	-1912	3499	2991	435385
330	15	4.7	5.4	scaf_178	1667580	1667721	DIRS-22_ACar	LTR/DIRS	5709	5955	-11	435386
265	21.4	4.3	0	scaf_178	1667663	1667745	DIRS-31_ACar	LTR/DIRS	-258	5850	5780	435387 *
465	23.5	1.0 1	0.1	scaf_178	1669965	1670158	BovB_Cg	LINE/RTE-BovB	331	508	-2268	435388
654	15.9	3.5	0	scaf_178	1670160	1670272	hAT-2N1_AC	DNA/hAT-Charlie	0	1485	1369	435389
15	12.4	0	7.9	scaf_178	1670275	1670315	A-rich	Low_complexity	1	38	0	435390
380	30.8	4.4	1.2	scaf_178	1672455	1672612	L2_AC_14	LINE/L2	3536	3698	-1406	435391
379	31.1	1.8	2.9	scaf_178	1674115	1674403	CR1-3_Croc	LINE/CR1	-767	2838	2571	435392
470	28.2	7.3	2.5	scaf_178	1675459	1675731	CR1_AC_1	LINE/CR1	2441	2726	-2574	435393
395	14.4	0.2	0	scaf_178	1678831	1678902	CR1_AC_1	LINE/CR1	5222	5285	-15	435393
2511	32.5	3.3	1.2	scaf_178	1678950	1680206	CR1_AC_1	LINE/CR1	3991	5272	-28	435394
14	23.9	2.3	0	scaf_178	1680641	1680684	(TTTTA)n	Simple_repeat	1	45	0	435395
16	15.9	0	0	scaf_178	1681846	1681873	(CA)n	Simple_repeat	1	28	0	435396
27	0	0	0	scaf_178	1683467	1683492	(TTTA)n	Simple_repeat	1	26	0	435397
1119	28.7	3.5	1.7	scaf_178	1685071	1685812	L1_AC_16	LINE/L1	3142	3896	-2233	435398
627	17.2	3.1	1.5	scaf_178	1688813	1688942	CR1_AC_1	LINE/CR1	5153	5284	-16	435399
319	29.6	1.8	1.3	scaf_178	1689665	1689939	L1-69_ACar	LINE/L1	2504	2654	-599	435400
243	28.7	0.6	1.3	scaf_178	1690021	1690179	L1-69_ACar	LINE/L1	3804	3961	-670	435400
11	18.1	0.0 1	2.2	scaf_178	1690387	1690441	(TGTTAAT)n	Simple_repeat	1	49	0	435401
3878	30.4	3.2	1.9	scaf_178	1690591	1692293	CR1_AC_1	LINE/CR1	3558	5281	-19	435402
435	31.8	0.6	0	scaf_178	1694033	1694202	RTEX-5_ACar	LINE/RTE-X	2874	3044	-2025	435403
456	34.7	4	0.9	scaf_178	1694429	1694786	RTEX-5_ACar	LINE/RTE-X	3344	3718	-1451	435403
404	32.4	2.8	2	scaf_178	1696095	1696345	CR1-3_Croc	LINE/CR1	-1096	2509	2293	435404
234	33.3	0	0	scaf_178	1696342	1696434	CR1_AC_1	LINE/CR1	-1455	3845	3753	435405 *
382	34.7	0	0	scaf_178	1696559	1696757	CR1_AC_1	LINE/CR1	-1672	3628	3430	435405
4049	10.2	1	0	scaf_178	1697869	1698457	BovB_ACo	LINE/RTE-BovB	-2686	596	2	435406
356	20.3	2.7	0	scaf_178	1700313	1700386	Mariner-3_ACar	DNA/TcMar-Tc2	1	76	-2354	435407
425	20.2	2.2	0	scaf_178	1700471	1700559	Mariner-3_ACar	DNA/TcMar-Tc2	2340	2430	0	435408
705	30.8	9.1	0.8	scaf_178	1700655	1701017	L2-29B_ACar	LINE/L2	-433	3049	2741	435409
14	5	0	0	scaf_178	1701760	1701780	(GTTT)n	Simple_repeat	1	21	0	435410
648	28.7	1.3	0	scaf_178	1703442	1703680	CR1_AC_1	LINE/CR1	-16	5284	5058	435411
252	34.3	1	1	scaf_178	1703900	1704099	CR1-3_Croc	LINE/CR1	-609	2996	2797	435412
305	28.4	1.6	9.5	scaf_178	1705398	1705646	L1-72_ACar	LINE/L1	-595	4036	3806	435413
267	29.2	2.8	0.6	scaf_178	1706954	1707118	L1-64_ACar	LINE/L1	-1937	3837	3751	435414
19	3	5.3	5.3	scaf_178	1708216	1708253	(TCT)n	Simple_repeat	1	38	0	435415
18	0	0	0	scaf_178	1710125	1710147	(TTAT)n	Simple_repeat	1	23	0	435416
14	12.3	0.0 1	0.3	scaf_178	1710202	1710244	A-rich	Low_complexity	1	39	0	435417
387	24.6	7.4	0.5	scaf_178	1710284	1710459	CR1-L3B_Croc	LINE/CR1	-2683	594	407	435418
451	28.1	3	3	scaf_178	1715258	1715422	L2-18_ACar	LINE/L2	3790	3954	-577	435419
34	0	0	0	scaf_178	1715901	1715931	(TAA)n	Simple_repeat	1	31	0	435420
4803	13.9	2.7	0.2	scaf_178	1717451	1718256	BovB_ACo	LINE/RTE-BovB	2392	3217	-65	435421
243	16.0 1	4.7	0	scaf_178	1718517	1718591	L2-29_ACar	LINE/L2	0	4586	4501	435422
547	15.3	1.7	0.8	scaf_178	1718645	1718763	SINE2-2_ACar	SINE/tRNA-Core-RT	E (119)	120	1	435423
14	17.2	0	2.9	scaf_178	1720544	1720578	(ATTTAA)n	Simple_repeat	1	34	0	435424
1246	29.7	4.4	6.3	scaf_178	1722835	1723589	L2-18_ACar	LINE/L2	1443	2183	-2348	435425
383	32.4	1.4	0.9	scaf_178	1724500	1724714	CR1_AC_1	LINE/CR1	2080	2295	-3005	435426
2249	11.8	0.6	0.8	scaf_178	1724835	1725186	VINSINE	SINE/tRNA-Sauria-	RTE 1	351	0	435427
650	30.6	3.7	1.7	scaf_178	1727706	1728111	L1-75_ACar	LINE/L1	3951	4364	-2391	435428
375	33.3	6.2	2.8	scaf_178	1728409	1729373	CR1_AC_1	LINE/CR1	1	508	-1469	435426
775	31.8	4.4	1.6	scaf_178	1729444	1729874	CR1_AC_1	LINE/CR1	3558	4000	-1300	435429
2806	30.9	2.4	1.1	scaf_178	1729929	1731086	CR1_AC_1	LINE/CR1	4113	5285	-15	435429
566	34.8	4.8	0.4	scaf_178	1731202	1731469	L2-29B_ACar	LINE/L2	-519	2963	2684	435430
231	11.1	0	0	scaf_178	1732577	1732612	CR1_AC_1	LINE/CR1	5250	5285	-15	435431
14	12.6	0	0	scaf_178	1734129	1734155	(GCTGT)n	Simple_repeat	1	27	0	435432
12	19.7	0	0	scaf_178	1734582	1734610	(TACTG)n	Simple_repeat	1	29	0	435433
251	9.3	9.3	0	scaf_178	1741905	1741947	DIRS-22_ACar	LTR/DIRS	-301	5565	5519	435434
18	0	0	0	scaf_178	1742874	1742893	(T)n	Simple_repeat	1	20	0	435435
18614	9.2	0.9	0.5	scaf_178	1744117	1746644	BovB_ACo	LINE/RTE-BovB	-74	3208	671	435436
3244	6.8	2.4	0	scaf_178	1746709	1747122	BovB_ACo	LINE/RTE-BovB	-2606	676	253	435436
16	6.8	6.5	0	scaf_178	1747839	1747869	(TTTGT)n	Simple_repeat	1	33	0	435437
13	0	5	0	scaf_178	1752397	1752416	(TTG)n	Simple_repeat	1	21	0	435438
16	23.2	2.3	2.3	scaf_178	1752695	1752738	(TC)n	Simple_repeat	1	44	0	435439
17	27.9	0	3.4	scaf_178	1757111	1757120	(TATG)n	Simple_repeat	1	26	-33	435440
26	13.4	0	0	scaf_178	1757121	1757161	(TG)n	Simple_repeat	1	41	0	435441
17	27.9	0	3.4	scaf_178	1757162	1757171	(TATG)n	Simple_repeat	27	59	0	435440
15	14.4	0	0	scaf_178	1757369	1757392	(T)n	Simple_repeat	1	24	0	435442
43	0	0	0	scaf_178	1759699	1759737	(TAA)n	Simple_repeat	1	39	0	435443
507	19.8 1	3	5.8	scaf_178	1760651	1760827	Squam2	SINE?	3	191	-15	435444
11	34.3	0	1.7	scaf_178	1761178	1761237	A-rich	Low_complexity	1	59	0	435445
308	35.5	0.9	0	scaf_178	1761447	1761553	SINE2-2_ACar	SINE/tRNA-Core-RT	E 1	108	-131	435446
272	24.6	0	0	scaf_178	1762207	1762271	hAT-N10_ACar	DNA/hAT-Charlie	1	65	-1720	435447
353	31.9 1	2.2	1.7	scaf_178	1762562	1762904	DIRS-33_ACar	LTR/DIRS	2687	3351	-2748	435448
585	29.9	5.8	5.4	scaf_178	1762957	1763505	L1-36_ACar	LINE/L1	-809	6281	5731	435449
1878	34	5.1	4.2	scaf_178	1764174	1766646	L1-84_ACar	LINE/L1	-1252	5246	2150	435450
369	21.8	0	7.7	scaf_178	1769071	1769224	L2-20_ACar	LINE/L2	4851	4993	0	435451
321	24.5	2.1	3.3	scaf_178	1769913	1770005	DIRS-33B_ACar	LTR/DIRS	4501	4686	-1293	435452
314	19.8	7.6	7.6	scaf_178	1771586	1771716	DIRS-19_ACar	LTR/DIRS	1	131	-5793	435453
13	22.6	0	0	scaf_178	1771853	1771899	(GTTCTT)n	Simple_repeat	1	47	0	435454
16	9.8	0	0	scaf_178	1771905	1771926	(A)n	Simple_repeat	1	22	0	435455
248	28.8	0	0	scaf_178	1772007	1772072	DIRS-7_ACar	LTR/DIRS	343	408	-5381	435456
696	34.7	5.6	4.6	scaf_178	1774078	1775824	DIRS-33_ACar	LTR/DIRS	2444	4687	-1412	435457
523	33.1	4.2	2	scaf_178	1776148	1776570	DIRS-8_ACar	LTR/DIRS	4857	5301	-820	435458
13	16.4	0.0 1	4.6	scaf_178	1776594	1776656	(ACAAT)n	Simple_repeat	1	55	0	435459
837	31.8	3.1	4.4	scaf_178	1776664	1777249	DIRS-8_ACar	LTR/DIRS	4680	5187	-227	435458
428	15.7	5.6	4	scaf_178	1777397	1777555	DIRS-2_ACar	LTR/DIRS	6037	6121	0	435460
333	16.9	4.2	1.4	scaf_178	1777496	1777567	DIRS-1_ACar	LTR/DIRS	-256	5804	5731	435461 *
3653	11.9	2.3	1.6	scaf_178	1779273	1779842	BovB_ACo	LINE/RTE-BovB	-441	2841	2268	435462
17	14.4	2.4	2.4	scaf_178	1780039	1780079	G-rich	Low_complexity	1	41	0	435463
27	6.2	0	0	scaf_178	1786822	1786855	(A)n	Simple_repeat	1	34	0	435464
994	31.1	5.8	5.1	scaf_178	1787207	1788159	DIRS-2_ACar	LTR/DIRS	4229	5889	-232	435465
440	15.2	8.6	3.5	scaf_178	1788273	1788476	DIRS-19_ACar	LTR/DIRS	5778	6118	-3	435466
21	11.2	2.6	0	scaf_178	1793746	1793784	(AAAATA)n	Simple_repeat	1	40	0	435467
15	23.3	0	0	scaf_178	1795493	1795532	(ATTTT)n	Simple_repeat	1	40	0	435468
320	31.8	0.8	0.8	scaf_178	1797403	1797532	CR1-3_Croc	LINE/CR1	1471	1600	-2005	435469
686	20.7	1.3	0	scaf_178	1797935	1798084	CR1_AC_1	LINE/CR1	5143	5294	-6	435470
17	0	0	0	scaf_178	1799480	1799498	(T)n	Simple_repeat	1	19	0	435471
45	0	0	0	scaf_178	1800025	1800065	(TAA)n	Simple_repeat	1	41	0	435472
17	24.4	3.6	4.8	scaf_178	1802269	1802352	(TATTATT)n	Simple_repeat	1	83	0	435473
483	33	1.3	2.4	scaf_178	1805001	1805279	CR1-3_Croc	LINE/CR1	-622	2983	2803	435474
252	15	0	0	scaf_178	1806057	1806096	CR1-1_Amn	LINE/CR1	768	807	-6	435475
943	34.2	5.2	1.8	scaf_178	1808969	1809825	CR1-3_Croc	LINE/CR1	2091	2976	-629	435476
24	12.6	0	2.2	scaf_178	1818498	1818543	(TTGTCTT)n	Simple_repeat	1	45	0	435477
2951	33.6	7.1	3.7	scaf_178	1819074	1821753	L2-29B_ACar	LINE/L2	401	3167	-315	435478
697	31.5	4.1	5.3	scaf_178	1841262	1841764	CR1-3_Croc	LINE/CR1	-635	2970	2590	435479
12	17.1	2.9	2.9	scaf_178	1844031	1844065	(TTTTC)n	Simple_repeat	1	35	0	435480
14	16.6	2.3	4.7	scaf_178	1846072	1846115	(AATATAA)n	Simple_repeat	1	43	0	435481
14	9.5	8.8	0	scaf_178	1848879	1848912	(TTTTG)n	Simple_repeat	1	37	0	435482
265	22.2	0	1.9	scaf_178	1850270	1850324	L2-29_ACar	LINE/L2	-321	4265	4212	435483
17	10.7	0	0	scaf_178	1851741	1851770	(CCTT)n	Simple_repeat	1	30	0	435484
12	14.9	1.8 1	1.8	scaf_178	1853086	1853141	(TTTATA)n	Simple_repeat	1	51	0	435485
13	4.9	0	4.5	scaf_178	1853824	1853846	(TAA)n	Simple_repeat	1	22	0	435486
294	25	8.8	8.8	scaf_178	1855399	1855512	CR1-L3A_Croc	LINE/CR1	233	346	-3942	435487
5739	6.7	3.1	0.4	scaf_178	1855917	1856662	BovB_ACo	LINE/RTE-BovB	2	767	-2515	435488
1796	25.1	1.5	0.4	scaf_178	1856654	1857129	CR1_AC_1	LINE/CR1	-17	5283	4803	435489 *
6681	10.5	6.5	2.3	scaf_178	1857130	1858237	BovB_ACo	LINE/RTE-BovB	754	1906	-1376	435490
748	27.4	4.6	3.7	scaf_178	1858821	1859297	L1-36_ACar	LINE/L1	6091	6490	-600	435491
13	24.7	0	0	scaf_178	1859483	1859520	(ATTTTTA)n	Simple_repeat	1	38	0	435492
1713	7.7	0.9	0	scaf_178	1859694	1859915	BovB_ACo	LINE/RTE-BovB	1901	2124	-1158	435493
5506	8.6	1.8	0.1	scaf_178	1860301	1861036	BovB_ACo	LINE/RTE-BovB	2131	2878	-404	435493
542	31.4	7.8	1.1	scaf_178	1861260	1861603	CR1_AC_1	LINE/CR1	2441	2807	-2493	435494
296	26.9	0	1.3	scaf_178	1862140	1862218	CR1-1_ACo	LINE/CR1	404	481	-1496	435495
22	10	4.7	0	scaf_178	1863074	1863116	(TTTTATA)n	Simple_repeat	1	45	0	435496
236	20.3	6.2	0	scaf_178	1863117	1863180	L2-29B_ACar	LINE/L2	3403	3470	-12	435497
15	13.9	0	0	scaf_178	1866193	1866216	(A)n	Simple_repeat	1	24	0	435498
2347	29.2	3.5	1.3	scaf_178	1866653	1867485	L2_AC_17	LINE/L2	-862	4197	3347	435499
716	30.1	4.3	5	scaf_178	1868713	1869356	L1-72_ACar	LINE/L1	2502	3171	-2784	435500 *
944	29.5	6	2.3	scaf_178	1869326	1870265	L1-72_ACar	LINE/L1	1520	2080	-2551	435500
16	13.7	0	0	scaf_178	1870764	1870788	(T)n	Simple_repeat	1	25	0	435501
5685	32.6	2.3	1.9	scaf_178	1871043	1873792	L2-29B_ACar	LINE/L2	388	3148	-334	435502
14	15.4	2.6	2.6	scaf_178	1873892	1873929	(TCTTC)n	Simple_repeat	1	38	0	435503
232	24.7 1	1	1.1	scaf_178	1874027	1874098	L2-18_ACar	LINE/L2	4434	4514	-17	435504
31	0	0	0	scaf_178	1874100	1874128	(TAA)n	Simple_repeat	1	29	0	435505
345	31.2	5.5	2.8	scaf_178	1874137	1874581	L1-72_ACar	LINE/L1	3602	4066	-565	435506
13	12.9	5.6	2.7	scaf_178	1874677	1874712	(TATTT)n	Simple_repeat	1	37	0	435507
310	29.9	5.9	4.9	scaf_178	1875854	1876962	L1-21B_ACar	LINE/L1	2439	3786	-2953	435508
267	13.9 1	3.7	1.2	scaf_178	1877101	1877173	AnolisSINE2c	SINE/tRNA-Sauria	-10	499	418	435509 *
313	20.7	3.1	4.2	scaf_178	1877111	1877206	L2-20_ACar	LINE/L2	-4	4989	4895	435510
16	21.5	5.6	0	scaf_178	1877211	1877264	A-rich	Low_complexity	1	57	0	435511
2035	29.4	3.5	2	scaf_178	1877377	1878181	L2-29B_ACar	LINE/L2	-333	3149	2333	435512
1302	32.3	3.9	3.8	scaf_178	1878190	1879360	L1-50_ACar	LINE/L1	2599	4891	-1607	435513
675	30.7	4.4	2.1	scaf_178	1879366	1879912	L1-94_ACar	LINE/L1	1178	1512	-1243	435514
619	32.1	2.9	4.2	scaf_178	1880427	1880982	L1-78_ACar	LINE/L1	487	1035	-404	435515
16	21.4	0	2.3	scaf_178	1883157	1883201	(TTTATT)n	Simple_repeat	1	44	0	435516
395	24.4	3	4.6	scaf_178	1884416	1884548	CR1-1_ACo	LINE/CR1	1799	1929	-48	435517
259	24.3	3.5	5.4	scaf_178	1884449	1884489	L1-56_ACar	LINE/L1	-5994	271	162	435518 *
296	18	0	6	scaf_178	1884490	1884560	Chapaev3-1_AC	DNA/CMC-Chapaev-3	-1127	752	686	435519
16	3.6	6.9	0	scaf_178	1884784	1884813	(TCCCCT)n	Simple_repeat	1	32	0	435520
13	11.6	3.6	0	scaf_178	1884811	1884838	(CTTTT)n	Simple_repeat	1	29	0	435521 *
14	17.2	0	2.9	scaf_178	1884898	1884932	(TTGT)n	Simple_repeat	1	34	0	435522
1772	29.3	5.9	4.9	scaf_178	1885153	1886097	L2-29B_ACar	LINE/L2	401	1354	-2128	435523
432	31.3	2.8	4.2	scaf_178	1886208	1886424	CR1_AC_1	LINE/CR1	3415	3628	-1672	435524
1168	33.2	4	0.8	scaf_178	1886544	1887135	CR1_AC_1	LINE/CR1	3753	4363	-937	435524
892	29.7	2.4	5.1	scaf_178	1887137	1887562	CR1-3_Croc	LINE/CR1	2260	2674	-931	435525
264	29.5	0	0.9	scaf_178	1887571	1887676	CR1-3_Croc	LINE/CR1	2884	2988	-617	435525
1925	32.5	2	1.7	scaf_178	1887892	1888723	L2-29B_ACar	LINE/L2	1524	2358	-1124	435523
819	31.4	3.8	2.4	scaf_178	1888737	1889102	L2_AC_16	LINE/L2	4884	5254	-715	435526
19	3.6	3.5	0	scaf_178	1892671	1892699	(CAAA)n	Simple_repeat	1	30	0	435527
250	16.3	0	0	scaf_178	1893147	1893189	DNA-6_ACar	DNA/PIF-Harbinger	? (315)	75	33	435528
233	13.9	0	0	scaf_178	1893158	1893193	hAT-4B_ACar	DNA/hAT-Ac	13979	14014	-3346	435529 *
300	25	0	2.8	scaf_178	1895250	1895323	hAT-N6_ACar	DNA/hAT-Charlie	0	2349	2278	435530
16	19	2.3	2.3	scaf_178	1896615	1896658	(CTCC)n	Simple_repeat	1	44	0	435531
538	22	0.8	0.8	scaf_178	1897326	1897444	SINE2-2_ACar	SINE/tRNA-Core-RT	E 1	119	-120	435532
399	25.5	0.8	4.2	scaf_178	1898661	1898783	SINE2-2_ACar	SINE/tRNA-Core-RT	E (118)	121	3	435533
310	19.7	4.2	0	scaf_178	1899027	1899097	L2-29_ACar	LINE/L2	-12	4574	4501	435534
520	20.3	1.7	1.7	scaf_178	1899151	1899270	SINE2-2_ACar	SINE/tRNA-Core-RT	E (119)	120	1	435535
34	0	0	0	scaf_178	1900487	1900518	(CTTC)n	Simple_repeat	1	32	0	435536
285	28.7	1.7	1.7	scaf_178	1902472	1902588	DIRS-12_ACar	LTR/DIRS	3738	3854	-2055	435537
227	27.5	0	0	scaf_178	1902858	1902926	DIRS-27_ACar	LTR/DIRS	4311	4379	-1720	435538
406	30	6.8	4.7	scaf_178	1908956	1909207	DIRS-13_ACar	LTR/DIRS	4966	5172	-741	435539
766	25.3	4.1	4.4	scaf_178	1909337	1909630	DIRS-12_ACar	LTR/DIRS	5391	5683	-226	435540
348	15.9	1.4	1.4	scaf_178	1909846	1909915	DIRS-14_ACar	LTR/DIRS	5975	6044	-2	435541
41	0	0	0	scaf_178	1910538	1910572	(AC)n	Simple_repeat	1	35	0	435542
630	30.4	5.2	6.2	scaf_178	1913575	1914146	DIRS-22_ACar	LTR/DIRS	5015	5641	-225	435543
475	19.3 1	0.2	7	scaf_178	1914227	1914393	DIRS-22_ACar	LTR/DIRS	5618	5789	0	435543
314	33.1 1	3.4	4.8	scaf_178	1914668	1915048	L2-26_ACar	LINE/L2	2070	2481	-307	435544
237	17.3	4.8	6.6	scaf_178	1916115	1916176	L2-20_ACar	LINE/L2	-6	4987	4927	435545
25	6.7	3.9	3.9	scaf_178	1916180	1916230	(AATATAA)n	Simple_repeat	1	51	0	435546
249	22.2	0	1.9	scaf_178	1916345	1916399	L2_AC_12	LINE/L2	-444	4379	4326	435547
309	29.4	1.8	1.8	scaf_178	1916506	1916616	L2_AC_12	LINE/L2	-444	4379	4269	435548
910	35.8	3.9	2.5	scaf_178	1918466	1919239	CR1-3_Croc	LINE/CR1	-617	2988	2308	435549
1148	34.4	2.9	2.2	scaf_178	1919271	1919933	CR1_AC_1	LINE/CR1	-880	4420	3754	435550
3321	9.4	5.6	0.5	scaf_178	1921813	1922579	BovB_ACo	LINE/RTE-BovB	-1926	1356	909	435551
12	3.8 1	1.1	0	scaf_178	1922629	1922655	(TAAA)n	Simple_repeat	1	30	0	435552
2172	9.2	2.3	0.3	scaf_178	1922656	1922961	BovB_ACo	LINE/RTE-BovB	-2379	903	592	435551
2246	9.8	0.7	0	scaf_178	1922985	1923289	BovB_ACo	LINE/RTE-BovB	-2974	308	2	435551
424	34	1.4	0.5	scaf_178	1930333	1930548	CR1-1_PMo	LINE/CR1	1126	1343	-641	435553
287	19.6	1.2	0.4	scaf_178	1930549	1930617	CR1-11_Crp	LINE/CR1	952	1003	-458	435554 *
343	28.6	3.5	3.5	scaf_178	1930598	1930713	L2_AC_11	LINE/L2	5084	5199	-1090	435555
255	22.4	0	0	scaf_178	1930749	1930797	L2_AC_8	LINE/L2	5423	5471	-422	435556
44	0	4.3	0	scaf_178	1932492	1932538	(GGAA)n	Simple_repeat	1	49	0	435557
14	16.9	0	2.9	scaf_178	1932541	1932575	(ATAA)n	Simple_repeat	1	34	0	435558
18	4.7	0	0	scaf_178	1933267	1933288	(GT)n	Simple_repeat	1	22	0	435559
48	5.5	0	0	scaf_178	1933289	1933345	(GAGTGA)n	Simple_repeat	1	57	0	435560
27	12.1	0	0	scaf_178	1935487	1935531	(TGTG)n	Simple_repeat	1	45	0	435561
1583	32.3	3.5	2.9	scaf_178	1937066	1938055	CR1-3_Croc	LINE/CR1	1848	2728	-877	435562
5618	30.9	4.6	3.4	scaf_178	1938432	1941179	L2-29B_ACar	LINE/L2	364	3143	-339	435563
13	11.7	3.6	0	scaf_178	1941375	1941402	A-rich	Low_complexity	1	29	0	435564
746	20.7	1.3	0	scaf_178	1942546	1942695	CR1_AC_1	LINE/CR1	-16	5284	5133	435565
52	0	0	0	scaf_178	1947697	1947743	(CTTT)n	Simple_repeat	1	47	0	435566
1175	9.2	0	0	scaf_178	1947831	1947983	VINSINE	SINE/tRNA-Sauria-	RTE 1	153	-198	435567
16	26.1	0	0	scaf_178	1948644	1948689	(TCCCTC)n	Simple_repeat	1	46	0	435568
245	13.6	4.5	0	scaf_178	1949124	1949167	ACASINE2a	SINE/tRNA-Sauria-	L2 144	189	-275	435569 *
1549	9.6	0	0	scaf_178	1949132	1949330	VINSINE	SINE/tRNA-Sauria-	RTE 152	350	-1	435567
38	0	0	0	scaf_178	1949623	1949657	(ATAA)n	Simple_repeat	1	35	0	435570
12	14.2	3	3	scaf_178	1951496	1951528	(AATAGA)n	Simple_repeat	1	33	0	435571
39	0	0	0	scaf_178	1951996	1952031	(AGAGA)n	Simple_repeat	1	36	0	435572
34	3	0	0	scaf_178	1952316	1952349	(TG)n	Simple_repeat	1	34	0	435573
1341	31.1	3.1	1	scaf_178	1953743	1954342	CR1-3_Croc	LINE/CR1	2465	2998	-607	435574
21	10.5	0	0	scaf_178	1956407	1956437	(AC)n	Simple_repeat	1	31	0	435575
38	0	0	0	scaf_178	1956599	1956633	(TTCAT)n	Simple_repeat	1	35	0	435576
957	30.9	8.2	2.4	scaf_178	1960470	1960944	L2-18_ACar	LINE/L2	-2581	2005	1504	435577
2001	33.4	8	1.1	scaf_178	1962961	1964218	BovB_Dr	LINE/RTE-BovB	-133	2956	1613	435578
510	33.6	9.7	2	scaf_178	1965014	1965469	CR1-3_Croc	LINE/CR1	339	828	-2777	435579
320	28.1	1.9	2	scaf_178	1965440	1965629	CR1-3_Croc	LINE/CR1	3334	3471	-1829	435579 *
298	14.6	0	0	scaf_178	1966031	1966078	CR1_AC_1	LINE/CR1	5235	5282	-18	435580
13	16.2	0	0	scaf_178	1966368	1966395	(CAAGT)n	Simple_repeat	1	28	0	435581
321	28.8	3.6	0.7	scaf_178	1966417	1966556	CR1-3_Croc	LINE/CR1	1145	1288	-2317	435582
312	36.6	1.4	3.5	scaf_178	1969154	1969592	CR1_AC_1	LINE/CR1	-3022	2278	1849	435583
502	20.2	0.8	0.8	scaf_178	1972321	1972440	SINE2-2_ACar	SINE/tRNA-Core-RT	E 1	120	-119	435584
44	0	0	0	scaf_178	1972541	1972580	(AAT)n	Simple_repeat	1	40	0	435585
225	13.2	0	0	scaf_178	1978699	1978736	L2-29_ACar	LINE/L2	-322	4264	4227	435586
241	20.4	0	0	scaf_178	1978741	1978789	L2-27_ACar	LINE/L2	-471	1271	1223	435587
15	19.6	0	0	scaf_178	1978828	1978862	(AATA)n	Simple_repeat	1	35	0	435588
13	26.3	0	0	scaf_178	1978949	1978989	(TATGTG)n	Simple_repeat	1	41	0	435589
373	27.8 1	3.2	1.3	scaf_178	1979542	1979745	L2_AC_16	LINE/L2	-536	5433	5318	435590
15	18.1	0	0	scaf_178	1981703	1981734	(ATGG)n	Simple_repeat	1	32	0	435591
685	32.3	2.6	2.2	scaf_178	1982529	1982987	CR1-L3A_Croc	LINE/CR1	-393	3895	3566	435592
290	22.6	0	0	scaf_178	1983067	1983128	hAT-N6_ACar	DNA/hAT-Charlie	2285	2346	-3	435593
254	28.8	0	0	scaf_178	1983069	1983141	hAT-N5_ACar	DNA/hAT-Tip100	3152	3224	-991	435594 *
464	30.8	6.7	4.2	scaf_178	1983169	1983574	CR1-L3A_Croc	LINE/CR1	-1630	1975	1638	435592
420	16.3	0	0	scaf_178	1985335	1985414	BovB_ACo	LINE/RTE-BovB	-67	3215	3150	435595
344	28.6	0	0	scaf_178	1985427	1985531	CR1-3_Croc	LINE/CR1	1958	2062	-1543	435596
879	27.4	0.1	0.1	scaf_178	1985632	1985906	CR1-3_Croc	LINE/CR1	1821	2065	-1540	435597
552	34	5	2.7	scaf_178	1993045	1993618	CR1-3_Croc	LINE/CR1	2529	2979	-626	435598
14	12.5	0	0	scaf_178	1995703	1995728	(AAAT)n	Simple_repeat	1	26	0	435599
39	0	0	0	scaf_178	1996860	1996895	(GTT)n	Simple_repeat	1	36	0	435600
476	20.6	2.8	0	scaf_178	1998189	1998295	Squam2	SINE?	71	180	-26	435601
464	17.5	3.5	1.7	scaf_178	2001796	2001911	CR1_AC_1	LINE/CR1	5181	5298	-2	435602
15	27.8	0	6.8	scaf_178	2006870	2006947	A-rich	Low_complexity	1	73	0	435603
553	32.3 1	1.9	1.4	scaf_178	2007102	2007639	L2-24_ACar	LINE/L2	-520	1930	1486	435604
819	33.5 1	0	0	scaf_178	2007685	2008165	L2_AC_17	LINE/L2	-1146	3913	3385	435605
1093	26.1	7.7	0	scaf_178	2010966	2011447	BovB_Cg	LINE/RTE-BovB	-109	2667	2149	435606
17	13.3	0	0	scaf_178	2013760	2013792	(TCTCCT)n	Simple_repeat	1	33	0	435607
287	21.9	0	0	scaf_178	2015132	2015195	CR1_AC_1	LINE/CR1	5221	5284	-16	435608
12	27.6	0	0	scaf_178	2017040	2017078	A-rich	Low_complexity	1	39	0	435609
271	29.2	0	0	scaf_178	2018519	2018583	tRNA-Ala-GCA	tRNA	-5	70	6	435610
13	11.1	9.8	2.3	scaf_178	2018655	2018695	(TTG)n	Simple_repeat	1	44	0	435611
16	9.5	5.9	0	scaf_178	2019883	2019916	A-rich	Low_complexity	1	36	0	435612
323	34.2	1	0.5	scaf_178	2019954	2020156	CR1-1_ACo	LINE/CR1	-678	1299	1096	435613
284	23.7 1	0.2	0.9	scaf_178	2020763	2020860	SINE2-2_ACar	SINE/tRNA-Core-RT	E (132)	107	1	435614
437	29.1	7.1	4.2	scaf_178	2024022	2024741	L1-72_ACar	LINE/L1	3488	3935	-696	435615
279	26.8	1.7	2.6	scaf_178	2025964	2026078	CR1-15_Crp	LINE/CR1	1316	1429	-84	435616
43	0	0	0	scaf_178	2032151	2032189	(TAA)n	Simple_repeat	1	39	0	435617
15	17.2	7.4	1.8	scaf_178	2032560	2032613	(AATAT)n	Simple_repeat	1	57	0	435618
18	14	2.4	2.4	scaf_178	2032627	2032667	(AAT)n	Simple_repeat	1	41	0	435619
685	28.8	3.6	1.9	scaf_178	2032735	2033125	L2-29B_ACar	LINE/L2	-506	2976	2723	435620
399	29.1	6.6	3	scaf_178	2033127	2033548	L1-70_ACar	LINE/L1	5136	5572	-253	435621
2497	25.6	0.6	0.1	scaf_178	2034170	2034851	CR1_AC_1	LINE/CR1	-5	5295	4611	435622
3313	14.6 1	0.7	0	scaf_178	2036164	2036779	BovB_ACo	LINE/RTE-BovB	2531	3212	-70	435623
16	5.3	0	0	scaf_178	2037883	2037902	(TG)n	Simple_repeat	1	20	0	435624
17	15.5	0	0	scaf_178	2037910	2037938	GA-rich	Low_complexity	1	29	0	435625
871	23.4	0.5	0	scaf_178	2038106	2038297	Squam2	SINE?	-13	193	1	435626
14	8.5	0	3.9	scaf_178	2041045	2041071	(ATAA)n	Simple_repeat	1	26	0	435627
15	4.8	0	0	scaf_178	2043880	2043901	(TATT)n	Simple_repeat	1	22	0	435628
390	12.7 3	0.1	2.1	scaf_178	2044455	2044567	Squam2	SINE?	-55	151	8	435629
266	28.3	3.7	0.9	scaf_178	2048675	2048781	L1-47_ACar	LINE/L1	-1592	4464	4355	435630
38	0	0	0	scaf_178	2048972	2049006	(TAT)n	Simple_repeat	1	35	0	435631
584	30	3.5	3.5	scaf_178	2049469	2050005	L1-36_ACar	LINE/L1	6096	6490	-600	435632
31	27	2.9	3.7	scaf_178	2050418	2050554	(AATAA)n	Simple_repeat	1	136	0	435633
1070	29.1	2.8	2.6	scaf_178	2050679	2051263	L2_AC_16	LINE/L2	-585	5384	4966	435634
314	27.3	3.3	1.8	scaf_178	2051612	2051813	L1-46_ACar	LINE/L1	-2157	3798	3618	435635
225	25.5	1	2.1	scaf_178	2051888	2051983	L1-64_ACar	LINE/L1	-2454	3320	3226	435636
242	15.5 1	2.7	0	scaf_178	2052928	2052949	L2-29_ACar	LINE/L2	-10	4576	4552	435637
30	0	0	0	scaf_178	2052950	2052977	(TTAC)n	Simple_repeat	1	28	0	435638
242	15.8 1	3	0.2	scaf_178	2052978	2053034	L2-29_ACar	LINE/L2	-35	4551	4448	435637
445	30.8	0.7	1.1	scaf_178	2053148	2053389	CR1-1_ACo	LINE/CR1	-753	1224	1046	435639
481	29.1	1.3	1.3	scaf_178	2053439	2053664	CR1_AC_1	LINE/CR1	-2995	2305	2080	435640
1118	31.3	3.3	1.9	scaf_178	2055096	2056151	L1-72_ACar	LINE/L1	-1747	2884	1814	435641
225	33.1	0.7	1.5	scaf_178	2056162	2056299	L1-64_ACar	LINE/L1	-2452	3322	3186	435636
4691	31.3	3.4	1.6	scaf_178	2060091	2062499	L2-29B_ACar	LINE/L2	378	2828	-654	435642
414	28.1	0.6	3.9	scaf_178	2065174	2065332	CR1_AC_1	LINE/CR1	4029	4182	-1118	435643 *
676	31.6 1	0.5	3	scaf_178	2065311	2066135	CR1-3_Croc	LINE/CR1	2286	2995	-610	435644
228	11.1	0	0	scaf_178	2066573	2066608	DNA-4_ACar	DNA/hAT-Tag1	1	36	-701	435645
225	18.9	4.3	7.9	scaf_178	2066855	2066946	DNA-4_ACar	DNA/hAT-Tag1	-488	249	161	435646
282	30.5	3	3	scaf_178	2067641	2067870	CR1-3_Croc	LINE/CR1	-609	2996	2767	435647
266	24	1.3	0	scaf_178	2068139	2068213	CR1_AC_1	LINE/CR1	2131	2206	-3094	435648
283	26.7	0	1.1	scaf_178	2071393	2071483	hAT-1N1_AC	DNA/hAT-Charlie	488	577	-8	435649
6275	12.9	1.6	0.3	scaf_178	2072702	2073714	BovB_ACo	LINE/RTE-BovB	-64	3218	2193	435650
12	9.7	8.6	2.7	scaf_178	2074498	2074532	(GTATT)n	Simple_repeat	1	37	0	435651
16	0	0	0	scaf_178	2074819	2074836	(T)n	Simple_repeat	1	18	0	435652
14	26.1	0	0	scaf_178	2076166	2076206	(TAC)n	Simple_repeat	1	41	0	435653
296	19	0	0	scaf_178	2078062	2078119	CR1_AC_1	LINE/CR1	-8	5292	5235	435654
581	28.1	0.1	0.2	scaf_178	2081120	2081293	CR1_AC_1	LINE/CR1	-523	4777	4625	435655
1385	32.1	5	4.9	scaf_178	2084423	2085579	CR1-3_Croc	LINE/CR1	1553	2710	-895	435656
52	0	0	0	scaf_178	2087557	2087603	(TAT)n	Simple_repeat	1	47	0	435657
17	0	0	0	scaf_178	2088543	2088561	(TG)n	Simple_repeat	1	19	0	435658
12	15.5	3.5	0	scaf_178	2089794	2089822	A-rich	Low_complexity	1	30	0	435659
43	0	0	0	scaf_178	2091447	2091483	(TG)n	Simple_repeat	1	37	0	435660
467	33.9	0	1.1	scaf_178	2091699	2091880	CR1-1_ACo	LINE/CR1	1750	1929	-48	435661
752	31.8	2.4	1.2	scaf_178	2093653	2093993	CR1_AC_1	LINE/CR1	0	5300	5022	435662
3724	30.2	4.2	1.7	scaf_178	2094607	2095972	CR1_AC_1	LINE/CR1	-351	4949	3550	435663
1863	30.2	3	3	scaf_178	2096591	2097416	L2_AC_12	LINE/L2	3554	4379	-444	435664
14	13.3	7	2.2	scaf_178	2097527	2097569	(TATTGTA)n	Simple_repeat	1	45	0	435665
392	30.2	4.1	4	scaf_178	2100769	2101001	CR1-3_Croc	LINE/CR1	-2671	606	242	435666
286	27.7	0	0	scaf_178	2101130	2101194	CR1-1_Amn	LINE/CR1	743	807	-6	435667
244	23.5	8.1	1.1	scaf_178	2101369	2101388	L2-29B_ACar	LINE/L2	3385	3472	-6	435668
273	19.4	8.1	0	scaf_178	2101389	2101450	ACASINE2a	SINE/tRNA-Sauria-	L2 398	464	0	435669
496	19.7	0.8	5.9	scaf_178	2101956	2102079	SINE2-2_ACar	SINE/tRNA-Core-RT	E 1	118	-121	435670
12	4.8	4.5	0	scaf_178	2102185	2102206	(AAAT)n	Simple_repeat	1	23	0	435671
1742	28	1.7	1.5	scaf_178	2103646	2104185	CR1_AC_1	LINE/CR1	4744	5284	-16	435672
13	25.2	1.8	3.7	scaf_178	2104310	2104364	(AATTTA)n	Simple_repeat	1	54	0	435673
34	0	0	0	scaf_178	2105507	2105543	(TG)n	Simple_repeat	1	37	0	435674
61	0	0	0	scaf_178	2105544	2105595	(GA)n	Simple_repeat	1	52	0	435675
1022	32.9	6.9	2.3	scaf_178	2106089	2107795	L1-46_ACar	LINE/L1	-1774	4181	2397	435676
16	0	0	0	scaf_178	2107806	2107826	(TTTA)n	Simple_repeat	1	21	0	435677
380	20.6	9.2	8.5	scaf_178	2108015	2108178	L2_AC_7	LINE/L2	-950	4648	4484	435678
307	30.4	7.3	2.7	scaf_178	2108616	2108983	L1-46_ACar	LINE/L1	-3606	2349	2005	435676
4296	31.5	2.8	2.2	scaf_178	2108991	2110972	L2_AC_15	LINE/L2	3502	5496	-459	435679
346	17.3	9.1	3.2	scaf_178	2111092	2111195	L2-20_ACar	LINE/L2	4927	5044	-60	435680
2691	8.8	0	0.3	scaf_178	2111218	2111559	VINSINE	SINE/tRNA-Sauria-	RTE (6)	345	5	435681
12	14.8	8.6	5	scaf_178	2111951	2112008	(ATATTCTT)n	Simple_repeat	1	60	0	435682
1794	32.3	4	4.1	scaf_178	2113170	2116050	L1_AC_12	LINE/L1	-592	6498	2177	435683
284	29.7	9.7	6.5	scaf_178	2116204	2116856	L1_AC_12	LINE/L1	-3695	2953	2541	435683
989	34.3	2.8	2	scaf_178	2117546	2118368	CR1-3_Croc	LINE/CR1	-627	2978	2255	435684
12	28.7	0	0	scaf_178	2122668	2122709	(CACA)n	Simple_repeat	1	42	0	435685
262	23	7.4	3.6	scaf_178	2125725	2125832	hAT-4B_ACar	DNA/hAT-Ac	-3344	14016	13905	435686
350	28.6	4	1.3	scaf_178	2126016	2126164	X7C_LINE	LINE/CR1	-57	179	27	435687
1548	29.1	7	2.2	scaf_178	2126777	2127439	CR1-3_Croc	LINE/CR1	-621	2984	2406	435688
1156	32	6.3	4.4	scaf_178	2128761	2129570	L2-29B_ACar	LINE/L2	903	1727	-1755	435689
1869	33.1	5.8	2	scaf_178	2129599	2130853	L2_AC_13	LINE/L2	3012	4617	-794	435690
28	0	0	0	scaf_178	2131058	2131084	(TAAA)n	Simple_repeat	1	27	0	435691
15	18.4	2.7	0	scaf_178	2131912	2131948	(TTAT)n	Simple_repeat	1	38	0	435692
581	17.8 1	3.7	1.4	scaf_178	2132375	2132505	Squam2	SINE?	-19	187	41	435693
383	31.7	3.2	9.7	scaf_178	2132745	2133216	CR1-13_AMi	LINE/CR1	-265	459	16	435694
713	35.1	2.5	1.8	scaf_178	2135950	2136527	CR1-3_Croc	LINE/CR1	-609	2996	2546	435695
329	30.1	2.9	0.5	scaf_178	2136546	2136731	CR1-1_ACo	LINE/CR1	-1783	194	101	435696
325	32.3	7.6	2.9	scaf_178	2136820	2137578	CR1-3_Croc	LINE/CR1	-3163	442	243	435695
407	30.2	1.9	0.8	scaf_178	2141690	2141876	CR1_AC_1	LINE/CR1	-2	5298	5153	435697
3556	9.5	1	0	scaf_178	2143120	2143635	BovB_ACo	LINE/RTE-BovB	3	523	-2759	435698
3496	8.7	1.9	0.7	scaf_178	2144037	2144688	BovB_ACo	LINE/RTE-BovB	956	1799	-1489	435698
319	21.6	1.1	1.1	scaf_178	2146113	2146201	L1-70_ACar	LINE/L1	3938	4026	-1799	435699
488	28.1	6	2.9	scaf_178	2146806	2147369	L1-72_ACar	LINE/L1	3451	3961	-670	435700
263	8.2	0	0	scaf_178	2147487	2147504	DIRS-21_ACar	LTR/DIRS	2477	2494	-3024	435701
36	0	0	0	scaf_178	2147505	2147535	(TG)n	Simple_repeat	1	31	0	435702
293	0	2	0	scaf_178	2147536	2147584	DIRS-21_ACar	LTR/DIRS	-2993	2525	2476	435703
13	17.6	2.4	4.9	scaf_178	2147595	2147636	(TTTTA)n	Simple_repeat	1	41	0	435704
271	30.3	3.8	3.4	scaf_178	2148672	2148877	CR1-L3B_Croc	LINE/CR1	1704	1899	-1378	435705
28	0	0	0	scaf_178	2148882	2148908	(ATTT)n	Simple_repeat	1	27	0	435706
1134	34.9	1.7	1.4	scaf_178	2149478	2150255	CR1_AC_1	LINE/CR1	4033	4812	-488	435707
18	0	0	0	scaf_178	2152296	2152315	(GT)n	Simple_repeat	1	20	0	435708
13	12	8.3	0	scaf_178	2153088	2153123	(AATGAGA)n	Simple_repeat	1	39	0	435709
310	32.4	1.1	2.4	scaf_178	2156678	2156880	CR1-3_Croc	LINE/CR1	1848	2011	-1594	435710
257	11.1	0	0	scaf_178	2156886	2156921	hAT-N10_ACar	DNA/hAT-Charlie	0	1785	1750	435711
1923	30.3	1.8	3	scaf_178	2157668	2158508	RTEX-8_ACar	LINE/RTE-X	3194	4024	-1287	435712
2616	32.4	3.6	2.1	scaf_178	2158692	2160308	CR1_AC_1	LINE/CR1	2828	4467	-833	435713
26	0	0	0	scaf_178	2160624	2160648	(TAAA)n	Simple_repeat	1	25	0	435714
1907	30.1	3.1	1.6	scaf_178	2160652	2161461	CR1_AC_1	LINE/CR1	4470	5291	-9	435713
458	27.9	0.7	1.2	scaf_178	2164250	2164490	L1-70_ACar	LINE/L1	4208	4621	-1334	435715
1172	30.4	7.1	0.7	scaf_178	2164988	2165564	CR1-3_Croc	LINE/CR1	-694	2911	2298	435716
472	22.7	3.7	2.9	scaf_178	2168632	2168767	Squam2	SINE?	-14	192	56	435717
17	4.3	0	0	scaf_178	2169657	2169680	(ATCA)n	Simple_repeat	1	24	0	435718
17	10.5	3.2	0	scaf_178	2170229	2170259	(ATC)n	Simple_repeat	1	32	0	435719
370	23.2	6.2	2.3	scaf_178	2171172	2171299	Squam2	SINE?	42	174	-32	435720
45	0	0	0	scaf_178	2171368	2171408	(TCTG)n	Simple_repeat	1	41	0	435721
44	0	0	0	scaf_178	2172477	2172516	(TCA)n	Simple_repeat	1	40	0	435722
380	35.7	8.3	0.4	scaf_178	2175881	2176299	CR1-3_Croc	LINE/CR1	2527	2978	-627	435723
12	26.8	0	0	scaf_178	2177348	2177387	(GTTAGG)n	Simple_repeat	1	40	0	435724
12	26.8	0	0	scaf_178	2177526	2177565	(GTTAGG)n	Simple_repeat	1	40	0	435725
14	8.1	3.9	0	scaf_178	2179141	2179166	(GAAG)n	Simple_repeat	1	27	0	435726
17	13.4	0	2.9	scaf_178	2180379	2180413	GA-rich	Low_complexity	1	34	0	435727
18	17.9	3.9	1.9	scaf_178	2181317	2181368	(TATAACA)n	Simple_repeat	1	53	0	435728
591	30.3	2.7	6.4	scaf_178	2181571	2182201	L1-78_ACar	LINE/L1	-377	1062	510	435729
1219	32.6	4.1	4.9	scaf_178	2182402	2184215	L1-41_ACar	LINE/L1	-1206	5292	3419	435730
12	30.7	0	0	scaf_178	2184506	2184549	(TTTTC)n	Simple_repeat	1	44	0	435731
302	18.4	2.9	3.8	scaf_178	2184678	2184796	L1-79B_ACar	LINE/L1	-3479	3435	3386	435732
249	31.9	2.2	2.2	scaf_178	2185015	2185197	L1-65_ACar	LINE/L1	-3968	2734	2552	435733
513	27.1	0	0.7	scaf_178	2186425	2186576	ERV1-2_ACar-I	LTR/ERV1	-346	8010	7860	435734
316	26.3	0.8	3.5	scaf_178	2190974	2191091	SINE2-2_ACar	SINE/tRNA-Core-RT	E (118)	121	7	435735
385	25.2	0	0	scaf_178	2194183	2194281	CR1_AC_1	LINE/CR1	4498	4596	-704	435736
615	21.5	1.4	0	scaf_178	2197293	2197436	CR1_AC_1	LINE/CR1	5133	5278	-22	435736
246	26.7	1.9	0.8	scaf_178	2198497	2198617	Gypsy-18_Ano-I	LTR/Gypsy	-1104	3524	3432	435737
226	23.7	0	0	scaf_178	2205018	2205076	CR1_AC_1	LINE/CR1	-3102	2198	2140	435738
302	33.3	1.7	2.9	scaf_178	2208344	2208689	L1_AC_12	LINE/L1	-1432	5066	4725	435739
2212	31.1	6	3.8	scaf_178	2211414	2212807	CR1_AC_1	LINE/CR1	-15	5285	3863	435740
1888	30.2	3.8	2.4	scaf_178	2213326	2214304	L2-29B_ACar	LINE/L2	-476	3006	2157	435741
226	13.5	1.9	3.8	scaf_178	2217390	2217421	CR1_AC_1	LINE/CR1	5231	5262	-38	435742
45	2.2	0	0	scaf_178	2217422	2217467	(TCTATGAT)n	Simple_repeat	1	46	0	435743
226	13.5	1.9	3.8	scaf_178	2217468	2217488	CR1_AC_1	LINE/CR1	5263	5282	-18	435742
55	0	0	0	scaf_178	2218637	2218683	(TC)n	Simple_repeat	1	47	0	435744
18	0	0	0	scaf_178	2218685	2218704	(TG)n	Simple_repeat	1	20	0	435745
259	30.2	1.4	2.9	scaf_178	2222014	2222153	CR1-15_Crp	LINE/CR1	944	1081	-432	435746
228	31	6.2	0.7	scaf_178	2223311	2223440	BovB_Cg	LINE/RTE-BovB	-126	2650	2514	435747
14	8.8	0	0	scaf_178	2223640	2223663	(TAAA)n	Simple_repeat	1	24	0	435748
258	22.4	6.5	1.2	scaf_178	2226138	2226214	L2-29B_ACar	LINE/L2	-12	3470	3390	435749
16	10.8	0	3.2	scaf_178	2226470	2226501	(TTCTGT)n	Simple_repeat	1	31	0	435750
309	17.8	7.8	0.2	scaf_178	2227517	2227640	L2-22_ACar	LINE/L2	1854	1950	-10	435751
12	9.5	0	4.2	scaf_178	2228279	2228303	(CCT)n	Simple_repeat	1	24	0	435752
36	0	2.9	0	scaf_178	2229969	2230002	(CA)n	Simple_repeat	1	35	0	435753
455	32.2	5.6	0.6	scaf_178	2230969	2231271	CR1_AC_1	LINE/CR1	-1470	3830	3513	435754
330	36.9	4.5	1.7	scaf_178	2231392	2231838	CR1-3_Croc	LINE/CR1	-2584	1021	563	435755
464	33.2	1.8	1.4	scaf_178	2232217	2232500	CR1_AC_1	LINE/CR1	-2575	2725	2441	435754
324	34	0.9	0.9	scaf_178	2232634	2232844	CR1_AC_1	LINE/CR1	-3010	2290	2080	435754
44	0	0	0	scaf_178	2234030	2234067	(CA)n	Simple_repeat	1	38	0	435756
3591	31.1	2.8	2.1	scaf_178	2235977	2237779	L2-29B_ACar	LINE/L2	1334	3149	-333	435757
276	16.2	1.3	5.8	scaf_178	2237909	2238008	L2-20_ACar	LINE/L2	4927	4987	-6	435758
54	0	0	0	scaf_178	2245219	2245266	(AAT)n	Simple_repeat	1	48	0	435759
435	32.3	3.4	3.1	scaf_178	2245618	2246204	L1-46_ACar	LINE/L1	-3362	2593	2005	435760
16	0	0	0	scaf_178	2246611	2246627	(C)n	Simple_repeat	1	17	0	435761
14	20.1	0	0	scaf_178	2247390	2247423	(CACACA)n	Simple_repeat	1	34	0	435762
13	6.5	8.8	2.8	scaf_178	2247466	2247499	A-rich	Low_complexity	1	36	0	435763
25	0	0	0	scaf_178	2247589	2247619	(CTTT)n	Simple_repeat	1	31	0	435764
43	0	0	0	scaf_178	2247620	2247656	(TC)n	Simple_repeat	1	37	0	435765
47	0	0	0	scaf_178	2249310	2249352	(TAAC)n	Simple_repeat	1	43	0	435766
2400	6.8	4.5	0	scaf_178	2249970	2250305	VINSINE	SINE/tRNA-Sauria-	RTE 1	351	0	435767
2243	12.4	0.6	0.3	scaf_178	2251586	2251934	VINSINE	SINE/tRNA-Sauria-	RTE (1)	350	1	435768
25	9.6	8.9	0	scaf_178	2254495	2254550	(TTTTA)n	Simple_repeat	1	61	0	435769
66	1.6	0	0	scaf_178	2254616	2254678	(AAGG)n	Simple_repeat	1	63	0	435770
13	8.8	0	4	scaf_178	2256576	2256601	(TTTA)n	Simple_repeat	1	25	0	435771
17	8.9	0	0	scaf_178	2260352	2260375	(A)n	Simple_repeat	1	24	0	435772
474	32.9	3.2	0.6	scaf_178	2260885	2261214	CR1-3_Croc	LINE/CR1	2568	2825	-780	435773
365	21.1	3.4	1	scaf_178	2261230	2261331	BovB_ACo	LINE/RTE-BovB	3122	3212	-70	435774
14	7	6.2	3	scaf_178	2262695	2262726	(ATCT)n	Simple_repeat	1	33	0	435775
631	31.7	6.5	4	scaf_178	2263840	2264308	L2-29B_ACar	LINE/L2	2554	2975	-507	435776
12	23	1.7	7.3	scaf_178	2264479	2264536	(ATTT)n	Simple_repeat	1	55	0	435777
18	0	0	0	scaf_178	2265257	2265279	(AAAC)n	Simple_repeat	1	23	0	435778
60	1.8	0	0	scaf_178	2266249	2266306	(AAGG)n	Simple_repeat	1	58	0	435779
366	30.9	4.3	3.1	scaf_178	2269291	2269544	CR1-3_Croc	LINE/CR1	-1093	2512	2256	435780
292	29.9	1.6	1.6	scaf_178	2269617	2269745	CR1-L3B_Croc	LINE/CR1	-1347	1930	1802	435781
18	4.5	0	0	scaf_178	2271560	2271582	(AC)n	Simple_repeat	1	23	0	435782
17	7.9	0	0	scaf_178	2275790	2275816	(TCAT)n	Simple_repeat	1	27	0	435783
13	22.9	1.4	9	scaf_178	2276748	2276819	A-rich	Low_complexity	1	67	0	435784
410	27.9	1.6	1.9	scaf_178	2277051	2277317	L1_AC_16	LINE/L1	5349	5579	-550	435785
540	24.4	0.6	0.6	scaf_178	2277842	2277998	Squam2	SINE?	34	190	-16	435786
15	21.9	0	2.3	scaf_178	2278578	2278621	A-rich	Low_complexity	1	43	0	435787
13	14.1	0	6.1	scaf_178	2278783	2278817	(CATTT)n	Simple_repeat	1	33	0	435788
518	20.2	0.8	0.8	scaf_178	2282123	2282242	SINE2-2_ACar	SINE/tRNA-Core-RT	E 1	120	-119	435789
446	27.2	3.9	1.2	scaf_178	2282505	2282717	L2_AC_5	LINE/L2	4245	4346	-706	435790
309	21	2	0	scaf_178	2282864	2282948	L2_AC_11	LINE/L2	5713	5769	-520	435791
13	0	0	8.7	scaf_178	2283201	2283225	(TTAA)n	Simple_repeat	1	23	0	435792
13	0	0	0	scaf_178	2284752	2284768	(TAA)n	Simple_repeat	1	17	0	435793
17	3.9	3.7	0	scaf_178	2286687	2286713	(AAAC)n	Simple_repeat	1	28	0	435794
16	13.7	5.6	5.6	scaf_178	2287495	2287548	(CCATTT)n	Simple_repeat	1	54	0	435795
1241	35	6.4	1.5	scaf_178	2288844	2290269	CR1_AC_1	LINE/CR1	-54	5246	3753	435796
33	0	0	0	scaf_178	2290638	2290665	(AT)n	Simple_repeat	1	28	0	435797
306	28.2	2.4	8.8	scaf_178	2291305	2291510	UCON64_Sauria	Unknown	479	672	-147	435798
15	7.9	3.7	0	scaf_178	2292525	2292551	(TGG)n	Simple_repeat	1	28	0	435799
908	19.4	0.5	5	scaf_178	2292801	2293011	BovB_ACo	LINE/RTE-BovB	3017	3218	-64	435800
642	35	3.3	0.9	scaf_178	2293316	2293834	CR1-3_Croc	LINE/CR1	-626	2979	2449	435801
397	31	0.2	0.4	scaf_178	2294060	2294287	CR1-L3A_Croc	LINE/CR1	-1326	2962	2830	435802
445	33.5	0.5	0	scaf_178	2294332	2294540	RTEX-2_ACar	LINE/RTE-X	2791	3000	-3226	435803
626	34.5	5.6	3.1	scaf_178	2294618	2295598	RTEX-2_ACar	LINE/RTE-X	3111	4115	-2111	435803
2783	15	2.4	0.2	scaf_178	2295600	2296067	BovB_ACo	LINE/RTE-BovB	-1079	2203	1726	435804
442	6.6	0.0 2	3.8	scaf_178	2296071	2296169	BovB_ACo	LINE/RTE-BovB	-2010	1272	1193	435804
1297	12	2.9	0.5	scaf_178	2296172	2296381	BOVB_VA	LINE/RTE-BovB	-2143	1140	926	435805
540	20.2	1	0	scaf_178	2300016	2300119	U6	snRNA	0	107	3	435806
15	23.5	1.9	1.9	scaf_178	2300732	2300783	(AATTATA)n	Simple_repeat	1	52	0	435807
2018	33.8	3.3	1.9	scaf_178	2302068	2303598	CR1_AC_1	LINE/CR1	-2	5298	3747	435808
2764	26.7	0.5	0.1	scaf_178	2303626	2304424	CR1_AC_1	LINE/CR1	4485	5286	-14	435809
274	29.7	0	0	scaf_178	2304799	2304909	CR1-1_ACo	LINE/CR1	-1763	214	104	435810
550	25.3	2	1.5	scaf_178	2305693	2305893	CR1-3_Croc	LINE/CR1	-3161	444	243	435811
52	0	0	0	scaf_178	2307072	2307118	(AAACA)n	Simple_repeat	1	47	0	435812
435	27.3	8.3	4.4	scaf_178	2310210	2310822	L1-70_ACar	LINE/L1	2594	3229	-2596	435813
747	28.7	1.6	1.8	scaf_178	2310927	2311376	L1-72_ACar	LINE/L1	1814	2262	-2369	435814
866	32.1	7.2	5.6	scaf_178	2311383	2312119	L2-29B_ACar	LINE/L2	-2293	1189	442	435815
237	27.1	8.5	3.3	scaf_178	2313093	2313351	L1-46_ACar	LINE/L1	2005	2276	-3679	435816
16	15.4	2.8	0	scaf_178	2313456	2313491	(ACCCTT)n	Simple_repeat	1	37	0	435817
251	30	9.3	3.8	scaf_178	2313522	2314142	L1-70_ACar	LINE/L1	2304	2957	-2868	435818 *
264	26.8 1	0.1	3.2	scaf_178	2314138	2314416	L1-72_ACar	LINE/L1	3530	3788	-2186	435814
691	21.3	1.3	0	scaf_178	2314428	2314582	CR1_AC_1	LINE/CR1	-11	5289	5133	435819
429	31.2	2.9	4.1	scaf_178	2318844	2319279	CR1-15_Crp	LINE/CR1	-5	1508	1249	435820
268	29.8	0	0	scaf_178	2319397	2319520	CR1-3_Croc	LINE/CR1	2869	2949	-656	435821
21	26.6	4	5.7	scaf_178	2320008	2320059	(TTG)n	Simple_repeat	1	78	-45	435822
14	17.1	0	7.1	scaf_178	2320060	2320104	(TTATA)n	Simple_repeat	1	42	0	435823
21	26.6	4	5.7	scaf_178	2320105	2320132	(TTG)n	Simple_repeat	79	123	0	435822
574	26.5	0.7	0.7	scaf_178	2322016	2322211	CR1-3_Croc	LINE/CR1	1914	2065	-1540	435821
1306	24.7	1.1	1.1	scaf_178	2325222	2325597	CR1-1_ACo	LINE/CR1	-1203	774	399	435824
249	25	0	2.9	scaf_178	2325735	2325804	CR1_AC_1	LINE/CR1	-1664	3636	3569	435825
12	14.4	3	3	scaf_178	2326071	2326103	(ACATGT)n	Simple_repeat	1	33	0	435826
19	24.3	1.4	4.2	scaf_178	2327424	2327496	(ATATTA)n	Simple_repeat	1	71	0	435827
28	0	0	0	scaf_178	2327738	2327764	(ATTG)n	Simple_repeat	1	27	0	435828
418	21.9	1.7	1.7	scaf_178	2327857	2327972	SINE2-2_ACar	SINE/tRNA-Core-RT	E (119)	120	5	435829
273	24	1	5.4	scaf_178	2329089	2329185	MIR1_Amn	SINE/MIR	-111	119	27	435830
578	23.4	1.9	0.6	scaf_178	2330371	2330529	Squam2	SINE?	32	192	-14	435831
12	20.1	0	5.4	scaf_178	2331372	2331410	(AATT)n	Simple_repeat	1	37	0	435832
7012	10.6	6.3	1.5	scaf_178	2332976	2335811	BovB_ACo	LINE/RTE-BovB	116	3087	-195	435833
16	7.8	0	3.6	scaf_178	2335822	2335850	(AATG)n	Simple_repeat	1	28	0	435834
249	36.3	0	0	scaf_178	2336543	2336644	CR1-3_Croc	LINE/CR1	-604	3001	2900	435835
14	4.3	4.2	0	scaf_178	2336645	2336668	(TATT)n	Simple_repeat	1	25	0	435836
1237	31.1	6.9	2.4	scaf_178	2336874	2337555	CR1_AC_1	LINE/CR1	-752	4548	3837	435837
320	14.1	7.5	7.5	scaf_178	2338419	2338525	hAT-N7_ACar	DNA/hAT-Charlie	421	527	-357	435838
13	23.3	6	0	scaf_178	2341663	2341712	(TTA)n	Simple_repeat	1	53	0	435839
14	20.1	1.5	9.5	scaf_178	2341713	2341728	(ATTTATT)n	Simple_repeat	3	63	0	435840
15	0	0	0	scaf_178	2342239	2342255	(TC)n	Simple_repeat	1	17	0	435841
38	2.8	0	0	scaf_178	2342258	2342294	(CA)n	Simple_repeat	1	37	0	435842
1429	32	9.6	1.1	scaf_178	2344342	2345244	CR1_AC_1	LINE/CR1	4302	5280	-20	435843
323	12.2	0	0	scaf_178	2345278	2345326	Chapaev3-1_AC	DNA/CMC-Chapaev-3	686	734	-1145	435844
47	0	0	0	scaf_178	2350394	2350435	(AAT)n	Simple_repeat	1	42	0	435845
18	0	0	0	scaf_178	2351683	2351705	(CCT)n	Simple_repeat	1	23	0	435846
772	24.3	8.2	0	scaf_178	2351716	2352007	BovB_Cg	LINE/RTE-BovB	-342	2434	2119	435847
310	26	0	0	scaf_178	2352022	2352121	BovB_Cg	LINE/RTE-BovB	-715	2061	1962	435847
227	11.1	0	0	scaf_178	2352815	2352850	CR1_AC_1	LINE/CR1	-16	5284	5249	435848
801	31.1	4.8	2.9	scaf_178	2352871	2353371	L2_AC_15	LINE/L2	4985	5494	-461	435849
13	15.2	0	3.3	scaf_178	2353567	2353597	(AACA)n	Simple_repeat	1	30	0	435850
327	26.1	6	0	scaf_178	2353946	2354079	CR1-3_Croc	LINE/CR1	-16	5284	5143	435851
2262	10	5.2	0	scaf_178	2354083	2354411	VINSINE	SINE/tRNA-Sauria-	RTE 2	347	-4	435852
681	28.8	4.9	1.6	scaf_178	2354406	2354827	CR1-3_Croc	LINE/CR1	-894	2711	2497	435851 *
13	21	0	5	scaf_178	2355676	2355717	(AACAA)n	Simple_repeat	1	40	0	435853
317	17	7.2	1.6	scaf_178	2355916	2356064	DIRS-22_ACar	LTR/DIRS	-8	5953	5798	435854
16	11.6	0	0	scaf_178	2356436	2356463	(CTC)n	Simple_repeat	1	28	0	435855
13	16.4	4.4	4.4	scaf_178	2358502	2358546	(AATTAA)n	Simple_repeat	1	45	0	435856
295	30.2	4.5	4.5	scaf_178	2358611	2358766	L2_AC_15	LINE/L2	-461	5494	5339	435857
7710	10.6	4.5	0.2	scaf_178	2364765	2365980	BovB_ACo	LINE/RTE-BovB	-66	3216	1948	435858
641	20	1.5	0	scaf_178	2365978	2366112	CR1_AC_1	LINE/CR1	-13	5287	5151	435859 *
1404	11	1.2	7.5	scaf_178	2366140	2366394	BovB_ACo	LINE/RTE-BovB	-1335	1947	1708	435858
517	19.3	0.8	0.8	scaf_178	2366401	2366520	SINE2-2_ACar	SINE/tRNA-Core-RT	E 1	120	-119	435860
512	8.1	0	2.7	scaf_178	2366634	2366709	BovB_ACo	LINE/RTE-BovB	-1569	1713	1640	435861 *
6980	10.5	0.4	1.1	scaf_178	2366695	2367765	BovB_ACo	LINE/RTE-BovB	-2216	1066	4	435861
299	29.4	9.7	1.3	scaf_178	2368657	2368873	BovB_Cg	LINE/RTE-BovB	-113	2663	2429	435862
13	21.4	2.6	0	scaf_178	2371205	2371248	(ATAC)n	Simple_repeat	1	45	0	435863
16	8.5	4	0	scaf_178	2373159	2373183	(TG)n	Simple_repeat	1	26	0	435864
16	13.1	4.8	4.9	scaf_178	2373184	2373203	G-rich	Low_complexity	1	44	0	435865
14	0	4	4	scaf_178	2373631	2373655	(TCGC)n	Simple_repeat	1	25	0	435866
4106	11.8	1	0.7	scaf_178	2374605	2375201	BovB_ACo	LINE/RTE-BovB	2627	3225	-57	435867
470	37.5	3.6	3	scaf_178	2375973	2376643	hAT-2_AC	DNA/hAT-Charlie	-752	1495	821	435868
510	28.2	1.6	0.5	scaf_178	2377211	2377399	CR1-L3B_Croc	LINE/CR1	371	561	-2716	435869
366	12.7	0	0	scaf_178	2382400	2382454	CR1_AC_1	LINE/CR1	5230	5284	-16	435870 *
504	25.5	2.6	2.6	scaf_178	2382452	2382644	CR1-3_Croc	LINE/CR1	246	438	-3167	435871
308	18.4 1	4.6	1.9	scaf_178	2382640	2382783	L2-18_ACar	LINE/L2	-11	4575	4414	435872 *
6201	30.8	2.6	2.8	scaf_178	2382891	2385656	L2-29B_ACar	LINE/L2	-334	3148	388	435873
352	23.2	0	0	scaf_178	2386952	2387041	CR1_AC_1	LINE/CR1	3430	3500	-1800	435874
2356	34.5	3.5	1	scaf_178	2387180	2388687	CR1_AC_1	LINE/CR1	3747	5291	-9	435875
445	34.5	2.9	2.9	scaf_178	2388970	2389244	CR1-3_Croc	LINE/CR1	1701	1975	-1630	435871
594	28.2	4.5	4.9	scaf_178	2389258	2389622	CR1-3_Croc	LINE/CR1	2055	2556	-721	435871
315	34.9	3.4	2.6	scaf_178	2389610	2390006	CR1-3_Croc	LINE/CR1	2685	2996	-609	435876 *
16240	7.6	0.4	0.1	scaf_178	2391032	2393141	BovB_ACo	LINE/RTE-BovB	110	2225	-1057	435877
2653	6.3	2.9	0.6	scaf_178	2393140	2393489	BovB_ACo	LINE/RTE-BovB	2411	2768	-514	435877 *
2049	12.6	0.7	0.3	scaf_178	2393498	2393800	BovB_ACo	LINE/RTE-BovB	2911	3214	-68	435877
272	32.1	0	0	scaf_178	2394008	2394113	L1-51_ACar	LINE/L1	-3806	3183	3078	435878
1155	25.4	2.6	0	scaf_178	2395944	2396246	L2-22_ACar	LINE/L2	-1164	796	486	435879
14	3.9	7.4	0	scaf_178	2396562	2396588	(AATAA)n	Simple_repeat	1	29	0	435880
376	28.3	0.7	0.1	scaf_178	2397861	2398036	L2_AC_13	LINE/L2	-751	4660	4572	435881
257	29.8	0	1.2	scaf_178	2398099	2398183	L2-29_ACar	LINE/L2	-795	3791	3708	435882
13	14.9	2.3	7.3	scaf_178	2399851	2399898	(TTA)n	Simple_repeat	1	45	0	435883
17	12.7	0	0	scaf_178	2400805	2400830	(A)n	Simple_repeat	1	26	0	435884
14	7.2	6.9	0	scaf_178	2401374	2401402	(TCATT)n	Simple_repeat	1	31	0	435885
593	26.4	3.4 1	0.3	scaf_178	2403063	2403269	L1-89_ACar	LINE/L1	2251	2435	-567	435886
424	12.9	0	0	scaf_178	2403251	2403312	CR1_AC_1	LINE/CR1	-17	5283	5222	435887 *
14	2.5 1	0.4	8.2	scaf_178	2405002	2405049	(GAAGCCAG)n	Simple_repeat	1	49	0	435888
453	28.9	3.5	1.6	scaf_178	2405537	2405735	CR1-1_ACo	LINE/CR1	-50	1927	1756	435889
12	26.1	0	4.3	scaf_178	2405784	2405832	(TTTGTTA)n	Simple_repeat	1	47	0	435890
246	35.9	3.4	0	scaf_178	2405920	2406036	CR1-3_Croc	LINE/CR1	-750	2855	2735	435891
230	15.4	9.6	0	scaf_178	2406368	2406419	L2_AC_16	LINE/L2	5860	5916	-53	435892
17	0	0	0	scaf_178	2406426	2406446	(AAC)n	Simple_repeat	1	21	0	435893
448	20.8	1	1	scaf_178	2408067	2408163	CR1_AC_1	LINE/CR1	4821	4917	-383	435894
262	34.4	0	0	scaf_178	2408162	2408257	CR1-3_Croc	LINE/CR1	-774	2831	2736	435895 *
17	16	0	0	scaf_178	2408967	2409001	(TTTAA)n	Simple_repeat	1	35	0	435896
12	19.4	0	5.4	scaf_178	2410896	2410934	(TATT)n	Simple_repeat	1	37	0	435897
12	15.7	2.6	5.3	scaf_178	2410976	2411014	(ATAA)n	Simple_repeat	1	38	0	435898
1418	32.2	6.6	3	scaf_178	2413373	2414112	L2-29B_ACar	LINE/L2	-434	3048	2283	435899
366	17.5	0	1.4	scaf_178	2414133	2414222	CR1_AC_1	LINE/CR1	-27	5273	5221	435900
394	29.9	0	0	scaf_178	2414907	2415053	L1_AC_16	LINE/L1	-1384	4745	4599	435901
716	17.6	4.9	0	scaf_178	2416443	2416608	hAT-2N1_AC	DNA/hAT-Charlie	0	1485	1369	435902
2070	25.1	0.6	1.1	scaf_178	2416878	2417405	CR1_AC_1	LINE/CR1	-21	5279	4755	435903
343	22.4	2.6	0	scaf_178	2418168	2418243	hAT-N8_ACar	DNA/hAT-Charlie	-158	1887	1810	435904
23	17.5	0	6.5	scaf_178	2420004	2420025	(TTCCCC)n	Simple_repeat	1	41	-21	435905
16	23.6	0	0	scaf_178	2420026	2420060	(C)n	Simple_repeat	1	35	0	435906
23	17.5	0	6.5	scaf_178	2420061	2420069	(TTCCCC)n	Simple_repeat	42	62	0	435905
12	11.3	6.9	0	scaf_178	2421638	2421666	GA-rich	Low_complexity	1	31	0	435907
14	0	0	0	scaf_178	2421970	2421987	(TAT)n	Simple_repeat	1	18	0	435908
35	0	0	0	scaf_178	2425554	2425586	(TTTA)n	Simple_repeat	1	33	0	435909
28	21.4	4	0.7	scaf_178	2425648	2425723	A-rich	Low_complexity	1	78	0	435910
6778	30.2	2.5	2.2	scaf_178	2425835	2428598	L2-29B_ACar	LINE/L2	-333	3149	378	435911
452	28.1	7.2	4.2	scaf_178	2432130	2432337	BovB_PMo	LINE/RTE-BovB	802	1015	-2273	435912
248	18.5	2.7	5	scaf_178	2432328	2432410	L2-20_ACar	LINE/L2	4923	4991	-2	435913 *
816	28.4	1.9	5.2	scaf_178	2432959	2433430	BovB_Cg	LINE/RTE-BovB	639	1095	-1681	435914
651	25.4	2.7	0.4	scaf_178	2433577	2433801	BovB_Cg	LINE/RTE-BovB	1172	1401	-1375	435914
32	5.3	0	0	scaf_178	2433985	2434023	(TCATAGAA)n	Simple_repeat	1	39	0	435915
12	19.7	0	0	scaf_178	2434962	2434990	(TACTG)n	Simple_repeat	1	29	0	435916
16	3.5	6.9	0	scaf_178	2435931	2435959	(TTTTA)n	Simple_repeat	1	31	0	435917
259	26.4	1.4	2.7	scaf_178	2436122	2436195	L2_AC_12	LINE/L2	-425	4398	4326	435918
318	34.5	1.4	0.7	scaf_178	2436783	2436928	DIRS-22_ACar	LTR/DIRS	4919	5065	-801	435919
314	19.1	6.2	7	scaf_178	2437270	2437429	L2-20_ACar	LINE/L2	-57	5047	4889	435920
3871	31.7	3.7	2.6	scaf_178	2437534	2439405	L2-29B_ACar	LINE/L2	-333	3149	1259	435921
231	26.4	0	0	scaf_178	2439709	2439761	DIRS-22_ACar	LTR/DIRS	5814	5866	0	435922
13	5.2	0	0	scaf_178	2441724	2441743	(TGG)n	Simple_repeat	1	20	0	435923
312	18.9	5.3	4.5	scaf_178	2446421	2446590	L2-29B_ACar	LINE/L2	-2	3480	3403	435924
998	17.8	1	1	scaf_178	2451594	2451792	L2-22_ACar	LINE/L2	-1309	651	453	435925
22	25.8	1	6.5	scaf_178	2454257	2454354	(AATA)n	Simple_repeat	1	93	0	435926
12	18.7	5.8	3.8	scaf_178	2454317	2454368	A-rich	Low_complexity	1	53	0	435927 *
845	29.6	3.9	3.9	scaf_178	2454415	2454801	L2_AC_15	LINE/L2	-459	5496	5110	435928
13	9.3	0	0	scaf_178	2457278	2457300	(AATA)n	Simple_repeat	1	23	0	435929
432	33.9	6.4	4.1	scaf_178	2457567	2458196	L1-41_ACar	LINE/L1	3393	4357	-2141	435930
240	27.2	8.3	4.1	scaf_178	2458536	2458799	L1-41_ACar	LINE/L1	4841	5337	-1547	435930
324	25	8.9	4.5	scaf_178	2459216	2459494	L1_AC_9	LINE/L1	5513	5740	-671	435931 *
724	34.5 1	0.1	3	scaf_178	2459488	2460820	CR1_AC_1	LINE/CR1	-761	4539	3284	435932
247	32	1.1	2.8	scaf_178	2460944	2461137	CR1_AC_1	LINE/CR1	-1788	189	101	435932
302	23.4	1.1	0.5	scaf_178	2465176	2465267	CR1_AC_1	LINE/CR1	-2729	2571	2525	435933
262	31	1	0	scaf_178	2465331	2465430	CR1_AC_1	LINE/CR1	-3060	2240	2140	435933
1566	22.9	0.8	0.3	scaf_178	2465444	2465806	CR1_AC_1	LINE/CR1	-8	5292	4928	435934
310	0	0	0	scaf_178	2467155	2467187	(CTAG)n	Simple_repeat	2	34	0	435935
72	0	0	0	scaf_178	2467188	2467251	(GCTT)n	Simple_repeat	1	64	0	435936
53	0	0	0	scaf_178	2467262	2467309	(TCTT)n	Simple_repeat	1	48	0	435937
18	13.7	0	7	scaf_178	2469152	2469197	(TTGTT)n	Simple_repeat	1	43	0	435938
12	12.6	0	3.7	scaf_178	2469758	2469785	(TATT)n	Simple_repeat	1	27	0	435939
13	18.3	2.6	2.6	scaf_178	2470132	2470170	A-rich	Low_complexity	1	39	0	435940
17	0	4.8	0	scaf_178	2470940	2470960	(TG)n	Simple_repeat	1	22	0	435941
338	34	2	3.7	scaf_178	2471680	2471926	CR1-1_PMo	LINE/CR1	443	685	-1299	435942
497	35.1	6	2.2	scaf_178	2472251	2472780	CR1-3_Croc	LINE/CR1	2435	2984	-621	435943
257	21.3	2.6	2.6	scaf_178	2474506	2474582	L1-79_ACar	LINE/L1	-419	6418	6342	435944
435	29.9 1	4.2	1.1	scaf_178	2476338	2476672	L2-29_ACar	LINE/L2	3391	3766	-820	435945
316	23.1	1.5	0	scaf_178	2476707	2476771	L2-23_ACar	LINE/L2	5483	5548	-826	435946
535	19.3	0.8	0.8	scaf_178	2477480	2477599	SINE2-2_ACar	SINE/tRNA-Core-RT	E (119)	120	1	435947
620	34.9	1.7	0.7	scaf_178	2477729	2478147	CR1-3_Croc	LINE/CR1	-626	2979	2557	435948 *
634	31.3	5.2	3.3	scaf_178	2478142	2478671	CR1-3_Croc	LINE/CR1	-1030	2247	1639	435948
4180	31.2	3	2.8	scaf_178	2479035	2481109	L2_AC_17	LINE/L2	-463	4596	2517	435949
244	35.4	2.2	2.2	scaf_178	2481145	2481329	CR1-3_Croc	LINE/CR1	-1686	3614	3430	435948
430	31.3	4.4	4.3	scaf_178	2481485	2482322	CR1-3_Croc	LINE/CR1	-2687	590	243	435948
25	15.7	0	0	scaf_178	2483811	2483853	(CA)n	Simple_repeat	1	43	0	435950
1002	33.2	1.9	0.5	scaf_178	2484211	2484636	CR1_AC_1	LINE/CR1	4851	5282	-18	435951
18	23.6	6.7	0	scaf_178	2486564	2486623	(TC)n	Simple_repeat	1	64	0	435952
17	6.8	9.3	9.3	scaf_178	2486624	2486638	(TCTTCC)n	Simple_repeat	1	75	0	435953
718	21.8	1.4	0	scaf_178	2486754	2486900	CR1_AC_1	LINE/CR1	-9	5291	5143	435954
13	15.7	2	8.5	scaf_178	2488103	2488152	(CTATGCC)n	Simple_repeat	1	47	0	435955
1319	16	0.4	0	scaf_178	2488411	2488635	BovB_ACo	LINE/RTE-BovB	227	452	-2830	435956
285	20.5	5.3	2.6	scaf_178	2488635	2488709	L2-29_ACar	LINE/L2	-16	4570	4503	435957 *
528	19.7	2.5	1.7	scaf_178	2488753	2488871	SINE2-2_ACar	SINE/tRNA-Core-RT	E (119)	120	1	435958
1532	13.3	0.3	0.3	scaf_178	2488874	2489144	BovB_ACo	LINE/RTE-BovB	454	772	-2510	435959 *
4515	11.5	0.2	0.2	scaf_178	2489143	2489776	BovB_ACo	LINE/RTE-BovB	2569	3202	-80	435959
31	0	0	0	scaf_178	2491406	2491434	(GAAT)n	Simple_repeat	1	29	0	435960
34	0	0	0	scaf_178	2492471	2492502	(ATTT)n	Simple_repeat	1	32	0	435961
22	28.2	7.5	1.4	scaf_178	2493350	2493483	(ATCT)n	Simple_repeat	1	142	0	435962
1079	30.5	4.5	1.9	scaf_178	2494172	2494736	CR1_AC_1	LINE/CR1	-7	5293	4764	435963
311	15.5	3.5	0	scaf_178	2494740	2494797	CR1_AC_1	LINE/CR1	-617	4683	4624	435964
608	32.8	4	3.5	scaf_178	2494849	2495550	CR1_AC_1	LINE/CR1	-2155	3145	2441	435965
502	33.5	6	1.1	scaf_178	2496249	2496685	CR1-3_Croc	LINE/CR1	-621	2984	2527	435966
883	22.8	1.8	6	scaf_178	2497816	2498091	Penelope1_Vert	LINE/Penelope	-668	419	155	435967
238	20.6	0	3.2	scaf_178	2499251	2499315	CR1_AC_1	LINE/CR1	-17	5283	5221	435968
16	0	0	0	scaf_178	2499559	2499576	(CT)n	Simple_repeat	1	18	0	435969
17	0	0	0	scaf_178	2499577	2499595	(AC)n	Simple_repeat	1	19	0	435970
11	24.7	2.2	2.2	scaf_178	2499672	2499716	A-rich	Low_complexity	1	45	0	435971
552	28.4	6	5.2	scaf_178	2499814	2500431	L1-78_ACar	LINE/L1	-356	1083	514	435972
980	32.5	4.3	4.3	scaf_178	2500646	2502274	L1-41_ACar	LINE/L1	-1205	5293	3625	435973
57	0	0	0	scaf_178	2502354	2502404	(TTCT)n	Simple_repeat	1	51	0	435974
356	20.3	0	0.5	scaf_178	2502405	2502517	L1-23_ACar	LINE/L1	-2907	3485	3419	435975
382	28.5	4.3	4.6	scaf_178	2502895	2503128	L1-32_ACar	LINE/L1	-3445	2758	2645	435976
14	9.4	8.6	0	scaf_178	2503750	2503784	(TGAGGTA)n	Simple_repeat	1	38	0	435977
22	20.8	0	3.5	scaf_178	2504490	2504548	(CCTC)n	Simple_repeat	1	57	0	435978
296	22.9	0	0	scaf_178	2504921	2504981	hAT-N6_ACar	DNA/hAT-Charlie	-4	2345	2285	435979
14	8.3	3.9	0	scaf_178	2510596	2510621	(GGAA)n	Simple_repeat	1	27	0	435980
13	14.2	3.2	0	scaf_178	2511086	2511142	(TTGTT)n	Simple_repeat	1	58	0	435981
259	36.3	1.8	3.3	scaf_178	2512093	2512491	RTEX-1_ACar	LINE/RTE-X	3210	3602	-1599	435982
1107	21.7	0.8	0	scaf_178	2515206	2515458	CR1_AC_1	LINE/CR1	5033	5287	-13	435983
706	29.7	4.2	4.2	scaf_178	2517216	2517844	L1_AC_1	LINE/L1	4072	4633	-1745	435984
401	16.9	2.2	2.2	scaf_178	2517853	2517943	Mariner-N2_ACar	DNA/TcMar-Tc2	1	91	-1342	435985
590	31.2	2.6	2.7	scaf_178	2518499	2519015	L1-94_ACar	LINE/L1	1077	1492	-1263	435986
512	28.5	3.5	3.9	scaf_178	2519159	2519841	L1-36_ACar	LINE/L1	5428	6268	-822	435987
15	4.7	0	0	scaf_178	2525508	2525529	(AAC)n	Simple_repeat	1	22	0	435988
16	4.5	0	0	scaf_178	2529531	2529553	(TAAT)n	Simple_repeat	1	23	0	435989
13	21	3.8	3.8	scaf_178	2532209	2532261	(ATGAA)n	Simple_repeat	1	53	0	435990
325	19.5	0	4.2	scaf_178	2532727	2532801	CR1-16_AMi	LINE/CR1	-4	847	776	435991
315	28.7	2.7	3.9	scaf_178	2534441	2534684	DIRS-22_ACar	LTR/DIRS	5507	5596	-270	435992
320	27.6	0.8	5.1	scaf_178	2534948	2535069	L2-25_ACar	LINE/L2	2795	2911	-2030	435993
418	31.5	3	6.6	scaf_178	2535208	2535601	L2-29B_ACar	LINE/L2	1497	1877	-1605	435994
594	31.6 1	1.7	2.6	scaf_178	2535603	2536096	L2-29B_ACar	LINE/L2	2304	2823	-659	435995
12	28	0	5.6	scaf_178	2536101	2536157	(TTTA)n	Simple_repeat	1	54	0	435996
1370	31.5	8.2	2.3	scaf_178	2536955	2537873	L2-29B_ACar	LINE/L2	401	1220	-2262	435997
382	30.7	2.4	4.3	scaf_178	2538014	2538224	L2-24_ACar	LINE/L2	473	679	-1771	435998
1461	26.2 1	2.4	1.9	scaf_178	2538246	2539384	L2-29B_ACar	LINE/L2	2236	3634	-1425	435999
13	8.8	0	4	scaf_178	2539571	2539596	(ATAA)n	Simple_repeat	1	25	0	436000
304	26.6	0	0	scaf_178	2540557	2540635	L2_AC_13	LINE/L2	4399	4477	-934	436001
459	23.4	0	0	scaf_178	2543637	2543764	CR1-1_ACo	LINE/CR1	-831	1146	1019	436002
13	14.2	3.2	0	scaf_178	2546974	2547004	(TTTTAG)n	Simple_repeat	1	32	0	436003
271	27.6	1.6	1.6	scaf_178	2547794	2547922	L1-72_ACar	LINE/L1	2723	2851	-1780	436004
251	29.1	5.6	4.5	scaf_178	2548072	2548715	L1-92_ACar	LINE/L1	2394	2964	-659	436005
16	5.3	0	0	scaf_178	2549354	2549373	(T)n	Simple_repeat	1	20	0	436006
547	22.6	0.7	0.7	scaf_178	2550250	2550387	CR1-3_Croc	LINE/CR1	2459	2596	-1009	436007
20	11.8	2.6	0	scaf_178	2554000	2554037	(AAAG)n	Simple_repeat	1	39	0	436008
12	13.3	5.7	2.8	scaf_178	2556561	2556595	(AATT)n	Simple_repeat	1	36	0	436009
637	15	3.5	0	scaf_178	2556600	2556712	hAT-2N1_AC	DNA/hAT-Charlie	1369	1485	0	436010
14	4.5	4.3	0	scaf_178	2556959	2556981	(ATG)n	Simple_repeat	1	24	0	436011
13	14.9	5.1	2.5	scaf_178	2557143	2557181	A-rich	Low_complexity	1	40	0	436012
571	31.2	7.4	1.3	scaf_178	2557540	2557838	CR1-3_Croc	LINE/CR1	-604	3001	2685	436013
23	23.4	6.1	2	scaf_178	2557919	2558016	(AGGAGC)n	Simple_repeat	1	102	0	436014
679	33.2	2.3	2.1	scaf_178	2558876	2559530	L1-74_ACar	LINE/L1	4513	5168	-1247	436015
591	26.4	0	0	scaf_178	2559543	2559709	CR1-1_ACo	LINE/CR1	505	671	-1306	436016
480	22.7	0	0.9	scaf_178	2562723	2562833	CR1-15_Crp	LINE/CR1	-80	1433	1324	436017
25	6.8	6.5	0	scaf_178	2563645	2563690	(TTAGATT)n	Simple_repeat	1	49	0	436018
340	8.7 1	0.3	0.7	scaf_178	2564356	2564436	BovB_PMo	LINE/RTE-BovB	-1559	1701	1602	436019
257	20.0 2	5.9	0	scaf_178	2564407	2564491	BovB_PMo	LINE/RTE-BovB	-3179	109	8	436020 *
269	27	2.4	0	scaf_178	2564596	2564721	L1-72_ACar	LINE/L1	-696	3935	3807	436021
45	0	0	0	scaf_178	2566124	2566164	(GGAGA)n	Simple_repeat	1	41	0	436022
19	0	0	0	scaf_178	2567227	2567250	(GAG)n	Simple_repeat	1	24	0	436023
1672	26	0.6	0.2	scaf_178	2571162	2571647	CR1_AC_1	LINE/CR1	4797	5284	-16	436024
482	30.8	5.6	3.5	scaf_178	2571908	2572543	L1-36_ACar	LINE/L1	5928	6338	-752	436025
21	16.1	0	0	scaf_178	2573750	2573784	(T)n	Simple_repeat	1	35	0	436026
58	1.8	0	0	scaf_178	2574557	2574612	(TAT)n	Simple_repeat	1	56	0	436027
18	23.6	1.6	3.2	scaf_178	2574655	2574717	(TACAA)n	Simple_repeat	1	62	0	436028
66	0	0	0	scaf_178	2575290	2575348	(GCAA)n	Simple_repeat	1	59	0	436029
18	0	7.1	0	scaf_178	2575649	2575676	(ATAA)n	Simple_repeat	1	30	0	436030
234	24.2	0	1.6	scaf_178	2576973	2577035	SINE2-2_ACar	SINE/tRNA-Core-RT	E (164)	75	14	436031
453	32	3.9	0	scaf_178	2577778	2577980	CR1_AC_1	LINE/CR1	5075	5285	-15	436032
647	27.6	2.3	0	scaf_178	2579809	2579982	Squam2	SINE?	1	178	-28	436033
17	8.9	0	0	scaf_178	2580618	2580641	(A)n	Simple_repeat	1	24	0	436034
380	32.9	5.4	2.2	scaf_178	2581220	2581838	CR1-3_Croc	LINE/CR1	321	875	-2730	436035
382	32.1	6.8	6.2	scaf_178	2582127	2582511	CR1-3_Croc	LINE/CR1	1204	1590	-2015	436035
836	31	2.5	2.5	scaf_178	2583015	2583378	CR1-3_Croc	LINE/CR1	4011	4374	-926	436036
1431	31.8	2.2	2.5	scaf_178	2583445	2584157	CR1-3_Croc	LINE/CR1	2367	2983	-622	436036
59	0	0	0	scaf_178	2585526	2585575	(CT)n	Simple_repeat	1	50	0	436037
16	10.4	3.2	0	scaf_178	2585612	2585642	(GACTGG)n	Simple_repeat	1	32	0	436038
18	21.1	0	6.9	scaf_178	2586049	2586110	A-rich	Low_complexity	1	58	0	436039
2457	7.7	1.2	1.8	scaf_178	2590341	2590683	VINSINE	SINE/tRNA-Sauria-	RTE (5)	346	6	436040
13	29.5	0	2	scaf_178	2591032	2591082	(TGTT)n	Simple_repeat	1	50	0	436041
14	16.4	2.9	0	scaf_178	2591366	2591399	A-rich	Low_complexity	1	35	0	436042
248	16.5	0	7.5	scaf_178	2591460	2591531	L2-20_ACar	LINE/L2	4927	4993	0	436043
12	20.3	0	7.1	scaf_178	2592181	2592225	(ATAA)n	Simple_repeat	1	42	0	436044
41	0	0	0	scaf_178	2593026	2593060	(GT)n	Simple_repeat	1	35	0	436045
12	15.3	3.5	0	scaf_178	2593886	2593914	(AATT)n	Simple_repeat	1	30	0	436046
29	0	0	0	scaf_178	2594077	2594098	(AC)n	Simple_repeat	1	22	0	436047
30	3.4	0	0	scaf_178	2594099	2594128	(TA)n	Simple_repeat	1	30	0	436048
29	0	0	0	scaf_178	2594129	2594139	(AC)n	Simple_repeat	1	11	0	436049
234	13.3	1.8	7.4	scaf_178	2596578	2596634	UCON25	Unknown	104	157	-118	436050
19	6.5	0	5.9	scaf_178	2598472	2598507	(TTTA)n	Simple_repeat	1	34	0	436051
12	12.4	0	6.9	scaf_178	2599405	2599435	(ATGT)n	Simple_repeat	1	29	0	436052
703	9.6	1	0	scaf_178	2600275	2600378	BovB_ACo	LINE/RTE-BovB	-70	3212	3108	436053
426	20	2.6	1.7	scaf_178	2600856	2600972	SINE2-2_ACar	SINE/tRNA-Core-RT	E 3	120	-119	436054
17	8.5	0	3.9	scaf_178	2602148	2602174	(TG)n	Simple_repeat	1	26	0	436055
234	19	4.8	4.8	scaf_178	2602604	2602632	L1-56_ACar	LINE/L1	116	198	-6067	436056
324	13	0	0	scaf_178	2602633	2602686	CR1_AC_1	LINE/CR1	-7	5293	5240	436057
541	35.6	2.1	0.2	scaf_178	2603301	2603858	CR1-L3A_Croc	LINE/CR1	3618	3835	-453	436058
13	11.2	3.2	3.2	scaf_178	2604098	2604128	(ATTAA)n	Simple_repeat	1	31	0	436059
33	0	0	0	scaf_178	2605857	2605887	(TTTA)n	Simple_repeat	1	31	0	436060
525	17.8	0.8	0.8	scaf_178	2605987	2606105	SINE2-2_ACar	SINE/tRNA-Core-RT	E (119)	120	2	436061
3393	28.8	1.6	1.7	scaf_178	2609368	2610697	L2_AC_12	LINE/L2	3051	4379	-444	436062
28	6.7	4.3	0	scaf_178	2610807	2610853	(TATTTTA)n	Simple_repeat	1	49	0	436063
256	21.2	9.4	0	scaf_178	2610854	2610938	L2_AC_14	LINE/L2	4948	5040	-64	436064
33	0	0	0	scaf_178	2610949	2610979	(AATA)n	Simple_repeat	1	31	0	436065
27	2.8	2.6	2.6	scaf_178	2613559	2613596	(TAT)n	Simple_repeat	1	38	0	436066
12	27.6	1.5	6.2	scaf_178	2613647	2613714	(AATAA)n	Simple_repeat	1	65	0	436067
13	10.8	2.9	6.1	scaf_178	2613785	2613818	GA-rich	Low_complexity	1	33	0	436068
1528	30.1	2.1	2	scaf_178	2613918	2614616	L2-29B_ACar	LINE/L2	-334	3148	2449	436069
18	6.3	0	8.3	scaf_178	2614625	2614663	(TCCAT)n	Simple_repeat	1	36	0	436070
3688	31.9	2.3	2.5	scaf_178	2614701	2616727	L2-18_ACar	LINE/L2	-1080	3451	1429	436071
20	25.6	3.2	0	scaf_178	2616994	2617056	GA-rich	Low_complexity	1	65	0	436072
2228	9.3	0	0.3	scaf_178	2617473	2617783	VINSINE	SINE/tRNA-Sauria-	RTE 1	310	-41	436073
15	30.9	0	2	scaf_178	2619007	2619056	GA-rich	Low_complexity	1	49	0	436074
302	29.4	2.8	1.2	scaf_178	2620229	2620513	L1-72_ACar	LINE/L1	2571	2819	-1812	436075
[truncated: 12,026 more rows]
